# Supplementary material for: Site-Specific Activity-Based Protein Profiling Using Phosphonate Handles
Source: Mol Cell Proteomics. 2022 Nov 24;22(1):100455. doi: 10.1016/j.mcpro.2022.100455 (PMC9803953; doi:10.1016/j.mcpro.2022.100455)
Supplement: Supplemental data 1 [file mmc1.xlsx]

## Sheet: Legend
Supplementary Table 1; MaxQuant results on sites detected in lysate and intact cell treated samples
Table of content
Sheet	Explanation
Lysate	Unambiguous PF-06672131 sites (localization probability >0.75) in lysate-treated samples
Lysate_ambiguous	Ambiguous PF-06672131 sites (localization probability <0.75) in lysate-treated samples
Intact	Unambiguous PF-06672131 sites (localization probability >0.75) in intact cell-treated samples
Intact_ambiguous	Ambiguous PF-06672131 sites (localization probability <0.75) in intact cell-treated samples
Headers	Explanation
Uniprot ID	Uniprot protein identifier
Protein name	Protein name
Gene name	Gene names
PF-06672131 localization probability	Probability of PF-06672131 localization
PF-06672131-phosphonate probabilities	Peptide sequence, and localization probability of PF-06672131 indicated in parentheses
PF-06672131 site on protein	Position of PF-06672131-bound residue on the protein
Charge	Charge of precursor
mass error (ppm)	Mass error of precursor (ppm)
Score	Maxquant score
Cell lysate_Replicate 1; intensity	MS1 intensity in Lysate_01
Cell lysate_Replicate 2; intensity	MS1 intensity in Lysate_02
Cell lysate_Replicate 3; intensity	MS1 intensity in Lysate_03
Cell lysate_Replicate 1; #PSMS	PSMs in Lysate_01
Cell lysate_Replicate 2; #PSMS	PSMs in Lysate_02
Cell lysate_Replicate 3; #PSMS	PSMs in Lysate_03
Intact cell_Replicate 1; intensity	MS1 intensity in Intact_01
Intact cell_Replicate 2; intensity	MS1 intensity in Intact_02
Intact cell_Replicate 3; intensity	MS1 intensity in Intact_03
Intact cell_Replicate 1; #PSMS	PSMs in Intact_01
Intact cell_Replicate 2; #PSMS	PSMs in Intact_02
Intact cell_Replicate 3; #PSMS	PSMs in Intact_03
iBAQ value	iBAQ value taken from supplementary data 2
log2 (avg. intensity ABP-peptide/iBAQ value)	log2 ratio of ABP-peptide intensity and iBAQ
Hyperreactive in Weerapana et al.,? (Y/N)	Whether this cysteine is found hyperreactive in study of Weerapana et al., 2010: Weerapana, E., Wang, C., Simon, G. M., Richter, F., Khare, S., Dillon, M. B. D., Bachovchin, D. A., Mowen, K., Baker, D., and Cravatt, B. F. (2010) Quantitative reactivity profiling predicts functional cysteines in proteomes. Nature 468, 790–797

## Sheet: Lysate
Supplementary table S1: Trypsin digestion on lysate treated samples
Uniprot ID	Protein name	gene name	PF-06672131 localization probability	PF-06672131-phosphonate probabilities	PF-06672131 site on protein	Charge	mass error (ppm)	Score	Cell lysate_Replicate 1; intensity	Cell lysate_Replicate 2; intensity	Cell lysate_Replicate 3; intensity	Cell lysate_Replicate 1; #PSMS	Cell lysate_Replicate 2; #PSMS	Cell lysate_Replicate 3; #PSMS	iBAQ value	log2 (avg. intensity ABP-peptide/iBAQ value)	Hyperreactive in Weerapana et al.? (Y/N)
Q96CM8	Acyl-CoA synthetase family member 2, mitochondrial	ACSF2	1	LNTPGELC(1)IR	462	3	1.9304	50.222	0	30298000	29351000	0	1	1	0	NaN	N
P60709	Actin, cytoplasmic 1;Actin, cytoplasmic 1, N-terminally processed	ACTB	1	DDDIAALVVDNGSGMC(1)K	17	2	2.2019	285.9	926510000	709630000	306490000	7	8	6	0	NaN	N
P60709;Q562R1;P63261	Actin, cytoplasmic 1;Actin, cytoplasmic 1, N-terminally processed;Beta-actin-like protein 2;Actin, cytoplasmic 2;Actin, cytoplasmic 2, N-terminally processed	ACTB;ACTBL2;ACTG1	1	C(1)DVDIRK	285;286;285	2	-0.70203	58.955	942830000	990550000	485000000	1	2	1	0;NaN;324700000	NaN	N
O94805;O96019	Actin-like protein 6B;Actin-like protein 6A	ACTL6B;ACTL6A	1	AGYAGEDC(1)PK	32;32	3	-0.82518	58.781	223570000	111950000	96942000	2	2	1	NaN;128990000	NaN	N
O75534	Cold shock domain-containing protein E1	CSDE1	1	VC(1)EGPK	739	2	-0.21266	69.628	0	0	0	0	1	0	310440000	NaN	N
Q7L576	Cytoplasmic FMR1-interacting protein 1	CYFIP1	1	C(1)FQPPIHQSLASS	1241	3	-0.6524	94.007	0	0	0	0	1	0	21232000	NaN	N
P14923	Junction plakoglobin	JUP	1	VLSVC(1)PSNK	341	3	0.5048	58.476	0	0	0	0	1	0	235740000	NaN	N
P36871	Phosphoglucomutase-1	PGM1	1	TIEEYAVC(1)PDLK	160	3	-1.2657	106.55	0	0	0	1	1	0	135270000	NaN	N
P51153	Ras-related protein Rab-13	RAB13	1	C(1)DMEAK	123	2	-2.0504	51.066	0	0	0	2	1	1	31980000	NaN	N
Q9NP61	ADP-ribosylation factor GTPase-activating protein 3	ARFGAP3	1	LANTC(1)FNEIEK	241	3	0.12352	54.393	0	62414000	43913000	0	1	1	NaN	NaN	N
Q6P1M9	Armadillo repeat-containing X-linked protein 5	ARMCX5	0.995682	AC(0.004)HC(0.996)KSR	300	3	3.2749	41.448	0	19655000	0	0	1	0	NaN	NaN	N
O75643	U5 small nuclear ribonucleoprotein 200 kDa helicase	SNRNP200	1	TEAEQC(1)K	769	3	0.358	50.452	0	0	0	0	1	0	73790000	NaN	N
P42166	Lamina-associated polypeptide 2, isoform alpha;Thymopoietin;Thymopentin	TMPO	1	SGIQPLC(1)PER	341	3	0.82313	47.532	0	0	0	0	1	0	106600000	NaN	N
Q9NYQ6	Cadherin EGF LAG seven-pass G-type receptor 1	CELSR1	1	VSC(1)QRK	2638	2	-3.036	41.984	0	0	0	0	1	0	NaN	NaN	N
O15523;O00571	ATP-dependent RNA helicase DDX3Y;ATP-dependent RNA helicase DDX3X	DDX3Y;DDX3X	1	IGLDFC(1)K	339;341	2	1.3232	104.89	117100000	64650000	0	1	2	0	NaN	NaN	N
Q86XF0	Dihydrofolate reductase, mitochondrial	DHFRL1	1	FEVC(1)EK	183	3	-2.3396	44.447	0	213230000	185990000	0	1	0	NaN	NaN	N
P41091	Eukaryotic translation initiation factor 2 subunit 3	EIF2S3	1	SC(1)GSSTPDEFPTDIPGTK	105	3	0.64238	136.67	122740000	61783000	36151000	1	1	1	NaN	NaN	N
P63241;Q6IS14	Eukaryotic translation initiation factor 5A-1;Eukaryotic translation initiation factor 5A-1-like	EIF5A;EIF5AL1	1	ADDLDFETGDAGASATFPMQC(1)SALRK	22;22	4	1.2886	105.79	0	68093000	0	0	1	0	NaN	NaN	N
Q9UPT5	Exocyst complex component 7	EXOC7	1	GFNDGLEELC(1)K	667	3	0.54406	60.861	61950000	34318000	55691000	1	1	1	NaN	NaN	N
Q70Z53	Protein FRA10AC1	FRA10AC1	1	YC(1)DKKEGLK	180	2	2.364	66.19	0	28526000	48216000	0	1	2	NaN	NaN	N
P35754	Glutaredoxin-1	GLRX	1	AQEFVNC(1)K	8	3	0.73981	74.962	83262000	0	57649000	1	1	1	NaN	NaN	N
P49448;P00367	Glutamate dehydrogenase 2, mitochondrial;Glutamate dehydrogenase 1, mitochondrial	GLUD2;GLUD1	1	C(1)AVVDVPFGGAK	172;172	3	-0.35612	116.71	278490000	125710000	119540000	2	1	1	NaN	NaN	N
Q8NG08	DNA helicase B	HELB	1	LMKYC(1)RIK	876	3	3.8225	47.938	0	110840000	0	0	1	0	NaN	NaN	N
P84074;P37235	Neuron-specific calcium-binding protein hippocalcin;Hippocalcin-like protein 1	HPCA;HPCAL1	1	LLQC(1)DPSSASQF	185;185	2	-0.79417	252.02	101690000	125320000	121970000	3	4	4	NaN	NaN	N
Q969F9	Hermansky-Pudlak syndrome 3 protein	HPS3	1	LLPELC(1)QR	944	3	2.148	42.718	79461000	44881000	37753000	0	1	1	NaN	NaN	N
Q58FF7	Putative heat shock protein HSP 90-beta-3	HSP90AB3P	1	FENLC(1)K	437	3	-0.34164	85.212	17579000000	11317000000	9725500000	7	9	7	NaN	NaN	N
Q8TDW0	Volume-regulated anion channel subunit LRRC8C	LRRC8C	1	IIC(1)LPK	54	3	1.4688	41.979	109810000	46415000	0	1	1	0	NaN	NaN	N
P43121	Cell surface glycoprotein MUC18	MCAM	1	IFLC(1)QGK	116	3	1.6184	44.349	0	23401000	0	1	1	0	NaN	NaN	N
A9UHW6	MIF4G domain-containing protein	MIF4GD	1	VANVIVDHSLQDC(1)VFSK	49	4	0.4492	102.29	137040000	71696000	55812000	2	2	2	NaN	NaN	N
Q9UL63	Muskelin	MKLN1	1	AAGGAVAAAPEC(1)R	13	3	3.5198	103.66	0	0	0	0	1	0	NaN	NaN	N
Q9UL63	Muskelin	MKLN1	1	SLQEEEPC(1)PR	582	3	0.094386	53.051	34976000	23819000	0	0	1	0	NaN	NaN	N
P03928	ATP synthase protein 8	MT-ATP8	1	IC(1)SLHSLPPQS	59	3	-1.2171	68.171	0	22660000	0	0	2	0	NaN	NaN	N
Q9BS92	Protein NipSnap homolog 3B	NIPSNAP3B	1	ALANC(1)K	106	3	0.032592	66.799	0	68881000	0	1	1	1	NaN	NaN	N
Q01968	Inositol polyphosphate 5-phosphatase OCRL-1	OCRL	1	LNDSQYC(1)K	611	3	-2.0003	57.477	92952000	35239000	29786000	0	1	0	NaN	NaN	N
P51003;Q9BWT3	Poly(A) polymerase alpha;Poly(A) polymerase gamma	PAPOLA;PAPOLG	1	GADIDALC(1)VAPR	118;117	3	0.72992	85.469	220330000	150830000	128350000	1	1	1	NaN	NaN	N
P29122	Proprotein convertase subtilisin/kexin type 6	PCSK6	1	TC(1)LLAG	965	2	1.5595	83.801	111660000	28481000	58234000	1	3	2	NaN	NaN	N
P18669	Phosphoglycerate mutase 1	PGAM1	1	YADLTEDQLPSC(1)ESLK	153	2	0.90499	253.36	721230000	484840000	415610000	4	5	4	NaN	NaN	N
Q9NP80	Calcium-independent phospholipase A2-gamma	PNPLA8	1	NPTC(1)PK	559	2	1.7349	60.019	0	0	0	0	1	0	NaN	NaN	N
P63151	Serine/threonine-protein phosphatase 2A 55 kDa regulatory subunit B alpha isoform	PPP2R2A	1	AGAGGGNDIQWC(1)FSQVK	13	3	1.8556	56.684	0	36647000	34318000	0	1	1	NaN	NaN	N
O95716;P20336	Ras-related protein Rab-3D;Ras-related protein Rab-3A	RAB3D;RAB3A	1	LVDVIC(1)EK	184;184	3	1.2304	106.58	549400000	302360000	0	2	2	0	NaN	NaN	N
Q96BY9	Store-operated calcium entry-associated regulatory factor	SARAF	1	VIQC(1)QNK	83	2	1.7061	54.157	172590000	56676000	76211000	0	1	1	NaN	NaN	N
P55011	Solute carrier family 12 member 2	SLC12A2	1	IFQALC(1)K	630	2	4.2356	70.256	52293000	29690000	0	1	1	0	NaN	NaN	N
O75391	Sperm-associated antigen 7	SPAG7	1	TYGC(1)VPVANK	191	3	1.9621	61.11	0	67581000	40790000	0	1	1	NaN	NaN	N
Q9BZL1	Ubiquitin-like protein 5	UBL5	1	C(1)NTDDTIGDLK	18	2	3.6453	72.209	0	30216000	0	0	1	0	NaN	NaN	N
O00264;O15173	Membrane-associated progesterone receptor component 1;Membrane-associated progesterone receptor component 2	PGRMC1;PGRMC2	1	GLATFC(1)LDK	129;159	2	-0.20148	134.2	271860000	7431700000	6955200000	9	6	12	11242000;17385000	8.76369	N
Q5SRE5	Nucleoporin NUP188 homolog	NUP188	1	AAAAGGPC(1)VR	9	2	1.9955	51.013	95546000	69142000	0	1	2	0	764190	6.16663	N
Q7Z2Z2	Elongation factor Tu GTP-binding domain-containing protein 1	EFTUD1	1	C(1)GPNILVNK	831	3	2.0638	68.536	68516000	37230000	0	1	1	1	717630	5.61818	N
P21108;P11908;P60891	Ribose-phosphate pyrophosphokinase 3;Ribose-phosphate pyrophosphokinase 2;Ribose-phosphate pyrophosphokinase 1	PRPS1L1;PRPS2;PRPS1	1	VTAVIPC(1)FPYAR	91;91;91	4	-0.01121	146.77	341780000	158180000	144530000	2	5	2	NaN;5415700	5.3099	N
Q96A35	39S ribosomal protein L24, mitochondrial	MRPL24	1	TYVPC(1)LK	190	2	-0.86774	58.676	152960000	0	165560000	1	1	2	4047500	4.71325	N
P04899;P08754;P63096	Guanine nucleotide-binding protein G(i) subunit alpha-2;Guanine nucleotide-binding protein G(k) subunit alpha;Guanine nucleotide-binding protein G(i) subunit alpha-1	GNAI2;GNAI3;GNAI1	1	LFDSIC(1)NNK	255;254;254	2	-0.41893	90.975	613430000	298100000	398510000	3	2	1	16878000;342540000	4.69336	N
Q9UJX3	Anaphase-promoting complex subunit 7	ANAPC7	1	NALANQSDC(1)VLHR	509	3	0.69508	123	171760000	51246000	40859000	1	1	1	4648100	4.24205	N
Q9HAV7	GrpE protein homolog 1, mitochondrial	GRPEL1	1	LYGIQAFC(1)K	108	2	-0.74969	106.62	167650000	86687000	138670000	5	1	2	8811400	3.89408	N
Q9UIQ6	Leucyl-cystinyl aminopeptidase;Leucyl-cystinyl aminopeptidase, pregnancy serum form	LNPEP	1	SAFPC(1)FDEPAFK	305	3	-0.29175	65.467	0	80566000	83630000	0	1	1	4206200	3.7018	N
P29034	Protein S100-A2	S100A2	1	YSC(1)QEGDK	22	3	-2.7874	72.096	1440400000	680330000	40771000	3	4	1	59946000	3.58726	N
P07900;Q58FG0	Heat shock protein HSP 90-alpha;Putative heat shock protein HSP 90-alpha A5	HSP90AA1;HSP90AA5P	1	TKFENLC(1)K	572;257	3	-0.11919	85.212	17579000000	11317000000	9725500000	0	1	1	1108500000	3.53776	N
O95757;P34932;Q92598	Heat shock 70 kDa protein 4L;Heat shock 70 kDa protein 4;Heat shock protein 105 kDa	HSPA4L;HSPA4;HSPH1	0.999999	GCALQC(1)AILSPAFK	380;380;380	4	-0.16998	87.824	232430000	111180000	88139000	4	1	2	12880000;399240000;472320000	3.48203	N
Q9NRG9	Aladin	AAAS	1	C(1)SLGLFPPPPPR	2	3	0.1006	73.91	28813000	12456000	13225000	2	2	2	1707200	3.41143	N
P53621	Coatomer subunit alpha;Xenin;Proxenin	COPA	1	ILSAC(1)EK	1148	2	-0.45205	111.46	1162100000	1171800000	585520000	4	7	7	102990000	3.24014	N
P21108;P11908	Ribose-phosphate pyrophosphokinase 3;Ribose-phosphate pyrophosphokinase 2	PRPS1L1;PRPS2	1	NC(1)IIVSPDAGGAK	165;165	3	1.5184	56.906	0	76318000	50437000	0	1	0	NaN;5415700	2.96379	N
Q8IUR7	Armadillo repeat-containing protein 8	ARMC8	1	LSQSPDSNLC(1)DK	661	3	0.7229	62.469	0	23359000	7956600	0	1	0	1445500	2.85228	N
Q14116	Interleukin-18	IL18	1	AAEPVEDNC(1)INFVAMK	10	3	2.0256	92.265	106040000	83402000	86270000	2	1	1	13650000	2.75123	N
Q14204	Cytoplasmic dynein 1 heavy chain 1	DYNC1H1	1	PLVLC(1)GPPGSGK	2594	3	-0.96331	102.6	535580000	297540000	288900000	4	3	3	57175000	2.70961	N
Q29RF7	Sister chromatid cohesion protein PDS5 homolog A	PDS5A	1	PATALC(1)GVVSADGK	14	3	0.007031	84.208	49172000	34968000	24243000	1	1	1	5642200	2.67877	N
P61586	Transforming protein RhoA	RHOA	1	IGAFGYMEC(1)SAK	159	3	-1.2433	78.244	146140000	123280000	141770000	1	2	1	23129000	2.56707	N
Q6GMV2	SET and MYND domain-containing protein 5	SMYD5	1	LFSQFC(1)NK	194	3	0.29951	50.452	0	43066000	0	0	1	0	2482800	2.53155	N
Q14181	DNA polymerase alpha subunit B	POLA2	1	VLGC(1)PEALTGSYK	198	3	0.97945	88.385	127640000	73910000	73138000	2	1	2	17692000	2.37166	N
Q92688	Acidic leucine-rich nuclear phosphoprotein 32 family member B	ANP32B	1	ELVLDNC(1)K	27	3	-0.31502	106.37	544880000	476500000	362440000	6	3	2	89861000	2.35985	N
P20337	Ras-related protein Rab-3B	RAB3B	1	LVDAIC(1)DK	184	2	0.70009	127.83	326170000	193480000	148850000	1	2	2	44949000	2.3096	N
P27348	14-3-3 protein theta	YWHAQ	1	YLAEVAC(1)GDDRK	134	2	1.6511	123.01	610780000	493570000	363440000	2	4	3	99377000	2.29963	N
O15162	Phospholipid scramblase 1	PLSCR1	1	SLDEQC(1)VVGK	254	2	0.62841	136.01	75137000	398410000	330290000	2	1	2	55234000	2.27831	N
Q9Y5Y2	Cytosolic Fe-S cluster assembly factor NUBP2	NUBP2	1	ILDATPAC(1)LP	269	2	0.98548	145.84	191150000	106670000	119030000	5	2	4	30104000	2.20654	N
P07355;A6NMY6	Annexin A2;Putative annexin A2-like protein	ANXA2;ANXA2P2	1	STVHEILC(1)K	9;9	2	-1.0547	146.79	16392000000	10191000000	3764100000	6	8	4	2254600000	2.16565	N
Q9GZT3	SRA stem-loop-interacting RNA-binding protein, mitochondrial	SLIRP	1	C(1)ILPFDK	48	2	-0.8542	80.438	644750000	485260000	578820000	3	2	3	128650000	2.14652	N
O60231	Putative pre-mRNA-splicing factor ATP-dependent RNA helicase DHX16	DHX16	1	TGMESLTVTPC(1)SK	714	3	-0.25086	75.312	35757000	30534000	34366000	0	2	1	7580700	2.14601	N
Q96FQ6	Protein S100-A16	S100A16	1	SDC(1)YTELEK	4	2	-0.92146	113.44	457950000	339600000	264380000	1	3	2	82623000	2.09904	N
P26196	Probable ATP-dependent RNA helicase DDX6	DDX6	1	GNEFEDYC(1)LK	102	3	-0.55277	80.312	192750000	109480000	116150000	1	2	1	34196000	2.02795	N
P62333	26S protease regulatory subunit 10B	PSMC6	1	GC(1)LLYGPPGTGK	170	2	1.3898	161.93	592040000	362960000	356330000	4	5	3	108380000	2.0119	N
P10644	cAMP-dependent protein kinase type I-alpha regulatory subunit;cAMP-dependent protein kinase type I-alpha regulatory subunit, N-terminally processed	PRKAR1A	1	VLGPC(1)SDILK	362	3	-0.66572	85.672	287360000	113830000	139240000	3	2	2	45003000	2.00105	N
P62333	26S protease regulatory subunit 10B	PSMC6	1	AVASQLDC(1)NFLK	193	3	-0.33971	97.2	648860000	314470000	323430000	3	3	4	108380000	1.98461	N
Q01581	Hydroxymethylglutaryl-CoA synthase, cytoplasmic	HMGCS1	1	ITASLC(1)DLK	406	3	-0.50339	153.25	1821900000	0	1069800000	5	5	7	252770000	1.93106	N
Q01581	Hydroxymethylglutaryl-CoA synthase, cytoplasmic	HMGCS1	1	PGSLPLNAEAC(1)WPK	12	3	1.8971	174.23	1457500000	606700000	627040000	8	7	6	252770000	1.82741	N
O00507;Q93008	Probable ubiquitin carboxyl-terminal hydrolase FAF-Y;Probable ubiquitin carboxyl-terminal hydrolase FAF-X	USP9Y;USP9X	1	DGQLWLC(1)APQAK	674;673	3	1.458	78.902	104860000	72713000	0	1	1	0	17005000	1.79942	N
O95347	Structural maintenance of chromosomes protein 2	SMC2	1	C(1)IAPETLR	585	3	1.349	51.162	206420000	141660000	149600000	0	1	0	48989000	1.75973	N
P19838	Nuclear factor NF-kappa-B p105 subunit;Nuclear factor NF-kappa-B p50 subunit	NFKB1	1	IC(1)NYVGPAK	87	3	1.4165	57.175	0	52430000	45160000	0	1	1	9773600	1.73481	N
Q8TCG1	Protein CIP2A	KIAA1524	1	VADSELC(1)K	472	3	1.2233	47.844	81266000	98727000	62610000	1	3	0	24890000	1.7	N
Q96SB4	SRSF protein kinase 1	SRPK1	1	SNYQGLPLPC(1)VK	188	3	-0.52769	50.155	0	25613000	17325000	0	1	1	4405800	1.69982	N
P07947;P12931	Tyrosine-protein kinase Yes;Proto-oncogene tyrosine-protein kinase Src	YES1;SRC	1	AANILVGENLVC(1)K	410;403	3	0.61038	107.82	114730000	54839000	59948000	2	1	1	23657000;68523000	1.6933	N
O60547	GDP-mannose 4,6 dehydratase	GMDS	1	LHYGDLTDSTC(1)LVK	92	4	0.50537	47.754	0	109550000	0	0	1	0	11393000	1.68041	N
P08240	Signal recognition particle receptor subunit alpha	SRPR	1	VWELGGC(1)ANK	253	3	-0.15054	82.85	141360000	91616000	80679000	1	1	1	33051000	1.66145	N
P29317;P54762;P54760;Q15375;P54753;Q9UF33;P29323;P54764	Ephrin type-A receptor 2;Ephrin type-B receptor 1;Ephrin type-B receptor 4;Ephrin type-A receptor 7;Ephrin type-B receptor 3;Ephrin type-A receptor 6;Ephrin type-B receptor 2;Ephrin type-A receptor 4	EPHA2;EPHB1;EPHB4;EPHA7;EPHB3;EPHA6;EPHB2;EPHA4	1	NILVNSNLVC(1)K	753;758;754;772;772;812;760;760	3	-0.41652	67.136	195120000	71969000	78252000	1	1	1	36630000	1.65196	N
Q15436;Q15437	Protein transport protein Sec23A;Protein transport protein Sec23B	SEC23A;SEC23B	1	AVLNPLC(1)QVDYR	74;74	3	0.25609	68.576	104480000	36477000	0	1	1	1	14953000;70330000	1.65179	N
Q9BZX2;Q9HA47	Uridine-cytidine kinase 2;Uridine-cytidine kinase 1	UCK2;UCK1	1	PAFEEFC(1)LPTK	197;199	2	-1.4034	121.86	318510000	105080000	131200000	4	2	3	59204000	1.64321	N
Q8IWX8	Calcium homeostasis endoplasmic reticulum protein	CHERP	1	LALEQQQLIC(1)K	69	3	0.75582	114.88	65442000	30412000	37378000	2	1	1	14875000	1.57802	N
O15372	Eukaryotic translation initiation factor 3 subunit H	EIF3H	1	LMEVC(1)K	177	3	-0.70795	72.038	558030000	283850000	198460000	5	4	2	116660000	1.57171	N
P41240	Tyrosine-protein kinase CSK	CSK	1	SAIQAAWPSGTEC(1)IAK	14	3	-1.1613	111.4	172590000	76726000	89851000	2	1	1	38412000	1.5574	N
Q9BUJ2	Heterogeneous nuclear ribonucleoprotein U-like protein 1	HNRNPUL1	1	AIVIC(1)PTDEDLK	532	3	2.6163	113.34	223480000	160190000	123960000	3	3	2	58048000	1.5435	N
P27797	Calreticulin	CALR	1	HEQNIDC(1)GGGYVK	105	3	-0.75467	155.38	447660000	299520000	188570000	4	2	2	109310000	1.51274	N
P04183	Thymidine kinase, cytosolic	TK1	1	SC(1)INLPTVLPGSPSK	3	2	0.40585	208.49	625190000	299830000	328590000	3	3	4	147950000	1.49794	N
Q15021	Condensin complex subunit 1	NCAPD2	1	DLAYC(1)VSQLPLTER	1229	3	0.41701	127.37	138380000	50322000	51019000	1	1	1	29076000	1.45849	N
P13639	Elongation factor 2	EEF2	1	STLTDSLVC(1)K	41	2	0.62921	174.23	4176600000	2778000000	2797000000	8	5	6	1209100000	1.42674	N
Q71U36;P0DPH8;P0DPH7;Q6PEY2;Q9NY65;Q9BQE3	Tubulin alpha-1A chain;Tubulin alpha-3E chain;Tubulin alpha-8 chain;Tubulin alpha-1C chain	TUBA1A;TUBA3E;TUBA8;TUBA1C	1	TIQFVDWC(1)PTGFK	347;347;347;347;347;347	3	-1.2612	104.2	185510000	117200000	50449000	1	1	1	NaN;NaN;NaN;NaN;NaN;44244000	1.4118	N
O75533	Splicing factor 3B subunit 1	SF3B1	1	VQENC(1)IDLVGR	1035	3	-1.1479	42.242	245910000	215220000	182590000	0	1	0	80990000	1.40566	N
Q13619;Q13620	Cullin-4A;Cullin-4B	CUL4A;CUL4B	1	TLQSLAC(1)GK	633;787	3	1.8229	67.08	57766000	60250000	0	1	2	0	14929000;15767000	1.39783	N
P15924	Desmoplakin	DSP	1	ILTC(1)PK	2776	3	0.19249	74.301	357380000	226960000	0	0	1	3	74010000	1.39605	N
P07437;Q9BVA1;Q13885;Q3ZCM7;A6NNZ2;P68371;P04350;Q13509	Tubulin beta chain;Tubulin beta-2B chain;Tubulin beta-2A chain;Tubulin beta-8 chain;Tubulin beta-8 chain-like protein LOC260334;Tubulin beta-4B chain;Tubulin beta-4A chain;Tubulin beta-3 chain	TUBB;TUBB2B;TUBB2A;TUBB8;TUBB4B;TUBB4A;TUBB3	1	NMMAAC(1)DPR	303;303;303;303;303;303;303;303	2	-0.25339	90.149	5620100000	3591400000	2747600000	5	5	8	1541200000;NaN;NaN;0;NaN;803850000;2778400	1.37102	N
Q8IZ83	Aldehyde dehydrogenase family 16 member A1	ALDH16A1	1	GAAAC(1)DLVQR	350	3	-3.0155	48.214	0	40085000	27141000	1	1	0	8693800	1.366	N
P30041	Peroxiredoxin-6	PRDX6	1	DFTPVC(1)TTELGR	47	2	-1.7447	111.95	4050300000	2318400000	2250100000	10	5	6	1144700000	1.32755	N
O94903	Proline synthase co-transcribed bacterial homolog protein	PROSC	1	ILSLC(1)PEIK	86	2	0.026475	107.11	251530000	141160000	168440000	2	1	2	75119000	1.31612	N
P05388;Q8NHW5	60S acidic ribosomal protein P0;60S acidic ribosomal protein P0-like	RPLP0;RPLP0P6	1	AGAIAPC(1)EVTVPAQNTGLGPEK	119;119	3	-0.2188	241.8	1814400000	970580000	652040000	7	8	8	461470000	1.31189	N
P21266	Glutathione S-transferase Mu 3	GSTM3	1	IAAYLQSDQFC(1)K	208	3	0.046973	168.78	244220000	101090000	140140000	2	3	1	66349000	1.28621	N
P49773	Histidine triad nucleotide-binding protein 1	HINT1	1	C(1)AADLGLNK	84	3	0.37756	120.65	627490000	412970000	82502000	2	2	2	154390000	1.2777	Y
Q9BXJ9	N-alpha-acetyltransferase 15, NatA auxiliary subunit	NAA15	1	LFNTAVC(1)ESK	721	3	-0.2939	119.92	266380000	157270000	0	2	1	0	58352000	1.27506	N
Q13573	SNW domain-containing protein 1	SNW1	1	IPPC(1)ISNWK	250	3	1.187	80.014	150630000	101550000	102610000	3	3	3	49637000	1.25252	N
Q9Y2L1;Q9P2K8	Exosome complex exonuclease RRP44;Eukaryotic translation initiation factor 2-alpha kinase 4	DIS3;EIF2AK4	1	LADIC(1)K	814;454	3	1.6529	67.494	0	49490000	38999000	0	1	0	12389000	1.25148	N
P21266	Glutathione S-transferase Mu 3	GSTM3	1	C(1)LDEFPNLK	178	3	-0.11542	92.112	290240000	181150000	0	2	1	0	66349000	1.24381	N
P49915	GMP synthase [glutamine-hydrolyzing]	GMPS	1	VICAEEPYIC(1)K	456	2	-0.42786	220.66	944830000	539260000	428000000	5	7	7	270250000	1.23782	N
O00170	AH receptor-interacting protein	AIP	1	YYDAIAC(1)LK	208	3	1.4078	84.289	65633000	51312000	58225000	1	1	1	24805000	1.23509	N
P48739;Q00169	Phosphatidylinositol transfer protein beta isoform;Phosphatidylinositol transfer protein alpha isoform	PITPNB;PITPNA	1	AWNAYPYC(1)R	94;94	3	0.41915	73.781	205990000	111060000	90597000	2	1	1	57893000	1.2309	N
P78347	General transcription factor II-I	GTF2I	1	MVDQLFC(1)K	475	3	-0.12536	81.625	117350000	97722000	148880000	4	2	3	51831000	1.2269	N
Q96AG4	Leucine-rich repeat-containing protein 59	LRRC59	1	ATILDLSC(1)NK	48	3	-0.37657	117.48	746100000	380530000	401540000	5	3	4	220660000	1.20695	N
O60610	Protein diaphanous homolog 1	DIAPH1	1	LVAEDLSQDC(1)FWTK	796	3	-0.17327	157.98	277840000	238630000	0	4	1	0	74675000	1.20502	N
Q01433	AMP deaminase 2	AMPD2	1	SLPGPAPC(1)LK	107	3	-0.014375	65.395	261040000	154270000	168520000	1	3	2	85894000	1.17996	N
O43847	Nardilysin	NRD1	1	AFDC(1)PETEYPVK	674	3	-0.30155	57.434	0	138850000	120740000	0	2	1	38418000	1.17142	N
Q9H4A4	Aminopeptidase B	RNPEP	1	AFFPC(1)FDTPAVK	181	3	-1.2348	97.45	322590000	163240000	222810000	2	2	1	109760000	1.10574	N
Q96D46	60S ribosomal export protein NMD3	NMD3	1	DNVVC(1)LSPK	256	3	-0.55474	54.95	0	81424000	0	0	1	0	12852000	1.0785	N
O00567	Nucleolar protein 56	NOP56	1	IINDNATYC(1)R	211	3	-2.1301	51.092	23851000	75445000	58440000	0	1	1	25192000	1.06151	N
Q15366;P57721	Poly(rC)-binding protein 2;Poly(rC)-binding protein 3	PCBP2;PCBP3	1	LVVPASQC(1)GSLIGK	109;141	3	0.1556	140.78	956340000	430370000	470690000	7	5	5	296960000;11607000	1.05998	N
O60716	Catenin delta-1	CTNND1	1	NC(1)DGVPALVR	450	3	0.57981	43.316	177410000	138590000	0	1	1	0	50989000	1.0467	N
P62753	40S ribosomal protein S6	RPS6	1	LNISFPATGC(1)QK	12	3	0.7604	186.29	677500000	392560000	440870000	3	3	4	244290000	1.04381	N
P32321	Deoxycytidylate deaminase	DCTD	1	SEVSC(1)K	6	2	0.12051	54.722	66357000	33448000	0	1	1	0	16313000	1.02813	N
Q96AG4	Leucine-rich repeat-containing protein 59	LRRC59	1	VAGDC(1)LDEK	131	2	-0.80158	96.946	609960000	444900000	287600000	1	4	3	220660000	1.02002	N
Q9UQB8	Brain-specific angiogenesis inhibitor 1-associated protein 2	BAIAP2	1	LPLWQQAC(1)ADPSK	230	3	0.68924	98.573	177900000	106810000	88914000	1	2	1	62532000	0.993958	N
O60884	DnaJ homolog subfamily A member 2	DNAJA2	1	VIEPGC(1)VR	308	3	-0.53852	130.41	606700000	155810000	76442000	4	5	3	140470000	0.993364	N
Q14683	Structural maintenance of chromosomes protein 1A	SMC1A	1	LIDLC(1)QPTQK	523	3	0.42496	45.79	226590000	127950000	0	1	1	0	59724000	0.984603	N
Q9Y224	UPF0568 protein C14orf166	C14orf166	1	LTALDYHNPAGFNC(1)K	19	3	-0.93593	84.208	110180000	84396000	80733000	4	2	1	47538000	0.948936	N
P68104;Q5VTE0	Elongation factor 1-alpha 1;Putative elongation factor 1-alpha-like 3	EEF1A1;EEF1A1P5	1	SGDAAIVDMVPGKPMC(1)VESFSDYPPLGR	411;411	4	0.60734	235.95	9025300000	3832000000	3109600000	49	38	37	2778900000	0.937536	N
P57737	Coronin-7	CORO7	1	GLNLTTPGESDGFC(1)ANK	505	3	2.7623	76.027	82991000	33122000	47953000	1	1	2	28615000	0.93447	N
P07195	L-lactate dehydrogenase B chain	LDHB	1	VIGSGC(1)NLDSAR	164	2	-1.3063	71.781	2218400000	1246700000	1038400000	3	6	7	795400000	0.916332	N
Q9BTE3	Mini-chromosome maintenance complex-binding protein	MCMBP	1	VYEDWDC(1)FK	249	3	0.65711	61.235	61361000	38511000	31533000	0	1	1	23375000	0.906019	N
P55809	Succinyl-CoA:3-ketoacid coenzyme A transferase 1, mitochondrial	OXCT1	1	NFNLPMC(1)K	235	3	0.77891	61.765	55295000	35153000	31517000	1	1	0	21812000	0.898311	N
P51858	Hepatoma-derived growth factor	HDGF	1	C(1)GDLVFAK	12	2	-0.71696	114.5	828530000	450480000	466690000	4	4	3	314260000	0.888813	N
O60216	Double-strand-break repair protein rad21 homolog	RAD21	1	C(1)LTPLVPEDLRK	392	4	1.0528	78.932	53433000	37637000	36573000	1	1	1	23128000	0.87944	N
P09960	Leukotriene A-4 hydrolase	LTA4H	1	AILPC(1)QDTPSVK	147	3	0.2902	172.58	627610000	346470000	341200000	4	5	6	241020000	0.863183	N
P29144	Tripeptidyl-peptidase 2	TPP2	1	YEDLAPC(1)ITLK	787	3	-0.2615	125.28	124690000	63353000	58456000	1	1	1	45189000	0.862576	N
Q9NPL8	Complex I assembly factor TIMMDC1, mitochondrial	TIMMDC1	1	DLANIC(1)K	78	3	0.23024	46.001	0	56277000	0	0	1	0	10400000	0.850999	N
Q9BQ61	Uncharacterized protein C19orf43	C19orf43	1	AHQC(1)GDDDK	165	3	-1.8263	48.467	59491000	41795000	23394000	1	1	0	23133000	0.845243	N
Q8N9N7	Leucine-rich repeat-containing protein 57	LRRC57	1	LTVLPDEIC(1)NLK	82	3	-3.2452	70.529	0	17955000	0	0	2	0	3435100	0.800999	N
P33316	Deoxyuridine 5'-triphosphate nucleotidohydrolase, mitochondrial	DUT	1	IAQLIC(1)ER	222	3	-0.22211	70.728	1044600000	524540000	614140000	1	1	1	429760000	0.759932	N
Q14204	Cytoplasmic dynein 1 heavy chain 1	DYNC1H1	1	VQYPQSQAC(1)K	633	3	-0.54689	115.37	200430000	0	89757000	2	2	3	57175000	0.758564	N
Q04637	Eukaryotic translation initiation factor 4 gamma 1	EIF4G1	1	YLC(1)DEQK	1516	3	-0.72093	92.051	472170000	371050000	275410000	3	4	2	220800000	0.755958	N
Q6PI48	Aspartate--tRNA ligase, mitochondrial	DARS2	1	AIC(1)IPEGAK	371	3	-0.21208	62.78	87461000	0	16738000	1	1	0	20630000	0.751563	N
Q6YP21	Kynurenine--oxoglutarate transaminase 3	CCBL2	1	LSAIPVSAFC(1)NSETK	416	3	0.12015	104.23	435000000	223550000	231530000	3	3	1	178930000	0.729577	N
Q9H1K1	Iron-sulfur cluster assembly enzyme ISCU, mitochondrial	ISCU	1	ELC(1)LPPVK	130	3	1.5622	53.597	38735000	0	0	1	2	0	7818000	0.723804	N
P08708	40S ribosomal protein S17	RPS17	1	VC(1)EEIAIIPSK	35	3	-0.83658	94.717	57939000	64359000	42325000	2	2	1	33233000	0.723515	N
P08134;P61586	Rho-related GTP-binding protein RhoC;Transforming protein RhoA	RHOC;RHOA	1	LVIVGDGAC(1)GK	16;16	2	2.9838	137.6	306010000	289100000	247730000	3	4	4	172010000;23129000	0.707804	N
Q14651	Plastin-1	PLS1	1	SLADGILLC(1)K	166	3	0.06983	69.03	152350000	85500000	113050000	3	2	2	71870000	0.702636	N
P14618	Pyruvate kinase PKM	PKM	1	NTGIIC(1)TIGPASR	49	3	-0.53291	135.15	3423000000	2338700000	2157400000	5	3	6	1.6672e+09	0.662947	N
Q13155	Aminoacyl tRNA synthase complex-interacting multifunctional protein 2	AIMP2	1	SC(1)ENLAPFNTALK	306	3	-0.036038	96.143	276550000	141550000	109130000	1	1	0	111770000	0.652937	N
P15153;P63000;P60763	Ras-related C3 botulinum toxin substrate 2;Ras-related C3 botulinum toxin substrate 1;Ras-related C3 botulinum toxin substrate 3	RAC2;RAC1;RAC3	1	YLEC(1)SALTQR	157;157;157	3	-0.41177	60.47	141960000	91378000	0	1	1	0	51176000	0.603919	N
P16615	Sarcoplasmic/endoplasmic reticulum calcium ATPase 2	ATP2A2	1	EC(1)VQPATK	997	3	-1.4966	96.009	437880000	272590000	194640000	2	1	0	201700000	0.58092	N
Q14651	Plastin-1	PLS1	1	ALENDPDC(1)K	142	3	0.28752	100.38	154720000	89767000	73422000	2	2	1	71870000	0.56019	N
P07814	Bifunctional glutamate/proline--tRNA ligase;Glutamate--tRNA ligase;Proline--tRNA ligase	EPRS	1	SLC(1)IPFK	1480	3	-1.22	56.729	0	279000000	578300000	1	1	1	194110000	0.557963	N
O00515	Ladinin-1	LAD1	1	GLPC(1)TELFVAPVGVASK	428	3	0.27268	86.625	50466000	17674000	19695000	0	1	1	19972000	0.551855	N
P51610	Host cell factor 1;HCF N-terminal chain 1;HCF N-terminal chain 2;HCF N-terminal chain 3;HCF N-terminal chain 4;HCF N-terminal chain 5;HCF N-terminal chain 6;HCF C-terminal chain 1;HCF C-terminal chain 2;HCF C-terminal chain 3;HCF C-terminal chain 4;HCF C-terminal chain 5;HCF C-terminal chain 6	HCFC1	1	TC(1)LPGFPGAPCAIK	1886	3	-0.98303	72.819	124790000	74537000	68415000	1	1	1	63344000	0.494601	N
P42704	Leucine-rich PPR motif-containing protein, mitochondrial	LRPPRC	1	VFNDTC(1)R	113	3	-0.88747	50.292	827110000	571120000	470320000	2	1	1	444720000	0.485987	N
P07948	Tyrosine-protein kinase Lyn	LYN	1	ITFPC(1)ISDMIK	203	3	-2.3979	57.794	0	59003000	0	0	1	0	14059000	0.484332	N
Q96FZ2	Embryonic stem cell-specific 5-hydroxymethylcytosine-binding protein	HMCES	1	NNTPEC(1)LAPVDLVVK	266	3	0.5171	90.968	44841000	35839000	29566000	0	1	1	26689000	0.461447	N
P22695	Cytochrome b-c1 complex subunit 2, mitochondrial	UQCRC2	1	NALANPLYC(1)PDYRIGK	192	4	0.70026	130.27	387570000	219920000	268790000	5	3	5	217700000	0.424088	N
P36873;P62136;P62140	Serine/threonine-protein phosphatase PP1-gamma catalytic subunit;Serine/threonine-protein phosphatase PP1-alpha catalytic subunit;Serine/threonine-protein phosphatase PP1-beta catalytic subunit	PPP1CC;PPP1CA;PPP1CB	1	IYGFYDEC(1)K	140;140;139	3	-0.76867	80.69	204990000	106550000	151460000	2	1	2	115250000;404660000;23236000	0.421283	N
P53597	Succinyl-CoA ligase [ADP/GDP-forming] subunit alpha, mitochondrial	SUCLG1	0.999992	LIGPNC(1)PGVINPGECK	172	4	0.36337	95.48	84429000	42745000	42712000	3	2	3	42384000	0.418013	N
P08758	Annexin A5	ANXA5	1	ALLLLC(1)GEDD	316	2	-0.90081	179.1	287850000	162320000	133480000	7	2	6	145680000	0.417338	N
P78347	General transcription factor II-I	GTF2I	1	SILSPGGSC(1)GPIK	215	3	0.73279	50.053	146330000	61153000	0	1	1	0	51831000	0.416144	N
P09622	Dihydrolipoyl dehydrogenase, mitochondrial	DLD	0.999989	NETLGGTCLNVGC(1)IPSK	85	3	-1.6098	157.6	161530000	94576000	66543000	2	2	3	80987000	0.409241	N
Q6N069;Q9BXJ9	N-alpha-acetyltransferase 16, NatA auxiliary subunit;N-alpha-acetyltransferase 15, NatA auxiliary subunit	NAA16;NAA15	1	GLTLNC(1)LGK	58;58	3	0.75442	43.897	116930000	54238000	60968000	1	1	0	NaN;58352000	0.407154	N
Q9BRJ6	Uncharacterized protein C7orf50	C7orf50	1	SGAELALDYLC(1)R	107	3	-1.0503	92.8	124850000	53146000	0	2	1	0	44765000	0.406439	N
P35573	Glycogen debranching enzyme;4-alpha-glucanotransferase;Amylo-alpha-1,6-glucosidase	AGL	1	EVPQMC(1)IPGK	767	3	0.59333	40.577	82230000	56698000	0	0	1	0	35906000	0.367078	N
Q9Y6N5	Sulfide:quinone oxidoreductase, mitochondrial	SQRDL	1	C(1)AGAPQK	201	3	-0.52667	41.956	156130000	84186000	34501000	0	1	0	72221000	0.343018	N
P35606	Coatomer subunit beta'	COPB2	1	TFEVC(1)DLPVR	56	3	-0.59515	65.295	293100000	174160000	85898000	1	1	1	146330000	0.333504	N
P14923;P35222	Junction plakoglobin;Catenin beta-1	JUP;CTNNB1	1	VAAGVLC(1)ELAQDK	609;619	3	-1.4383	86.005	407260000	229690000	247950000	2	1	1	235740000;91150000	0.323355	N
Q86VP6	Cullin-associated NEDD8-dissociated protein 1	CAND1	1	NC(1)IGDFLK	1007	3	-0.72446	57.836	224310000	162650000	206660000	0	2	1	158380000	0.321187	N
Q06323	Proteasome activator complex subunit 1	PSME1	1	VDVFREDLC(1)TK	22	4	-0.091379	40.801	0	1296700000	866320000	0	1	0	578610000	0.317421	N
Q08J23	tRNA (cytosine(34)-C(5))-methyltransferase	NSUN2	1	ILDMC(1)AAPGSK	184	3	0.19907	75.89	227080000	103520000	151400000	1	1	2	129070000	0.315917	N
P26640	Valine--tRNA ligase	VARS	1	IC(1)LQPPPTSR	41	3	0.25506	51.135	106440000	94958000	79463000	1	1	0	77108000	0.279941	N
P04632	Calpain small subunit 1	CAPNS1	1	TDGFGIDTC(1)R	144	2	1.1302	124.07	932770000	659760000	535120000	3	3	4	584450000	0.279147	N
P04075	Fructose-bisphosphate aldolase A	ALDOA	1	RALANSLAC(1)QGK	339	4	-0.81583	153.15	217230000	293930000	277290000	10	4	4	219500000	0.259836	N
P33240	Cleavage stimulation factor subunit 2	CSTF2	1	LC(1)VQNSPQEAR	150	3	0.60507	78.615	403110000	245150000	199020000	2	3	3	236660000	0.25506	N
Q15008	26S proteasome non-ATPase regulatory subunit 6	PSMD6	1	DNNMAPYYEALC(1)K	58	3	-0.30432	123.83	153290000	121860000	0	3	4	3	76862000	0.254913	N
Q02543	60S ribosomal protein L18a	RPL18A	1	C(1)LPTPK	16	2	-0.56157	75.854	265000000	0	80880000	2	1	0	96693000	0.253826	N
Q9Y3A5	Ribosome maturation protein SBDS	SBDS	1	C(1)VNPETK	119	3	-2.9214	43.512	143870000	82222000	55172000	0	1	0	79450000	0.238843	N
P25398	40S ribosomal protein S12	RPS12	1	LGEWVGLC(1)K	92	2	-0.48732	144.55	1086700000	673140000	734430000	3	2	3	705200000	0.237551	N
P21796	Voltage-dependent anion-selective channel protein 1	VDAC1	1	YQIDPDAC(1)FSAK	232	3	0.3016	142.4	1902900000	1119100000	658500000	7	7	4	1078900000	0.185378	N
P00338	L-lactate dehydrogenase A chain	LDHA	1	YSPNC(1)K	131	2	-1.0979	86.833	1903100000	931810000	1025100000	3	3	2	1140000000	0.174608	N
P53990	IST1 homolog	IST1	1	IVADQLC(1)AK	125	3	-0.18534	87.641	105770000	37583000	0	3	1	0	43265000	0.143337	N
O14980	Exportin-1	XPO1	1	DLLGLC(1)EQK	528	3	-1.8362	81.565	245860000	135710000	129040000	2	2	2	154550000	0.139186	N
O15355	Protein phosphatase 1G	PPM1G	1	C(1)VVSEAGK	351	2	-1.2675	100.25	396790000	0	206300000	2	1	2	183430000	0.132181	N
O60701	UDP-glucose 6-dehydrogenase	UGDH	1	ASVGFGGSC(1)FQK	276	3	2.5001	120.54	159480000	113820000	111180000	1	1	1	117780000	0.121851	N
P13639	Elongation factor 2	EEF2	1	DLEEDHAC(1)IPIK	567	3	0.13697	144.2	1818900000	1159900000	959370000	13	2	6	1209100000	0.118629	N
P61964	WD repeat-containing protein 5	WDR5	1	IWDTASGQC(1)LK	205	3	-0.38398	55.724	59074000	29038000	0	1	1	0	27094000	0.116403	N
P15880	40S ribosomal protein S2	RPS2	1	GC(1)TATLGNFAK	229	4	0.46011	164.21	721140000	722690000	604580000	4	1	3	633120000	0.108991	N
O14980	Exportin-1	XPO1	1	TSSDPTC(1)VEK	119	3	-0.86224	92.295	225100000	145300000	127250000	3	2	1	154550000	0.102095	N
Q12874	Splicing factor 3A subunit 3	SF3A3	1	YLDLHDC(1)YLK	145	3	-0.21987	80.96	170810000	104190000	122420000	1	1	1	128070000	0.0487694	N
P63010;Q10567	AP-2 complex subunit beta;AP-1 complex subunit beta-1	AP2B1;AP1B1	1	DC(1)EDPNPLIR	95;95	3	-1.4263	103.97	317380000	218620000	190780000	2	1	1	235380000;50530000	0.0415645	N
P63010;Q10567	AP-2 complex subunit beta;AP-1 complex subunit beta-1	AP2B1;AP1B1	1	ITEYLC(1)EPLRK	123;123	3	1.2528	59.864	0	61941000	21262000	0	3	1	235380000;50530000	0.0415645	N
P25685;Q9UDY4	DnaJ homolog subfamily B member 1;DnaJ homolog subfamily B member 4	DNAJB1;DNAJB4	1	VSLEEIYSGC(1)TK	179;175	3	-0.55392	116.36	304110000	163610000	176450000	4	2	2	213470000	0.00844564	N
P22314	Ubiquitin-like modifier-activating enzyme 1	UBA1	1	DNPGVVTC(1)LDEAR	234	3	1.2987	137.79	427100000	348630000	232340000	4	4	3	336180000	-0.000672482	N
P42167	Lamina-associated polypeptide 2, isoforms beta/gamma;Thymopoietin;Thymopentin	TMPO	1	EMFPYEASTPTGISASC(1)R	363	3	-2.7805	155.76	211140000	105450000	73232000	4	4	3	130140000	-0.00221145	N
P27708	CAD protein;Glutamine-dependent carbamoyl-phosphate synthase;Aspartate carbamoyltransferase;Dihydroorotase	CAD	1	NSVTGGTAAFEPSVDYC(1)VVK	736	3	-0.49026	220.69	188280000	144510000	78317000	3	4	3	138940000	-0.0199106	N
Q9UL25	Ras-related protein Rab-21	RAB21	1	VVLLGEGC(1)VGK	29	3	1.4936	65.472	210260000	101580000	0	3	1	1	106520000	-0.0352808	N
O00232	26S proteasome non-ATPase regulatory subunit 12	PSMD12	1	AIYDTPC(1)IQAESEK	255	3	0.20883	128.82	191600000	154240000	100370000	2	4	2	154160000	-0.0516681	N
P42166	Lamina-associated polypeptide 2, isoform alpha;Thymopoietin;Thymopentin	TMPO	1	GGTLFGGEVC(1)K	684	3	0.32567	78.985	146130000	81587000	79200000	1	1	2	106600000	-0.0593214	N
P68104;Q5VTE0;Q05639	Elongation factor 1-alpha 1;Putative elongation factor 1-alpha-like 3;Elongation factor 1-alpha 2	EEF1A1;EEF1A1P5;EEF1A2	1	C(1)GGIDK	31;31;31	2	0.34117	66.799	279870000	166890000	0	1	2	0	NaN;NaN;155430000	-0.0617275	N
P13797	Plastin-3	PLS3	1	AVGDGIVLC(1)K	167	3	1.2073	128.08	469000000	247710000	251150000	3	2	2	345050000	-0.0969696	N
P28838	Cytosol aminopeptidase	LAP3	1	AAVAAGC(1)R	129	3	-1.4359	42.743	208060000	132350000	103090000	1	1	1	161640000	-0.128813	N
Q14204	Cytoplasmic dynein 1 heavy chain 1	DYNC1H1	1	GVAVLC(1)TE	4644	2	-1.1983	111.95	110530000	0	45923000	2	2	3	57175000	-0.13269	N
P40939	Trifunctional enzyme subunit alpha, mitochondrial;Long-chain enoyl-CoA hydratase;Long chain 3-hydroxyacyl-CoA dehydrogenase	HADHA	1	C(1)LAPMMSEVIR	550	3	-1.9549	75.736	316970000	157230000	178240000	1	4	3	238710000	-0.134376	N
P41091;Q2VIR3	Eukaryotic translation initiation factor 2 subunit 3;Putative eukaryotic translation initiation factor 2 subunit 3-like protein	EIF2S3;EIF2S3L	1	IVLTNPVC(1)TEVGEK	434;434	3	0.55359	195.98	464790000	237190000	250340000	8	5	7	352280000	-0.150239	N
P27348	14-3-3 protein theta	YWHAQ	1	LAEQAERYDDMATC(1)MK	25	3	-0.59247	78.272	145150000	76215000	46889000	3	2	2	99377000	-0.152347	N
P39023	60S ribosomal protein L3	RPL3	1	GC(1)VVGTK	336	2	0.90196	61.582	286690000	301670000	205450000	1	1	2	297130000	-0.167263	N
P35250	Replication factor C subunit 2	RFC2	1	VC(1)DEPHPLLVK	255	3	0.1597	91.441	99139000	75371000	65056000	1	1	2	90275000	-0.176938	N
P37802	Transgelin-2	TAGLN2	1	NMAC(1)VQR	124	2	-1.4207	93.166	3030500000	1352000000	844110000	0	1	2	1.9711e+09	-0.178088	N
P78347	General transcription factor II-I	GTF2I	1	C(1)GEALGLK	745	2	0.24838	64.654	73042000	32338000	28099000	1	2	1	51831000	-0.220237	N
P56182	Ribosomal RNA processing protein 1 homolog A	RRP1	1	FIDPFC(1)R	198	3	-0.28101	53.683	0	60478000	79410000	0	1	1	54328000	-0.220458	N
Q9Y5K6	CD2-associated protein	CD2AP	1	DTC(1)YSPK	540	3	-0.53315	50.108	200070000	102770000	92789000	0	1	0	155040000	-0.233455	N
Q00610;P53675	Clathrin heavy chain 1;Clathrin heavy chain 2	CLTC;CLTCL1	1	LEC(1)SEELGDLVK	459;459	4	-0.11006	120.53	465720000	331630000	305330000	5	3	4	439290000;4600700	-0.257194	N
Q00610;P53675	Clathrin heavy chain 1;Clathrin heavy chain 2	CLTC;CLTCL1	1	YIQAAC(1)K	736;736	3	1.4486	111.74	70513000	30401000	0	3	3	2	439290000;4600700	-0.257194	N
P52209	6-phosphogluconate dehydrogenase, decarboxylating	PGD	0.820275	VGTGEPC(0.82)C(0.18)DWVGDEGAGHFVK	170	3	-0.088629	235.23	488220000	311040000	220390000	1	1	2	415460000	-0.28967	N
P09211	Glutathione S-transferase P	GSTP1	1	ASC(1)LYGQLPK	48	2	2.427	90.913	1426600000	877330000	720900000	5	3	4	1239000000	-0.297285	N
A6NDY0;Q86U42	Embryonic polyadenylate-binding protein 2;Polyadenylate-binding protein 2	PABPN1L;PABPN1	1	VTILC(1)DK	180;205	2	0.70963	94.309	0	81704000	104390000	2	2	3	NaN;76884000	-0.309686	N
Q9H4A4	Aminopeptidase B	RNPEP	1	VGEGPGVC(1)WLAPEQTAGK	151	4	-0.39199	105.72	124120000	70445000	69762000	1	1	2	109760000	-0.316991	N
Q8N163	Cell cycle and apoptosis regulator protein 2	CCAR2	1	VVTQNIC(1)QYR	754	3	0.29517	63.966	72673000	57334000	44160000	1	1	1	72409000	-0.318732	N
P46940	Ras GTPase-activating-like protein IQGAP1	IQGAP1	1	FFQTAC(1)DVPELQDK	1270	4	-0.52444	115.63	361080000	222350000	189470000	1	2	2	321500000	-0.319499	N
O75874	Isocitrate dehydrogenase [NADP] cytoplasmic	IDH1	1	C(1)ATITPDEK	73	2	-1.1454	100.69	297730000	188330000	128730000	1	2	2	256770000	-0.325345	N
Q5JVF3	PCI domain-containing protein 2	PCID2	1	QNPFPPLSTVC(1)	399	3	1.1504	83.573	0	7555200	14884000	0	1	1	9378900	-0.326432	N
P60981	Destrin	DSTN	1	ASGVQVADEVC(1)R	12	2	2.1942	140.46	1068600000	615890000	480260000	4	3	3	908880000	-0.332924	N
O95373	Importin-7	IPO7	1	VLTGVAGEDAEC(1)HAAK	736	3	0.029332	137.98	82040000	37783000	32508000	3	1	5	64439000	-0.343759	N
P14618	Pyruvate kinase PKM	PKM	1	GIFPVLC(1)K	474	2	0.9496	156.51	2296600000	691510000	949860000	15	15	12	1.6672e+09	-0.344938	N
P49748	Very long-chain specific acyl-CoA dehydrogenase, mitochondrial	ACADVL	1	TSAVPSPC(1)GK	237	3	-0.058107	89.507	202870000	101800000	97214000	3	2	1	170370000	-0.346855	N
P05141	ADP/ATP translocase 2;ADP/ATP translocase 2, N-terminally processed	SLC25A5	1	GTDIMYTGTLDC(1)WRK	257	3	1.6036	112.82	116200000	62453000	41275000	4	3	3	93683000	-0.35379	N
P31930	Cytochrome b-c1 complex subunit 1, mitochondrial	UQCRC1	1	NALVSHLDGTTPVC(1)EDIGR	410	4	0.9193	163.61	206660000	166390000	113830000	2	1	1	210750000	-0.376929	N
Q01082;P11277;O15020	Spectrin beta chain, non-erythrocytic 1;Spectrin beta chain, erythrocytic;Spectrin beta chain, non-erythrocytic 2	SPTBN1;SPTB;SPTBN2	1	IHC(1)LENVDK	112;112;115	3	0.083032	56.286	64083000	50100000	26710000	1	1	1	61996000	-0.40061	N
P61081	NEDD8-conjugating enzyme Ubc12	UBE2M	1	LVIC(1)PDEGFYK	65	3	-1.8766	88.706	357830000	179600000	67175000	3	1	1	267560000	-0.408832	N
P29144	Tripeptidyl-peptidase 2	TPP2	1	STLVDALC(1)RK	1125	3	-0.66337	49.483	101390000	0	0	1	1	0	45189000	-0.419091	N
P42704	Leucine-rich PPR motif-containing protein, mitochondrial	LRPPRC	1	IHDVLC(1)K	863	2	-0.14015	102.07	396290000	330840000	259270000	2	4	3	444720000	-0.435687	N
P34932	Heat shock 70 kDa protein 4	HSPA4	1	ELTSTC(1)SPIISK	779	3	-0.87262	202.8	501740000	217960000	156870000	5	3	2	399240000	-0.450349	N
P49368	T-complex protein 1 subunit gamma	CCT3	1	NLQDAMQVC(1)R	398	3	-1.6191	72.365	693060000	338550000	209260000	3	4	3	569320000	-0.460922	N
Q15185	Prostaglandin E synthase 3	PTGES3	1	LTFSC(1)LGGSDNFK	40	2	-1.0471	90.422	1148800000	755760000	712050000	7	2	5	1212200000	-0.474891	N
P08574	Cytochrome c1, heme protein, mitochondrial	CYC1	1	DVC(1)TFLR	271	3	-0.45632	52.725	107510000	47054000	0	0	1	0	71836000	-0.479537	N
Q00341	Vigilin	HDLBP	1	DC(1)VEAAK	855	2	-0.50713	66.568	74063000	22793000	10082000	3	1	0	50790000	-0.510804	N
Q9P289	Serine/threonine-protein kinase 26	STK26	1	SIAVAEAAC(1)PGITDK	392	3	-1.1215	107.41	130430000	68791000	58103000	1	1	2	122340000	-0.512273	N
P49327	Fatty acid synthase;[Acyl-carrier-protein] S-acetyltransferase;[Acyl-carrier-protein] S-malonyltransferase;3-oxoacyl-[acyl-carrier-protein] synthase;3-oxoacyl-[acyl-carrier-protein] reductase;3-hydroxyacyl-[acyl-carrier-protein] dehydratase;Enoyl-[acyl-carrier-protein] reductase;Oleoyl-[acyl-carrier-protein] hydrolase	FASN	1	LSIPTYGLQC(1)TR	2273	3	0.7696	93.228	884690000	446130000	377550000	3	5	2	824390000	-0.533741	N
P27708	CAD protein;Glutamine-dependent carbamoyl-phosphate synthase;Aspartate carbamoyltransferase;Dihydroorotase	CAD	1	ILALDC(1)GLK	183	3	0.48407	93.614	125270000	86657000	74367000	1	1	3	138940000	-0.541927	N
Q16666	Gamma-interferon-inducible protein 16	IFI16	1	INQLC(1)SQTK	679	3	-1.0188	63.966	0	50124000	44537000	0	1	0	45993000	-0.543607	N
Q99615	DnaJ homolog subfamily C member 7	DNAJC7	1	AIDMC(1)PK	58	3	-0.55926	54.982	158740000	134500000	146310000	1	2	2	215240000	-0.554881	N
Q14738	Serine/threonine-protein phosphatase 2A 56 kDa regulatory subunit delta isoform	PPP2R5D	1	LFDDC(1)TQQYK	484	3	0.0068028	71.279	137590000	58332000	0	1	1	0	96902000	-0.569281	N
Q01082	Spectrin beta chain, non-erythrocytic 1	SPTBN1	1	AELFTQSC(1)ADLDK	1389	3	2.0481	129.11	0	84068000	41093000	0	2	1	61996000	-0.571424	N
P12081	Histidine--tRNA ligase, cytoplasmic	HARS	0.999641	TGQPLCIC(1)	509	3	-0.19048	80.438	83692000	47080000	44579000	2	2	1	87592000	-0.583588	N
Q8WUM4	Programmed cell death 6-interacting protein	PDCD6IP	1	FIQQTYPSGGEEQAQYC(1)R	40	3	-0.77532	106.63	84473000	63172000	41603000	1	1	2	95203000	-0.593763	N
Q9UNM6	26S proteasome non-ATPase regulatory subunit 13	PSMD13	1	FLGC(1)VDIK	182	3	-0.21622	80.986	348320000	169340000	223500000	3	1	1	373800000	-0.597444	N
Q04637;O43432	Eukaryotic translation initiation factor 4 gamma 1;Eukaryotic translation initiation factor 4 gamma 3	EIF4G1;EIF4G3	1	MLTEAIMHDC(1)VVK	919;913	3	-1.499	119.04	167500000	190930000	76932000	3	5	2	220800000	-0.605487	N
Q9UL46	Proteasome activator complex subunit 2	PSME2	1	C(1)GFLPGNEK	91	2	-1.3539	103.69	468720000	210620000	163760000	3	2	1	427970000	-0.606768	N
P68402	Platelet-activating factor acetylhydrolase IB subunit beta	PAFAH1B2	1	FVLDC(1)K	35	2	0.67476	60.436	0	66500000	74351000	1	3	3	71526000	-0.607332	N
Q14444	Caprin-1	CAPRIN1	1	PVC(1)GTTYK	226	2	-0.24272	83.278	241280000	123110000	128610000	1	2	1	251810000	-0.61571	N
P22314	Ubiquitin-like modifier-activating enzyme 1	UBA1	1	SIPIC(1)TLK	632	3	-0.064327	99.34	398930000	148700000	105400000	3	1	2	336180000	-0.627047	N
P62873	Guanine nucleotide-binding protein G(I)/G(S)/G(T) subunit beta-1	GNB1	1	LFVSGAC(1)DASAK	204	3	-1.8485	197.79	390260000	337280000	302390000	3	5	2	531260000	-0.629906	N
P35222	Catenin beta-1	CTNNB1	1	AGDREDITEPAIC(1)ALR	466	4	1.341	49.973	59789000	68746000	47458000	1	1	1	91150000	-0.635759	N
P13726	Tissue factor	F3	1	STDSPVEC(1)MGQEK	241	3	0.2737	192.23	529040000	300770000	75196000	6	6	3	474110000	-0.652257	N
P49915	GMP synthase [glutamine-hydrolyzing]	GMPS	1	TVGVQGDC(1)R	523	3	1.3835	84.169	304900000	210720000	0	2	1	2	270250000	-0.652949	N
P15170	Eukaryotic peptide chain release factor GTP-binding subunit ERF3A	GSPT1	1	LESGSIC(1)K	327	3	0.32431	41.399	167750000	116280000	63920000	0	1	0	182560000	-0.654453	N
Q15021	Condensin complex subunit 1	NCAPD2	1	ESTGNMVTGQTVC(1)K	596	3	0.74854	48.372	0	35778000	18769000	0	1	0	29076000	-0.677291	N
Q9Y230	RuvB-like 2	RUVBL2	1	FVQC(1)PDGELQK	227	3	-0.95838	107.2	380360000	367780000	303250000	5	7	3	562930000	-0.683692	N
P63244	Guanine nucleotide-binding protein subunit beta-2-like 1;Guanine nucleotide-binding protein subunit beta-2-like 1, N-terminally processed	GNB2L1	1	VWNLANC(1)K	182	2	-0.78302	136.57	1356100000	885200000	887440000	5	5	3	1.6894e+09	-0.695892	N
Q99442	Translocation protein SEC62	SEC62	1	AVDC(1)LLDSK	55	2	2.1175	62.528	0	55659000	0	1	2	0	30120000	-0.699069	N
P26640	Valine--tRNA ligase	VARS	1	GIEDNPMVVPLC(1)NR	663	3	-0.99892	93.768	99599000	42591000	0	3	2	2	77108000	-0.702095	N
P78406	mRNA export factor	RAE1	1	VFTASC(1)DK	106	3	0.20614	54.784	70997000	0	34040000	1	1	0	57106000	-0.705779	N
P22626	Heterogeneous nuclear ribonucleoproteins A2/B1	HNRNPA2B1	1	LTDC(1)VVMRDPASK	50	3	-1.3576	142.89	972470000	489300000	213230000	9	10	10	914770000	-0.712282	N
P49915	GMP synthase [glutamine-hydrolyzing]	GMPS	1	AC(1)TTEEDQEK	489	3	-1.0897	73.219	244780000	160750000	80892000	2	1	1	270250000	-0.737049	N
Q00765	Receptor expression-enhancing protein 5	REEP5	1	NC(1)MTDLLAK	18	3	-1.478	42.209	161450000	50663000	0	0	2	0	117860000	-0.737204	N
Q08170;Q13247	Serine/arginine-rich splicing factor 4;Serine/arginine-rich splicing factor 6	SRSF4;SRSF6	1	C(1)SWQDLK	115;121	3	0.19372	99.973	87549000	77761000	73859000	1	3	0	NaN;133450000	-0.743231	N
P00558	Phosphoglycerate kinase 1	PGK1	1	TGQATVASGIPAGWMGLDC(1)GPESSKK	316	4	1.0081	233.04	725980000	408510000	210090000	9	8	6	752370000	-0.747321	N
Q99460	26S proteasome non-ATPase regulatory subunit 1	PSMD1	1	VLTMPETC(1)R	898	3	2.5184	98.156	63356000	35704000	17851000	3	4	2	65490000	-0.748898	N
Q15046	Lysine--tRNA ligase	KARS	1	ILDDIC(1)VAK	427	3	0.67825	133.42	142650000	105960000	88269000	2	3	2	190990000	-0.766229	N
O75131	Copine-3	CPNE3	1	AAQC(1)VTK	5	2	-1.4549	82.029	324660000	68963000	71206000	1	1	1	267300000	-0.786722	N
Q00059	Transcription factor A, mitochondrial	TFAM	1	YGAEEC(1)	246	2	-2.3427	104.21	48194000	23410000	20385000	2	1	1	53243000	-0.796093	N
P27708	CAD protein;Glutamine-dependent carbamoyl-phosphate synthase;Aspartate carbamoyltransferase;Dihydroorotase	CAD	1	VAEPELMGTPDGTC(1)YPPPPVPR	1889	4	0.37555	112.26	121300000	76641000	39431000	3	3	2	138940000	-0.812275	N
P31948	Stress-induced-phosphoprotein 1	STIP1	1	ALDLDSSC(1)K	461	2	0.11045	147.72	219430000	166490000	211460000	3	4	2	352270000	-0.822995	N
Q9Y295	Developmentally-regulated GTP-binding protein 1	DRG1	1	GGINLTATC(1)PQSELDAETVK	195	3	1.9159	140.59	56029000	41245000	27965000	2	2	1	75434000	-0.853565	N
Q15102	Platelet-activating factor acetylhydrolase IB subunit gamma	PAFAH1B3	1	LGYTPVC(1)R	205	3	0.60474	48.741	75239000	61979000	0	2	1	0	82902000	-0.857972	N
O43865;Q96HN2	Putative adenosylhomocysteinase 2;Putative adenosylhomocysteinase 3	AHCYL1;AHCYL2	1	LC(1)VPAMNVNDSVTK	272;353	3	-0.54377	262.83	157340000	80597000	73282000	10	7	3	188200000	-0.859299	N
P40925	Malate dehydrogenase, cytoplasmic	MDH1	1	VIVVGNPANTNC(1)LTASK	137	3	-0.10314	124.08	320890000	0	126990000	5	1	3	271050000	-0.860409	N
Q15417	Calponin-3	CNN3	1	DGIILC(1)ELINK	59	3	-1.2309	95.659	309740000	153360000	146090000	7	4	3	370980000	-0.869412	N
P31948	Stress-induced-phosphoprotein 1	STIP1	1	AYEDGC(1)K	62	2	-1.5723	101.9	338830000	157780000	81826000	3	4	2	352270000	-0.869487	N
Q92499	ATP-dependent RNA helicase DDX1	DDX1	1	NQALFPAC(1)VLK	231	3	0.47858	70.563	118860000	47559000	60806000	3	2	3	138620000	-0.871976	N
Q9HAV4	Exportin-5	XPO5	1	DSLDQFDC(1)K	1131	3	1.0031	160.11	128110000	83747000	48968000	3	2	4	159990000	-0.879862	N
P04406	Glyceraldehyde-3-phosphate dehydrogenase	GAPDH	0.999963	IISNASCTTNC(1)LAPLAK	156	2	-0.48262	112.38	555740000	214980000	219020000	4	4	3	612530000	-0.892693	N
O94826	Mitochondrial import receptor subunit TOM70	TOMM70A	1	EVAQDC(1)TK	176	3	-1.412	90.689	82718000	43222000	0	1	3	0	77986000	-0.893513	N
Q14566	DNA replication licensing factor MCM6	MCM6	1	VYPYLC(1)R	91	3	-0.77991	50.607	0	84644000	118000000	0	1	2	126800000	-0.90857	N
Q9UKD2	mRNA turnover protein 4 homolog	MRTO4	1	C(1)VDTYK	33	3	0.28296	58.815	144070000	78986000	66221000	1	2	1	181330000	-0.911129	N
P49368	T-complex protein 1 subunit gamma	CCT3	1	IPGGIIEDSC(1)VLR	213	3	-0.72817	80.738	539600000	142860000	224050000	1	2	2	569320000	-0.913879	N
Q9BQ75	Protein CMSS1	CMSS1	1	EC(1)FLIQPK	55	3	1.2075	59.067	61897000	35553000	50026000	1	1	2	92762000	-0.916088	N
Q9HAV4	Exportin-5	XPO5	1	TTSQLC(1)WPLLK	1052	3	-0.36908	82.925	136340000	62401000	52210000	3	3	3	159990000	-0.935539	N
Q14974	Importin subunit beta-1	KPNB1	1	DC(1)YPAVQK	543	3	-0.65789	98.048	223400000	110190000	57113000	1	2	2	249550000	-0.938219	N
O75874	Isocitrate dehydrogenase [NADP] cytoplasmic	IDH1	1	SEGGFIWAC(1)K	269	3	-0.19386	99.732	197390000	117890000	85550000	1	1	1	256770000	-0.942449	N
Q00796	Sorbitol dehydrogenase	SORD	1	VAIEPGAPRENDEFC(1)K	106	4	-0.57299	78.116	93265000	56468000	30614000	1	3	1	116860000	-0.958968	N
P05388;Q8NHW5	60S acidic ribosomal protein P0;60S acidic ribosomal protein P0-like	RPLP0;RPLP0P6	1	C(1)FIVGADNVGSK	27;27	3	1.4175	212.78	415420000	155160000	139580000	7	6	5	461470000	-0.963055	N
Q9Y277	Voltage-dependent anion-selective channel protein 3	VDAC3	1	CNTPTYC(1)DLGK	8	2	0.13612	137.33	169240000	114940000	71284000	2	1	1	233660000	-0.97967	N
P11586	C-1-tetrahydrofolate synthase, cytoplasmic;Methylenetetrahydrofolate dehydrogenase;Methenyltetrahydrofolate cyclohydrolase;Formyltetrahydrofolate synthetase;C-1-tetrahydrofolate synthase, cytoplasmic, N-terminally processed	MTHFD1	0.999995	GDLNDC(1)FIPCTPK	143	3	-0.1483	70.802	364800000	174260000	143250000	1	1	2	448920000	-0.980994	N
Q9UBB4	Ataxin-10	ATXN10	1	LIGNLC(1)YK	382	3	0.18077	98.009	370170000	197790000	66696000	3	1	1	419100000	-0.986282	N
Q9Y3B7	39S ribosomal protein L11, mitochondrial	MRPL11	1	GVSINQFC(1)K	50	3	1.2313	83.438	72517000	48892000	28870000	0	2	0	100100000	-0.998761	N
Q9NZ08	Endoplasmic reticulum aminopeptidase 1	ERAP1	1	MAFPC(1)FDEPAFK	193	3	0.96891	75.968	53349000	22452000	0	3	2	0	50698000	-1.00467	N
P36578	60S ribosomal protein L4	RPL4	1	AC(1)ARPLISVYSEK	3	3	1.11	96.054	173420000	64956000	97971000	0	1	1	225010000	-1.005	N
Q99471	Prefoldin subunit 5	PFDN5	1	DC(1)LNVLNK	49	3	-0.49335	61.435	145740000	77863000	0	0	1	0	149760000	-1.00668	N
P14550	Alcohol dehydrogenase [NADP(+)]	AKR1A1	1	AASC(1)VLLHTGQK	5	3	0.068218	66.335	125990000	114690000	64385000	0	1	3	204980000	-1.01133	N
Q9BZZ5	Apoptosis inhibitor 5	API5	1	LLAEMSSFC(1)GDMEK	297	3	1.439	57.173	64129000	32800000	27140000	1	1	1	83971000	-1.02178	N
P50990	T-complex protein 1 subunit theta	CCT8	1	QITSYGETC(1)PGLEQYAIK	430	3	-0.97495	112.61	650250000	403220000	366170000	3	2	5	964860000	-1.02783	N
Q99439	Calponin-2	CNN2	1	DGTILC(1)TLMNK	61	3	0.84401	78.809	267650000	142300000	30815000	4	2	1	304070000	-1.04936	N
P25685	DnaJ homolog subfamily B member 1	DNAJB1	0.930572	EALC(0.931)GC(0.069)TVNVPTLDGR	267	3	-0.18697	154.6	192330000	116620000	0	1	2	0	213470000	-1.05162	N
P48643	T-complex protein 1 subunit epsilon	CCT5	1	EMNPALGIDC(1)LHK	493	3	0.068423	157.19	452330000	341250000	370970000	11	4	9	807000000	-1.05583	N
P12081	Histidine--tRNA ligase, cytoplasmic	HARS	0.994629	TGQPLC(0.995)IC(0.005)	507	2	-0.25812	76.17	51581000	32553000	41262000	4	1	1	87592000	-1.06734	N
Q9NZZ3	Charged multivesicular body protein 5	CHMP5	1	APPPSLTDC(1)IGTVDSR	20	3	-0.94708	65.855	111670000	65435000	0	5	2	0	123930000	-1.06988	N
Q96RS6	NudC domain-containing protein 1	NUDCD1	1	MEVAANC(1)SLR	7	3	-0.43282	63.185	0	38390000	35160000	0	2	2	51689000	-1.07609	N
P20042	Eukaryotic translation initiation factor 2 subunit 2	EIF2S2	1	TSFVNFTDIC(1)K	226	3	-0.77372	118.2	184870000	102820000	116080000	2	1	4	285260000	-1.08371	N
O75131	Copine-3	CPNE3	1	SSPVEFEC(1)INEK	249	3	0.9498	67.326	0	368260000	0	0	1	0	267300000	-1.1227	N
P55072	Transitional endoplasmic reticulum ATPase	VCP	1	GVLFYGPPGC(1)GK	522	2	-2.0498	108.17	440080000	177400000	221900000	5	3	7	611540000	-1.12809	N
Q15738	Sterol-4-alpha-carboxylate 3-dehydrogenase, decarboxylating	NSDHL	1	FFLGDLC(1)SR	86	3	0.41782	57.802	0	49420000	52297000	0	1	2	75279000	-1.15072	N
P49458	Signal recognition particle 9 kDa protein	SRP9	1	VTDDLVC(1)LVYK	48	2	-0.11288	151.3	398530000	252610000	0	2	3	0	494050000	-1.18665	N
Q00796	Sorbitol dehydrogenase	SORD	1	C(1)DPSDQNP	350	2	-0.34403	145.84	73176000	50813000	29250000	2	2	1	116860000	-1.19396	N
P14923	Junction plakoglobin	JUP	1	NLALC(1)PANHAPLQEAAVIPR	511	4	0.57148	133.47	112250000	90192000	103940000	1	1	1	235740000	-1.20683	N
P27708	CAD protein;Glutamine-dependent carbamoyl-phosphate synthase;Aspartate carbamoyltransferase;Dihydroorotase	CAD	1	C(1)LGFSDK	868	2	-1.7736	72.038	75493000	58745000	44472000	1	1	1	138940000	-1.2218	N
P31943	Heterogeneous nuclear ribonucleoprotein H;Heterogeneous nuclear ribonucleoprotein H, N-terminally processed	HNRNPH1	1	VRGLPWSC(1)SADEVQR	22	4	1.0219	90.453	436080000	245070000	192530000	6	4	4	679810000	-1.22299	N
P52294	Importin subunit alpha-5;Importin subunit alpha-5, N-terminally processed	KPNA1	1	YLVELGC(1)IK	424	3	-0.81407	51.998	77284000	33617000	0	0	1	0	86619000	-1.22845	N
P29558	RNA-binding motif, single-stranded-interacting protein 1	RBMS1	1	TPPGVSAPTEPLLC(1)K	221	3	0.88877	117.29	86069000	32543000	38353000	1	1	1	122790000	-1.23071	N
P16615;Q93084	Sarcoplasmic/endoplasmic reticulum calcium ATPase 2;Sarcoplasmic/endoplasmic reticulum calcium ATPase 3	ATP2A2;ATP2A3	1	VGEATETALTC(1)LVEK	447;447	3	0.23793	150.65	84059000	83526000	89599000	2	1	1	201700000	-1.23437	N
O14929	Histone acetyltransferase type B catalytic subunit	HAT1	1	LCQDLPC(1)FSR	299	3	0.041093	84.468	141100000	99742000	78002000	2	3	1	254960000	-1.26238	N
P08865	40S ribosomal protein SA	RPSA	1	YVDIAIPC(1)NNK	163	2	-0.80316	140.91	497540000	266230000	193790000	3	3	3	769470000	-1.26946	N
P31947	14-3-3 protein sigma	SFN	1	GEELSC(1)EER	38	3	-1.0879	95.183	1145700000	666270000	335770000	4	3	1	1.7567e+09	-1.29501	N
P78527	DNA-dependent protein kinase catalytic subunit	PRKDC	1	C(1)FFLSK	3187	3	0.04248	55.676	86425000	59735000	0	1	1	0	119870000	-1.29888	N
Q9P258	Protein RCC2	RCC2	1	AVQDLC(1)GWR	428	3	0.98895	60.161	125210000	0	38506000	2	1	1	136370000	-1.32129	N
Q00610	Clathrin heavy chain 1	CLTC	1	YESLELC(1)RPVLQQGR	436	4	-0.58526	68.243	219430000	157610000	139820000	1	1	1	439290000	-1.35036	N
Q99832	T-complex protein 1 subunit eta	CCT7	1	QLC(1)DNAGFDATNILNK	450	4	-0.53653	240.25	501420000	271110000	259810000	5	3	2	888740000	-1.36888	N
Q7L2H7	Eukaryotic translation initiation factor 3 subunit M	EIF3M	1	LLYEALVDC(1)K	175	3	-0.61569	65.038	54805000	23728000	0	2	1	0	67769000	-1.37229	N
Q13151	Heterogeneous nuclear ribonucleoprotein A0	HNRNPA0	1	MENSQLC(1)K	7	3	-1.5104	96.171	42293000	49257000	46493000	2	1	2	120360000	-1.3872	N
P04181	Ornithine aminotransferase, mitochondrial;Ornithine aminotransferase, hepatic form;Ornithine aminotransferase, renal form	OAT	1	VLPMNTGVEAGETAC(1)K	150	3	0.070938	148.01	302900000	135820000	80411000	10	10	7	454350000	-1.39267	N
P62820	Ras-related protein Rab-1A	RAB1A	1	C(1)DLTTK	126	3	-1.2527	115.49	370950000	163760000	133880000	2	2	2	593580000	-1.41328	N
P14866	Heterogeneous nuclear ribonucleoprotein L	HNRNPL	1	QPAIMPGQSYGLEDGSC(1)SYK	472	3	-0.62951	162.38	153440000	83712000	94540000	5	6	4	295780000	-1.41964	N
P10809	60 kDa heat shock protein, mitochondrial	HSPD1	1	C(1)IPALDSLTPANEDQK	447	3	-0.041918	291.06	834840000	538560000	501260000	11	6	5	1.7042e+09	-1.44743	N
Q9Y265	RuvB-like 1	RUVBL1	1	VPFC(1)PMVGSEVYSTEIK	94	4	0.5403	187.57	247340000	151180000	131180000	5	4	5	489120000	-1.46998	N
O43175	D-3-phosphoglycerate dehydrogenase	PHGDH	0.831972	VLISDSLDPC(0.832)C(0.168)RK	18	2	3.2994	153.85	530180000	119440000	274210000	1	1	0	853650000	-1.47098	N
O75821	Eukaryotic translation initiation factor 3 subunit G	EIF3G	1	C(1)VTSELLK	25	3	0.46982	51.092	114030000	129930000	109770000	1	2	2	327400000	-1.47337	N
P04083	Annexin A1	ANXA1	1	ILVALC(1)GGN	343	2	-0.78073	123.35	578370000	232050000	294030000	5	2	3	1.0275e+09	-1.48077	N
P14923	Junction plakoglobin	JUP	1	DDITEPAVC(1)ALR	457	3	1.0129	92.265	108950000	76521000	66523000	1	2	2	235740000	-1.48877	N
P55265	Double-stranded RNA-specific adenosine deaminase	ADAR	1	NFYLC(1)PV	1224	2	-0.55279	110.35	10680000	4999100	4669700	5	1	4	19084000	-1.49238	N
P35579;P35580;P35749	Myosin-9;Myosin-10;Myosin-11	MYH9;MYH10;MYH11	1	C(1)IIPNHEK	671;678;678	2	0.76849	58.743	193470000	153470000	0	1	2	0	328050000;1670400	-1.50419	N
Q9UGV2	Protein NDRG3	NDRG3	1	MADC(1)GGLPQVVQPGK	290	3	-1.4402	65.085	124800000	0	41818000	1	1	0	158010000	-1.50843	N
P62249	40S ribosomal protein S16	RPS16	1	TATAVAHC(1)K	25	3	1.0638	92.112	304270000	161560000	156080000	3	2	2	591220000	-1.51195	N
Q9BSJ8	Extended synaptotagmin-1	ESYT1	1	AVYSTNC(1)PVWEEAFR	522	3	-0.066436	77.469	65067000	0	0	1	1	0	61968000	-1.51456	N
P31689	DnaJ homolog subfamily A member 1	DNAJA1	1	C(1)VLNEGMPIYR	302	3	0.5909	56.65	141820000	55699000	0	2	1	1	188360000	-1.51646	N
Q15437	Protein transport protein Sec23B	SEC23B	1	LAVSSAC(1)	767	2	-1.0811	129.68	0	73438000	0	0	2	0	70330000	-1.52258	N
P63244	Guanine nucleotide-binding protein subunit beta-2-like 1;Guanine nucleotide-binding protein subunit beta-2-like 1, N-terminally processed	GNB2L1	1	LWNTLGVC(1)K	138	4	0.13002	174.57	871730000	449750000	437450000	5	3	5	1.6894e+09	-1.52678	N
Q99832	T-complex protein 1 subunit eta	CCT7	1	YNFFTGC(1)PK	364	3	0.16863	94.191	402160000	281410000	233250000	2	1	2	888740000	-1.54009	N
Q15369	Transcription elongation factor B polypeptide 1	TCEB1	1	TYGGC(1)EGPDAMYVK	11	3	-1.5083	80.545	149460000	41501000	40359000	1	1	0	226600000	-1.55522	N
P11940;Q13310;Q9H361;Q4VXU2	Polyadenylate-binding protein 1;Polyadenylate-binding protein 4;Polyadenylate-binding protein 3;Polyadenylate-binding protein 1-like	PABPC1;PABPC4;PABPC3;PABPC1L	1	GFGFVC(1)FSSPEEATK	339;339;339;339	3	-1.7815	77.969	68921000	21831000	0	0	1	1	NaN;88902000	-1.55525	N
P55072	Transitional endoplasmic reticulum ATPase	VCP	1	LGDVISIQPC(1)PDVK	105	3	1.3218	226.39	390400000	227130000	0	2	5	2	611540000	-1.5709	N
Q15365;Q15366;P57721	Poly(rC)-binding protein 1;Poly(rC)-binding protein 2;Poly(rC)-binding protein 3	PCBP1;PCBP2;PCBP3	1	INISEGNC(1)PER	54;54;86	3	-0.97751	113.86	725090000	402210000	241310000	8	8	6	1358700000;296960000;11607000	-1.57448	N
Q92598	Heat shock protein 105 kDa	HSPH1	1	LC(1)GPYEK	650	2	-0.94546	68.456	274020000	120910000	78998000	1	1	1	472320000	-1.58006	N
P46060	Ran GTPase-activating protein 1	RANGAP1	1	ELNLSFC(1)EIK	303	3	0.17033	98.58	149490000	55786000	80420000	2	2	1	287350000	-1.59329	N
P22102	Trifunctional purine biosynthetic protein adenosine-3;Phosphoribosylamine--glycine ligase;Phosphoribosylformylglycinamidine cyclo-ligase;Phosphoribosylglycinamide formyltransferase	GART	1	SAGVQC(1)FGPTAEAAQLESSK	93	4	-0.79642	148.26	91276000	106640000	57737000	1	2	2	264390000	-1.63344	N
P04406	Glyceraldehyde-3-phosphate dehydrogenase	GAPDH	0.996145	IISNASC(0.996)TTNC(0.004)LAPLAK	152	4	0.84419	109.23	323000000	131280000	134690000	3	2	3	612530000	-1.64155	N
Q99714	3-hydroxyacyl-CoA dehydrogenase type-2	HSD17B10	1	LGNNC(1)VFAPADVTSEK	58	4	-0.2212	121.56	280220000	166500000	153930000	5	5	2	627760000	-1.64865	N
Q9UNM6	26S proteasome non-ATPase regulatory subunit 13	PSMD13	1	SSDEAVILC(1)K	114	2	1.0246	156.52	122300000	129530000	103000000	3	1	3	373800000	-1.6601	N
P49736	DNA replication licensing factor MCM2	MCM2	1	TSGVVTSC(1)TGVLPQLSMVK	315	4	-0.98721	77.641	0	64864000	58158000	0	1	0	130800000	-1.67341	N
O00410	Importin-5	IPO5	1	HEDPC(1)AK	1057	3	-1.3453	48.423	201340000	114210000	67453000	2	3	2	407250000	-1.67352	N
P36915	Guanine nucleotide-binding protein-like 1	GNL1	1	DGVVTIGC(1)VGFPNVGK	365	3	0.34068	60.134	61927000	22627000	20870000	2	1	1	114180000	-1.70007	N
P62701	40S ribosomal protein S4, X isoform	RPS4X	1	FDTGNLC(1)MVTGGANLGR	181	3	-1.9133	133.21	368300000	183980000	130570000	6	6	3	748960000	-1.71828	N
Q8NEW0	Zinc transporter 7	SLC30A7	1	TPPLLENSLPQC(1)YQR	308	3	0.89899	82.265	76371000	38426000	0	1	1	0	126330000	-1.72307	N
P53396	ATP-citrate synthase	ACLY	1	VDATADYIC(1)K	229	3	0.053714	116.63	243740000	132050000	70674000	1	2	2	495740000	-1.736	N
P49327	Fatty acid synthase;[Acyl-carrier-protein] S-acetyltransferase;[Acyl-carrier-protein] S-malonyltransferase;3-oxoacyl-[acyl-carrier-protein] synthase;3-oxoacyl-[acyl-carrier-protein] reductase;3-hydroxyacyl-[acyl-carrier-protein] dehydratase;Enoyl-[acyl-carrier-protein] reductase;Oleoyl-[acyl-carrier-protein] hydrolase	FASN	1	AALQEELQLC(1)K	1141	3	2.1654	152	434260000	150800000	153560000	5	3	2	824390000	-1.74346	N
P14866	Heterogeneous nuclear ribonucleoprotein L	HNRNPL	1	LC(1)FSTAQHAS	581	2	1.7432	91.245	83726000	112240000	69001000	2	1	2	295780000	-1.74367	N
Q9Y5M8	Signal recognition particle receptor subunit beta	SRPRB	1	VEFLEC(1)SAK	246	3	-0.78455	49.097	102690000	57118000	58388000	0	2	1	247870000	-1.76892	N
P33992	DNA replication licensing factor MCM5	MCM5	1	C(1)NTDQAGRPK	197	4	-1.9192	42.209	81744000	34457000	36298000	1	1	1	175190000	-1.78508	N
Q14764	Major vault protein	MVP	1	LFSVPDFVGDAC(1)K	572	3	-0.77068	80.738	31646000	14091000	0	1	1	0	52641000	-1.78779	N
P63244	Guanine nucleotide-binding protein subunit beta-2-like 1;Guanine nucleotide-binding protein subunit beta-2-like 1, N-terminally processed	GNB2L1	1	FSPNSSNPIIVSC(1)GWDK	168	3	-1.2796	279.59	723570000	438490000	301150000	4	3	5	1.6894e+09	-1.79234	N
Q86VP6	Cullin-associated NEDD8-dissociated protein 1	CAND1	1	C(1)LGPLVSK	71	2	0.046585	97.431	0	61679000	75126000	2	4	3	158380000	-1.79623	N
P26599	Polypyrimidine tract-binding protein 1	PTBP1	0.831844	LSLDGQNIYNAC(0.832)C(0.168)TLR	250	4	-0.72481	175.77	202580000	89482000	77883000	2	1	2	430420000	-1.8034	N
Q9UK22	F-box only protein 2	FBXO2	1	VLAALPAAELVQAC(1)R	71	4	0.51931	107.65	26376000	26321000	0	1	1	0	62415000	-1.82913	N
P07355;A6NMY6	Annexin A2;Putative annexin A2-like protein	ANXA2;ANXA2P2	1	ALLYLC(1)GGDD	335;335	2	-0.68409	195.79	970690000	462870000	461170000	18	12	8	2254600000	-1.83584	N
O00231	26S proteasome non-ATPase regulatory subunit 11	PSMD11	1	C(1)VAQASK	289	2	-0.18789	107.9	186750000	112060000	58800000	1	2	3	428540000	-1.84601	N
P50991	T-complex protein 1 subunit delta	CCT4	1	ITGC(1)ASPGK	379	2	-0.54958	112.93	318920000	197380000	0	2	1	2	621190000	-1.85179	N
P05023;P50993;P13637;Q13733;P54707	Sodium/potassium-transporting ATPase subunit alpha-1;Sodium/potassium-transporting ATPase subunit alpha-2;Sodium/potassium-transporting ATPase subunit alpha-3;Sodium/potassium-transporting ATPase subunit alpha-4;Potassium-transporting ATPase alpha chain 2	ATP1A1;ATP1A2;ATP1A3;ATP1A4;ATP12A	1	LIIVEGC(1)QR	705;702;695;711;720	2	-2.5636	74.849	396810000	261140000	222400000	1	2	2	1.0597e+09	-1.85247	N
P62937;P0DN26;A0A0B4J2A2;A0A075B767;A0A075B759;Q9Y536;F5H284	Peptidyl-prolyl cis-trans isomerase A;Peptidyl-prolyl cis-trans isomerase A, N-terminally processed;Peptidyl-prolyl cis-trans isomerase;Peptidyl-prolyl cis-trans isomerase A-like 4A/B/C;Peptidyl-prolyl cis-trans isomerase A-like 4D	PPIA;PPIAL4C;PPIAL4E;PPIAL4A;PPIAL4D	1	IIPGFMC(1)QGGDFTR	62;62;62;62;62;62;62	4	-0.75007	71.685	602550000	254170000	309870000	2	3	3	1407100000;NaN;NaN;NaN;NaN;28813000	-1.85539	N
P63000;P60763	Ras-related C3 botulinum toxin substrate 1;Ras-related C3 botulinum toxin substrate 3	RAC1;RAC3	1	AVLC(1)PPPVK	178;178	3	-0.80604	55.353	197660000	173390000	174070000	4	2	1	659160000	-1.85902	N
Q8WUM4	Programmed cell death 6-interacting protein	PDCD6IP	1	YYDQIC(1)SIEPK	76	3	0.43207	46.39	0	45033000	33562000	0	1	0	95203000	-1.86153	N
Q9HAV4	Exportin-5	XPO5	0.99995	SCDPGLEDPC(1)GLNR	714	3	-0.047146	58.024	71988000	34791000	24678000	1	1	0	159990000	-1.86835	N
O75874	Isocitrate dehydrogenase [NADP] cytoplasmic	IDH1	1	EAIIC(1)K	114	2	0.59157	79.809	0	140500000	68146000	1	2	1	256770000	-1.88438	N
P56192	Methionine--tRNA ligase, cytoplasmic	MARS	1	ALEEGLTPQEIC(1)DK	333	3	-0.65755	94.387	116450000	60136000	0	2	1	0	219600000	-1.89947	N
P07384	Calpain-1 catalytic subunit	CAPN1	1	SEEIITPVYC(1)TGVSAQVQK	11	3	1.4176	151.45	69446000	0	57693000	1	2	2	158870000	-1.9064	N
O75822	Eukaryotic translation initiation factor 3 subunit J	EIF3J	1	ITNSLTVLC(1)SEK	207	3	0.13637	69.069	0	70845000	72390000	0	1	1	179360000	-1.90944	N
Q9NT62	Ubiquitin-like-conjugating enzyme ATG3	ATG3	1	IVEAC(1)K	182	3	-0.59387	58.119	0	71974000	80688000	1	1	0	191520000	-1.91212	N
P62888	60S ribosomal protein L30	RPL30	1	LVILANNC(1)PALRK	52	3	0.057225	94.09	194090000	109580000	109470000	7	4	6	518600000	-1.91295	N
P61006	Ras-related protein Rab-8A	RAB8A	1	C(1)DVNDK	123	3	0.9592	66.962	69680000	0	0	1	1	0	88331000	-1.92714	N
P13796	Plastin-2	LCP1	1	AAC(1)LPLPGYR	42	3	-0.53809	70.552	401960000	170910000	185990000	4	2	1	964850000	-1.93143	N
O75874	Isocitrate dehydrogenase [NADP] cytoplasmic	IDH1	1	DLAAC(1)IK	379	3	-0.41651	78.149	84343000	53389000	59436000	1	2	2	256770000	-1.96601	N
P50395	Rab GDP dissociation inhibitor beta	GDI2	1	TDDYLDQPC(1)YETINR	202	4	0.10428	138.81	242560000	274620000	158970000	3	3	2	888090000	-1.97833	N
P62280	40S ribosomal protein S11	RPS11	1	C(1)PFTGNVSIR	60	3	-2.6921	44.612	253430000	123850000	122580000	2	2	2	657400000	-1.98021	N
P35232	Prohibitin	PHB	1	PIIFDC(1)R	69	3	-0.94433	87.258	398170000	0	160900000	4	4	6	735300000	-1.98027	N
P47756	F-actin-capping protein subunit beta	CAPZB	1	DETVSDC(1)SPHIANIGR	206	4	0.10806	68.639	189980000	195670000	0	2	1	0	507650000	-1.9815	N
Q13242	Serine/arginine-rich splicing factor 9	SRSF9	1	EAGDVC(1)YADVQK	138	3	0.35563	137.09	71473000	28682000	19407000	2	2	2	160380000	-2.0087	N
P16152	Carbonyl reductase [NADPH] 1	CBR1	1	SC(1)SPELQQK	150	3	-0.54389	64.55	90712000	59891000	42833000	0	1	2	263980000	-2.03353	N
Q15437	Protein transport protein Sec23B	SEC23B	1	GPC(1)VSENELGVGGTSQWK	434	3	-0.51969	49.618	0	25916000	25488000	0	1	0	70330000	-2.03722	N
P49368	T-complex protein 1 subunit gamma	CCT3	1	TLIQNC(1)GASTIR	455	3	1.8211	98.408	230150000	182620000	0	2	1	3	569320000	-2.04886	N
P62937	Peptidyl-prolyl cis-trans isomerase A;Peptidyl-prolyl cis-trans isomerase A, N-terminally processed	PPIA	1	KITIADC(1)GQLE	161	3	1.432	179.19	542290000	250230000	226610000	3	4	4	1407100000	-2.05035	N
P48444	Coatomer subunit delta	ARCN1	1	NTLEWC(1)LPVIDAK	441	3	-0.97777	61.256	0	101320000	0	0	1	0	140030000	-2.05178	N
Q92616	Translational activator GCN1	GCN1L1	1	C(1)GLALALNK	1235	3	0.63171	67.334	0	30059000	32076000	0	1	0	86324000	-2.05932	N
P27708	CAD protein;Glutamine-dependent carbamoyl-phosphate synthase;Aspartate carbamoyltransferase;Dihydroorotase	CAD	1	LC(1)PPGIPTPGSGLPPPRK	379	4	-0.18148	61.616	57598000	42378000	0	2	1	0	138940000	-2.05977	N
Q02543	60S ribosomal protein L18a	RPL18A	1	DLTTAGAVTQC(1)YR	109	3	0.82513	66.022	0	39278000	29493000	0	1	1	96693000	-2.07657	N
P49736	DNA replication licensing factor MCM2	MCM2	1	GVC(1)LIDEFDK	584	3	1.038	49.333	0	63290000	29442000	0	1	1	130800000	-2.08119	N
Q99497	Protein deglycase DJ-1	PARK7	1	DVVIC(1)PDASLEDAKK	53	4	-0.38203	154.49	210380000	151820000	120290000	4	2	1	684310000	-2.08911	N
P55786	Puromycin-sensitive aminopeptidase	NPEPPS	1	AFPC(1)WDEPAIK	190	3	0.58976	71.344	132900000	61308000	45498000	1	3	1	350270000	-2.13216	N
P24752	Acetyl-CoA acetyltransferase, mitochondrial	ACAT1	1	QAVLGAGLPISTPC(1)TTINK	119	3	-0.69897	158.05	95894000	33266000	49192000	2	2	1	261220000	-2.1355	N
Q96RP9	Elongation factor G, mitochondrial	GFM1	1	YQPC(1)LPSTQEDVINK	723	3	0.76536	90.581	46189000	61199000	0	1	1	1	157550000	-2.13794	N
Q01518	Adenylyl cyclase-associated protein 1	CAP1	1	ALLVTASQC(1)QQPAENK	93	3	0.10712	167.63	224300000	169140000	138020000	2	5	1	794700000	-2.16541	N
P17812	CTP synthase 1	CTPS1	1	GLGLSPDLVVC(1)R	216	3	1.2274	53.169	0	34358000	0	0	1	1	52139000	-2.18668	N
Q15365	Poly(rC)-binding protein 1	PCBP1	1	AITIAGVPQSVTEC(1)VK	158	3	-0.76908	139.11	418760000	223810000	247300000	4	4	5	1358700000	-2.19552	N
O76003	Glutaredoxin-3	GLRX3	1	ELEASEELDTIC(1)PK	229	3	0.21838	150.72	193270000	0	100240000	1	1	2	450890000	-2.20433	N
P09874	Poly [ADP-ribose] polymerase 1	PARP1	1	SDAYYC(1)TGDVTAWTK	311	3	-0.048472	62.648	0	87039000	56912000	1	1	1	221410000	-2.20611	N
P32969	60S ribosomal protein L9	RPL9	1	MRPGVAC(1)SVSQAQK	134	3	-0.34431	52.731	114650000	77541000	77990000	1	2	1	419110000	-2.21837	N
P61158	Actin-related protein 3	ACTR3	1	YSYVC(1)PDLVK	235	3	0.95944	81.904	152240000	99455000	71087000	2	1	1	502570000	-2.22373	N
P34897	Serine hydroxymethyltransferase, mitochondrial	SHMT2	1	AALEALGSC(1)LNNK	91	3	1.5664	55.589	0	59501000	74645000	0	1	0	209140000	-2.22563	N
P37837	Transaldolase	TALDO1	1	ALAGC(1)DFLTISPK	250	3	0.41365	150.26	172360000	61150000	101340000	6	4	5	527220000	-2.23985	N
Q15181	Inorganic pyrophosphatase	PPA1	1	GISC(1)MNTTLSESPFK	242	3	-1.377	68.625	215650000	88327000	41139000	1	1	2	543750000	-2.24082	N
P21980	Protein-glutamine gamma-glutamyltransferase 2	TGM2	1	TVSYNGILGPEC(1)GTK	524	3	-0.61707	62.069	43208000	60889000	18547000	0	1	0	198340000	-2.27846	N
O00425	Insulin-like growth factor 2 mRNA-binding protein 3	IGF2BP3	1	GNVETC(1)AK	336	3	2.3555	50.275	154260000	29148000	0	0	1	0	299500000	-2.29246	N
Q14697	Neutral alpha-glucosidase AB	GANAB	1	TCEESSFC(1)K	47	3	-0.0061977	85.973	104310000	57840000	0	1	1	0	266120000	-2.29971	N
Q15365	Poly(rC)-binding protein 1	PCBP1	1	LVVPATQC(1)GSLIGK	109	3	-1.5719	88.551	406430000	198390000	216270000	4	7	7	1358700000	-2.31158	N
Q86WR0	Coiled-coil domain-containing protein 25	CCDC25	1	ANSIQGC(1)K	83	3	-1.6342	45.307	0	38584000	0	0	1	0	65097000	-2.33955	N
O75131	Copine-3	CPNE3	1	VALNVSC(1)ANLLDK	15	3	-0.44056	74.732	68127000	41629000	45908000	0	1	1	267300000	-2.36499	N
P62495	Eukaryotic peptide chain release factor subunit 1	ETF1	1	YC(1)FGVEDTLK	302	3	-0.60899	55.899	124430000	55962000	0	1	1	1	315260000	-2.39037	N
Q00839	Heterogeneous nuclear ribonucleoprotein U	HNRNPU	1	AVVVC(1)PK	607	3	-0.73802	62.582	91770000	44406000	42169000	4	3	2	314830000	-2.40486	N
P49327	Fatty acid synthase;[Acyl-carrier-protein] S-acetyltransferase;[Acyl-carrier-protein] S-malonyltransferase;3-oxoacyl-[acyl-carrier-protein] synthase;3-oxoacyl-[acyl-carrier-protein] reductase;3-hydroxyacyl-[acyl-carrier-protein] dehydratase;Enoyl-[acyl-carrier-protein] reductase;Oleoyl-[acyl-carrier-protein] hydrolase	FASN	1	TGGAYGEDLGADYNLSQVC(1)DGK	2468	3	-0.059339	265.07	227410000	157220000	81277000	2	3	1	824390000	-2.40825	N
P30520	Adenylosuccinate synthetase isozyme 2	ADSS	1	VVDLLAQDADIVC(1)R	58	3	2.0499	82.482	54197000	35641000	17776000	2	1	2	191120000	-2.41358	N
Q00610	Clathrin heavy chain 1	CLTC	1	VIQC(1)FAETGQVQK	491	3	0.59934	124.99	107450000	65044000	68452000	2	2	2	439290000	-2.45143	N
P08754	Guanine nucleotide-binding protein G(k) subunit alpha	GNAI3	1	IIHEDGYSEDEC(1)K	66	4	0.095411	98.817	91036000	57863000	38061000	2	2	1	342540000	-2.45851	N
P34932	Heat shock 70 kDa protein 4	HSPA4	1	SVMDATQIAGLNC(1)LR	167	3	2.0341	139.9	90151000	73628000	49126000	2	1	2	399240000	-2.49201	N
P34932	Heat shock 70 kDa protein 4	HSPA4	1	WNSPAEEGSSDC(1)EVFSK	417	3	0.24912	139.28	94046000	74230000	44143000	3	2	2	399240000	-2.49531	N
P78527	DNA-dependent protein kinase catalytic subunit	PRKDC	1	INQVFHGSC(1)ITEGNELTK	1904	4	-0.33707	102.78	62010000	0	0	1	1	0	119870000	-2.53586	N
Q08211	ATP-dependent RNA helicase A	DHX9	1	LAAQSC(1)ALSLVR	242	3	0.15433	75.877	130430000	55372000	0	1	1	1	372710000	-2.58925	N
P23396	40S ribosomal protein S3	RPS3	1	GLC(1)AIAQAESLR	97	3	-1.6315	78.615	337030000	212830000	188020000	2	2	3	1.4861e+09	-2.59504	N
O00231	26S proteasome non-ATPase regulatory subunit 11	PSMD11	1	TTANAIYC(1)PPK	202	3	-0.39253	110.51	79317000	131710000	0	4	2	2	428540000	-2.60696	N
P12931	Proto-oncogene tyrosine-protein kinase Src	SRC	1	LTTVC(1)PTSK	248	3	0.55381	64.224	0	17652000	16064000	0	1	0	68523000	-2.60812	N
Q15181	Inorganic pyrophosphatase	PPA1	0.97752	AIVDALPPPC(0.978)ESAC(0.022)TVPTDVDK	270	3	0.18933	103.16	133890000	76191000	55107000	3	3	3	543750000	-2.62089	N
P55769	NHP2-like protein 1;NHP2-like protein 1, N-terminally processed	NHP2L1	1	LLDLVQQSC(1)NYK	30	2	-0.98043	149.35	134030000	62942000	44242000	3	2	4	495200000	-2.62266	N
P50991	T-complex protein 1 subunit delta	CCT4	1	TLSGMESYC(1)VR	450	3	0.45061	154.7	190780000	80259000	27807000	5	5	5	621190000	-2.64059	N
P11586	C-1-tetrahydrofolate synthase, cytoplasmic;Methylenetetrahydrofolate dehydrogenase;Methenyltetrahydrofolate cyclohydrolase;Formyltetrahydrofolate synthetase;C-1-tetrahydrofolate synthase, cytoplasmic, N-terminally processed	MTHFD1	0.999834	GDLNDCFIPC(1)TPK	147	3	-0.3328	72.793	0	117060000	97324000	0	1	1	448920000	-2.65122	N
P16152	Carbonyl reductase [NADPH] 1	CBR1	1	DVC(1)TELLPLIK	122	3	-1.1281	105.19	74728000	22796000	27372000	3	2	2	263980000	-2.66466	N
Q9UI30	Multifunctional methyltransferase subunit TRM112-like protein	TRMT112	1	IC(1)PVEFNPNFVAR	33	3	0.074452	76.341	54456000	32204000	0	1	1	0	183240000	-2.66526	N
Q92598	Heat shock protein 105 kDa	HSPH1	1	ELNNTC(1)EPVVTQPK	796	3	0.18055	119.56	0	126420000	95751000	0	1	1	472320000	-2.67306	N
P31943;P55795	Heterogeneous nuclear ribonucleoprotein H;Heterogeneous nuclear ribonucleoprotein H, N-terminally processed;Heterogeneous nuclear ribonucleoprotein H2	HNRNPH1;HNRNPH2	1	FFSDC(1)K	34;34	3	-0.72927	85.212	114960000	114500000	89973000	6	2	5	679810000;63630000	-2.67458	N
O43776	Asparagine--tRNA ligase, cytoplasmic	NARS	1	C(1)PEDSR	452	3	-0.40321	42.287	59338000	54839000	0	1	1	0	247270000	-2.69978	N
P23528	Cofilin-1	CFL1	1	AVLFC(1)LSEDK	39	3	0.33061	135.15	570170000	0	357660000	10	1	3	2.0111e+09	-2.70101	N
P23528	Cofilin-1	CFL1	1	HELQANC(1)YEEVK	139	3	-0.58321	104.78	469370000	240650000	207230000	4	4	2	2.0111e+09	-2.71756	N
Q9UBB4	Ataxin-10	ATXN10	0.934101	ETTNIFSNC(0.934)GC(0.066)VR	354	3	0.63651	111.7	82365000	56984000	51733000	2	2	2	419100000	-2.71807	N
P49189	4-trimethylaminobutyraldehyde dehydrogenase	ALDH9A1	1	VIATFTC(1)SGEK	45	3	0.0010009	75.316	58475000	32135000	0	1	1	0	198910000	-2.71934	N
P62829	60S ribosomal protein L23	RPL23	1	EC(1)ADLWPR	125	2	-1.8194	69.915	119390000	53328000	39578000	3	2	0	472920000	-2.74048	N
P49327	Fatty acid synthase;[Acyl-carrier-protein] S-acetyltransferase;[Acyl-carrier-protein] S-malonyltransferase;3-oxoacyl-[acyl-carrier-protein] synthase;3-oxoacyl-[acyl-carrier-protein] reductase;3-hydroxyacyl-[acyl-carrier-protein] dehydratase;Enoyl-[acyl-carrier-protein] reductase;Oleoyl-[acyl-carrier-protein] hydrolase	FASN	1	FCFTPHTEEGC(1)LSER	1127	3	-0.33823	91.414	194630000	95353000	76600000	3	1	3	824390000	-2.75415	N
O00410	Importin-5	IPO5	1	VAAAESMPLLLEC(1)AR	733	3	-0.22182	140.32	89093000	51700000	39333000	8	4	2	407250000	-2.76187	N
P54136	Arginine--tRNA ligase, cytoplasmic	RARS	1	HLPDNEC(1)IEK	150	3	-0.35274	49.333	0	89606000	55075000	0	1	1	338250000	-2.81018	N
P13489	Ribonuclease inhibitor	RNH1	1	DLC(1)GIVASK	220	3	0.83526	51.359	80380000	75506000	77095000	0	1	0	564490000	-2.8617	N
P13010	X-ray repair cross-complementing protein 5	XRCC5	1	ETVYC(1)LNDDDETEVLK	296	3	-0.49808	63.359	62052000	69087000	31006000	1	1	0	395040000	-2.86968	N
P31948	Stress-induced-phosphoprotein 1	STIP1	0.841209	DC(0.159)EEC(0.841)IQLEPTFIK	420	3	-0.84297	58.123	104420000	38629000	0	0	1	0	352270000	-2.88513	N
P35221;P26232	Catenin alpha-1;Catenin alpha-2	CTNNA1;CTNNA2	1	IVAEC(1)NAVR	337;335	3	1.2075	55.258	0	69822000	57989000	0	1	2	318790000;10962000	-2.90356	N
P55060	Exportin-2	CSE1L	1	NLFEDQNTLTSIC(1)EK	344	3	0.67164	115.38	109810000	54734000	37429000	2	1	1	508040000	-2.91574	N
Q13347	Eukaryotic translation initiation factor 3 subunit I	EIF3I	1	LWDC(1)ETGK	81	3	-1.4957	44.945	0	129280000	0	0	1	0	326450000	-2.92133	N
P35221	Catenin alpha-1	CTNNA1	1	AAAGEFADDPC(1)SSVK	116	3	-0.76576	159.02	79352000	0	46658000	5	1	1	318790000	-2.92403	N
P78527	DNA-dependent protein kinase catalytic subunit	PRKDC	1	APPC(1)EYK	3837	3	-0.44415	54.066	0	46958000	0	0	1	0	119870000	-2.93699	N
Q99873	Protein arginine N-methyltransferase 1	PRMT1	1	VIGIEC(1)SSISDYAVK	119	3	1.2376	93.115	109000000	48606000	60409000	1	1	1	560320000	-2.94679	N
O00410	Importin-5	IPO5	1	ENVNATENC(1)ISAVGK	972	4	1.8158	47.618	79703000	74038000	0	0	1	0	407250000	-2.99038	N
P22102	Trifunctional purine biosynthetic protein adenosine-3;Phosphoribosylamine--glycine ligase;Phosphoribosylformylglycinamidine cyclo-ligase;Phosphoribosylglycinamide formyltransferase	GART	1	QVLVAPGNAGTAC(1)SEK	41	3	-2.3236	99.313	0	49944000	49820000	0	1	1	264390000	-2.99104	N
P62195	26S protease regulatory subunit 8	PSMC5	1	NIDINDVTPNC(1)R	112	3	-2.7687	84.859	0	73063000	68261000	0	1	1	374980000	-2.99277	N
P48643	T-complex protein 1 subunit epsilon	CCT5	1	IAILTC(1)PFEPPKPK	253	3	0.41721	114.99	145110000	84231000	74227000	2	6	3	807000000	-2.99551	N
P35998	26S protease regulatory subunit 7	PSMC2	1	LC(1)PNSTGAEIR	377	3	0.72751	46.964	0	160970000	110470000	0	1	1	722970000	-2.99826	N
Q15785	Mitochondrial import receptor subunit TOM34	TOMM34	1	DC(1)TEALK	250	2	-1.6614	63.216	124840000	0	27337000	2	1	0	407570000	-3.00626	N
P17987	T-complex protein 1 subunit alpha	TCP1	1	SLHDALC(1)VVK	397	3	-0.63856	63.181	161180000	172950000	0	1	1	0	895810000	-3.00775	N
P34932	Heat shock 70 kDa protein 4	HSPA4	0.99907	C(0.999)TPAC(0.001)ISFGPK	34	3	-1.9366	43.991	0	147710000	0	0	1	0	399240000	-3.01945	N
P13489	Ribonuclease inhibitor	RNH1	1	ELC(1)QGLGQPGSVLR	362	3	0.86137	85.496	91031000	51245000	63815000	2	2	2	564490000	-3.03863	N
P17987	T-complex protein 1 subunit alpha	TCP1	1	VLC(1)ELADLQDK	76	2	-0.1266	197.79	167970000	95819000	57323000	2	2	3	895810000	-3.06508	N
Q9Y3U8	60S ribosomal protein L36	RPL36	1	EVC(1)GFAPYER	48	3	0.099598	44.246	0	80317000	0	0	1	0	224530000	-3.06809	N
Q9ULC4	Malignant T-cell-amplified sequence 1	MCTS1	1	ENVSNC(1)IQLK	14	3	3.4786	54.199	82692000	45093000	0	1	1	0	364500000	-3.09716	N
P62879	Guanine nucleotide-binding protein G(I)/G(S)/G(T) subunit beta-2	GNB2	1	TFVSGAC(1)DASIK	204	2	0.26773	162.13	85482000	121580000	129390000	2	2	4	962310000	-3.10106	N
P31948	Stress-induced-phosphoprotein 1	STIP1	1	GNEC(1)FQK	370	2	-0.72545	55.084	0	84876000	37719000	0	1	0	352270000	-3.10774	N
P25398	40S ribosomal protein S12	RPS12	1	LVEALC(1)AEHQINLIK	69	3	-0.35183	70.555	106190000	81712000	56447000	1	2	0	705200000	-3.11405	N
O75131	Copine-3	CPNE3	1	NC(1)LNPQFSK	54	3	-0.34195	62.088	0	92605000	0	0	1	0	267300000	-3.11426	N
O43684	Mitotic checkpoint protein BUB3	BUB3	1	TPC(1)NAGTFSQPEK	129	4	0.54119	41.367	0	99337000	43148000	0	1	1	416970000	-3.1341	N
Q07955	Serine/arginine-rich splicing factor 1	SRSF1	1	SGGGVIRGPAGNNDC(1)R	16	4	2.6951	92.592	97281000	74244000	37478000	1	4	3	611640000	-3.13412	N
P29692;P24534	Elongation factor 1-delta;Elongation factor 1-beta	EEF1D;EEF1B2	1	LQIQC(1)VVEDDK	247;191	2	0.24965	92.495	154250000	177610000	0	0	2	1	983270000;225540000	-3.15198	N
P62826	GTP-binding nuclear protein Ran	RAN	1	VCENIPIVLC(1)GNK	120	2	-0.93008	184.17	600320000	118530000	107130000	3	1	4	2451600000	-3.15451	N
P54577	Tyrosine--tRNA ligase, cytoplasmic;Tyrosine--tRNA ligase, cytoplasmic, N-terminally processed	YARS	1	LGSISC(1)K	519	2	0.72731	68.335	66038000	44937000	23589000	0	1	0	411880000	-3.19889	N
P50990	T-complex protein 1 subunit theta	CCT8	1	IAVYSC(1)PFDGMITETK	244	3	0.0033245	145.88	161640000	73208000	78181000	8	4	7	964860000	-3.20899	N
Q9Y277	Voltage-dependent anion-selective channel protein 3	VDAC3	0.999988	C(1)NTPTYCDLGK	2	3	1.5413	71.031	0	34224000	39721000	1	1	4	233660000	-3.24485	N
Q02790	Peptidyl-prolyl cis-trans isomerase FKBP4;Peptidyl-prolyl cis-trans isomerase FKBP4, N-terminally processed	FKBP4	1	TQLAVC(1)QQR	396	2	0.86783	51.727	83796000	30322000	12822000	0	2	0	402120000	-3.24844	N
O75390	Citrate synthase, mitochondrial	CS	1	GFSIPEC(1)QK	101	3	-0.30163	78.692	52969000	39248000	22240000	2	2	2	363340000	-3.25148	N
P50990	T-complex protein 1 subunit theta	CCT8	1	NIQAC(1)K	36	2	0.064054	101.41	0	204600000	97438000	1	1	1	964860000	-3.26055	N
Q15046	Lysine--tRNA ligase	KARS	1	AVEC(1)PPPR	434	3	0.38051	50.452	0	59437000	0	0	1	0	190990000	-3.26903	N
P62191	26S protease regulatory subunit 4	PSMC1	1	LPLVTPHTQC(1)R	58	3	-2.097	146.34	68088000	34452000	54183000	4	2	4	507200000	-3.2793	N
P08754	Guanine nucleotide-binding protein G(k) subunit alpha	GNAI3	1	DGGVQAC(1)FSR	139	3	0.07181	48.131	52824000	51744000	0	1	1	0	342540000	-3.29679	N
P04080	Cystatin-B	CSTB	1	MMC(1)GAPSATQPATAETQHIADQVR	3	3	-0.48571	228.33	355840000	154510000	63446000	8	11	8	1.9426e+09	-3.34434	N
O75534	Cold shock domain-containing protein E1	CSDE1	1	GDC(1)LQK	645	2	0.72058	60.436	0	91684000	0	1	1	0	310440000	-3.34454	N
Q99873	Protein arginine N-methyltransferase 1	PRMT1	0.967272	GQLC(0.033)ELSC(0.967)STDYR	364	3	-0.12651	55.688	0	87877000	73918000	0	1	1	560320000	-3.37705	N
P62826	GTP-binding nuclear protein Ran	RAN	1	VC(1)ENIPIVLCGNK	112	2	-0.15273	155.33	369720000	171610000	161290000	3	2	1	2451600000	-3.38787	N
P30101	Protein disulfide-isomerase A3	PDIA3	1	FIQENIFGIC(1)PHMTEDNK	244	4	-0.3132	40.668	145360000	84363000	67603000	0	1	0	1.0546e+09	-3.41154	N
Q01518	Adenylyl cyclase-associated protein 1	CAP1	1	C(1)VNTTLQIK	356	3	-0.64004	66.708	100780000	71839000	45881000	1	1	1	794700000	-3.44774	N
Q16658	Fascin	FSCN1	1	EVPGPDC(1)R	89	2	-0.1289	57.149	43335000	40309000	19367000	1	1	0	376870000	-3.45623	N
Q99832	T-complex protein 1 subunit eta	CCT7	1	C(1)AMTALSSK	158	3	1.4939	110.46	176380000	66147000	0	2	2	1	888740000	-3.45858	N
P49327	Fatty acid synthase;[Acyl-carrier-protein] S-acetyltransferase;[Acyl-carrier-protein] S-malonyltransferase;3-oxoacyl-[acyl-carrier-protein] synthase;3-oxoacyl-[acyl-carrier-protein] reductase;3-hydroxyacyl-[acyl-carrier-protein] dehydratase;Enoyl-[acyl-carrier-protein] reductase;Oleoyl-[acyl-carrier-protein] hydrolase	FASN	1	ADEASELAC(1)PTPK	2202	4	0.20894	232.59	141360000	83402000	0	1	7	0	824390000	-3.45989	N
P30041	Peroxiredoxin-6	PRDX6	1	DINAYNC(1)EEPTEK	91	3	-0.31059	148.46	134980000	121540000	53548000	3	6	4	1144700000	-3.46928	N
P05023;P50993	Sodium/potassium-transporting ATPase subunit alpha-1;Sodium/potassium-transporting ATPase subunit alpha-2	ATP1A1;ATP1A2	1	AC(1)VVHGSDLK	663;660	3	-0.47825	56.295	137480000	95490000	53761000	3	2	1	1.0597e+09	-3.47085	N
P38646	Stress-70 protein, mitochondrial	HSPA9	1	DQLPADEC(1)NK	608	3	-0.55124	51.092	60822000	53498000	46167000	1	1	0	613440000	-3.51943	N
P07437;Q9BVA1;Q13885;Q3ZCM7;A6NNZ2;P68371;P04350	Tubulin beta chain;Tubulin beta-2B chain;Tubulin beta-2A chain;Tubulin beta-8 chain;Tubulin beta-8 chain-like protein LOC260334;Tubulin beta-4B chain;Tubulin beta-4A chain	TUBB;TUBB2B;TUBB2A;TUBB8;TUBB4B;TUBB4A	1	TAVC(1)DIPPRGLK	354;354;354;354;354;354;354	3	0.55078	95.854	182380000	120480000	99300000	45	32	31	1541200000;NaN;NaN;0;NaN;803850000;2778400	-3.52318	N
O75083	WD repeat-containing protein 1	WDR1	1	LATGSDDNC(1)AAFFEGPPFK	170	4	-0.65642	49.287	0	51115000	0	0	1	0	200750000	-3.55854	N
Q96C19	EF-hand domain-containing protein D2	EFHD2	1	AAAGELQEDSGLC(1)VLAR	172	3	0.46191	85.932	0	78417000	102340000	0	2	1	709910000	-3.55855	N
P12814	Alpha-actinin-1	ACTN1	1	MVSDINNAWGC(1)LEQVEK	370	4	-0.68533	137.9	81834000	96305000	41374000	3	3	1	870480000	-3.57247	N
P11142	Heat shock cognate 71 kDa protein	HSPA8	1	VC(1)NPIITK	603	2	-0.86077	82.417	197210000	86251000	54987000	1	1	1	1363700000	-3.59548	N
P60953;P17081	Cell division control protein 42 homolog;Rho-related GTP-binding protein RhoQ	CDC42;RHOQ	1	YVEC(1)SALTQK	157;163	3	-0.3763	71.888	106780000	48020000	33523000	2	2	1	786210000	-3.64667	N
P30050	60S ribosomal protein L12	RPL12	1	C(1)TGGEVGATSALAPK	17	2	0.25316	190.06	113560000	145040000	54102000	4	3	0	1352300000	-3.69752	N
P06733	Alpha-enolase	ENO1	0.910184	SC(0.91)NC(0.09)LLLK	337	3	-0.33053	42.556	0	164310000	0	0	1	0	719400000	-3.71534	N
Q15417	Calponin-3	CNN3	1	C(1)ASQAGMTAYGTR	173	3	0.33305	70.802	36085000	30380000	18214000	1	1	2	370980000	-3.71623	N
Q9Y696	Chloride intracellular channel protein 4	CLIC4	1	YLTNAYSRDEFTNTC(1)PSDK	234	4	0.69633	69.72	0	50388000	0	0	1	0	223610000	-3.7348	N
P62857	40S ribosomal protein S28	RPS28	1	TGSQGQC(1)TQVR	27	3	-0.88735	59.345	0	151290000	68583000	0	2	1	980850000	-3.74232	N
P63261	Actin, cytoplasmic 2;Actin, cytoplasmic 2, N-terminally processed	ACTG1	1	EEEIAALVIDNGSGMC(1)K	17	3	-0.50255	119.72	42856000	27868000	0	2	3	0	324700000	-3.7838	N
P63220	40S ribosomal protein S21	RPS21	1	TYAIC(1)GAIR	56	2	-0.9994	79.311	108310000	100660000	107650000	1	1	1	1457200000	-3.78734	N
Q969U7	Proteasome assembly chaperone 2	PSMG2	1	TLYDESC(1)SK	195	3	-0.1197	60.157	0	0	53082000	0	1	1	244700000	-3.78968	N
P17987	T-complex protein 1 subunit alpha	TCP1	1	IAC(1)LDFSLQK	236	3	1.3406	70.438	115400000	75570000	0	3	1	1	895810000	-3.81481	N
O43765	Small glutamine-rich tetratricopeptide repeat-containing protein alpha	SGTA	1	AIELNPANAVYFC(1)NR	129	3	-0.16556	80.638	38728000	0	32011000	3	1	2	337430000	-3.83897	N
O95433	Activator of 90 kDa heat shock protein ATPase homolog 1	AHSA1	1	C(1)EVTEVSK	56	3	0.72046	69.672	49400000	29108000	19732000	1	1	1	503160000	-3.9416	N
P48643	T-complex protein 1 subunit epsilon	CCT5	1	MLVIEQC(1)K	377	3	0.46094	83.081	73157000	22796000	59903000	3	1	2	807000000	-3.95732	N
P56134	ATP synthase subunit f, mitochondrial	ATP5J2	1	ASVGEC(1)PAPVPVK	7	2	1.2135	124.47	69454000	36969000	0	1	2	2	552210000	-3.96037	N
P14550	Alcohol dehydrogenase [NADP(+)]	AKR1A1	1	NADGTIC(1)YDSTHYK	134	4	-0.17106	43.383	0	38454000	0	0	1	0	204980000	-3.99924	N
P31948	Stress-induced-phosphoprotein 1	STIP1	1	AAC(1)YTK	403	2	-0.38054	64.42	0	38978000	26440000	0	1	0	352270000	-4.01388	N
P50991	T-complex protein 1 subunit delta	CCT4	1	DIEREDIEFIC(1)K	337	4	-0.29158	65.943	57887000	56532000	0	1	1	0	621190000	-4.02567	N
P00492	Hypoxanthine-guanine phosphoribosyltransferase	HPRT1	1	SYC(1)NDQSTGDIK	106	3	0.34255	84.859	33316000	17055000	8238700	2	2	1	322390000	-4.04456	N
Q13126	S-methyl-5'-thioadenosine phosphorylase	MTAP	1	GVC(1)HIPMAEPFCPK	136	4	1.7625	66.387	0	20570000	26449000	0	1	1	261840000	-4.06233	N
P02545	Prelamin-A/C;Lamin-A/C	LMNA	0.944559	TVLC(0.945)GTC(0.055)GQPADK	588	3	0.30367	72.932	128690000	62278000	53933000	2	1	2	1382800000	-4.08228	N
Q9BWJ5	Splicing factor 3B subunit 5	SF3B5	1	MLQPC(1)GPPADKPEEN	76	3	-0.66807	51.225	0	32945000	0	1	1	0	188330000	-4.10009	N
P63104	14-3-3 protein zeta/delta	YWHAZ	1	LAEQAERYDDMAAC(1)MK	25	4	-0.70198	83.871	305000000	117690000	44966000	2	3	2	2745300000	-4.13841	N
Q00610	Clathrin heavy chain 1	CLTC	1	IHEGC(1)EEPATHNALAK	870	3	-1.6469	80.277	28127000	31281000	14060000	0	2	2	439290000	-4.16495	N
P17844;Q92841	Probable ATP-dependent RNA helicase DDX5;Probable ATP-dependent RNA helicase DDX17	DDX5;DDX17	1	STC(1)IYGGAPK	200;277	2	-0.33078	62.633	0	38559000	17868000	0	1	0	345780000;208270000	-4.20036	N
P49327	Fatty acid synthase;[Acyl-carrier-protein] S-acetyltransferase;[Acyl-carrier-protein] S-malonyltransferase;3-oxoacyl-[acyl-carrier-protein] synthase;3-oxoacyl-[acyl-carrier-protein] reductase;3-hydroxyacyl-[acyl-carrier-protein] dehydratase;Enoyl-[acyl-carrier-protein] reductase;Oleoyl-[acyl-carrier-protein] hydrolase	FASN	1	LGMLSPEGTC(1)K	212	3	0.32512	100.11	0	84297000	48927000	0	4	2	824390000	-4.21444	N
P23396	40S ribosomal protein S3	RPS3	1	GC(1)EVVVSGK	134	2	-0.34434	125.54	139140000	69788000	30078000	1	1	1	1.4861e+09	-4.22137	N
P04843	Dolichyl-diphosphooligosaccharide--protein glycosyltransferase subunit 1	RPN1	1	TEGSDLC(1)DRVSEMQK	545	3	-0.037978	65.374	57610000	0	21717000	0	2	2	497460000	-4.23366	N
P17987	T-complex protein 1 subunit alpha	TCP1	1	GANDFMC(1)DEMER	385	3	-1.5545	57.708	0	55445000	80928000	0	1	0	895810000	-4.3006	N
P61158	Actin-related protein 3	ACTR3	1	DYEEIGPSIC(1)R	408	3	0.035284	81.311	73382000	0	0	2	1	1	502570000	-4.36079	N
P08134	Rho-related GTP-binding protein RhoC	RHOC	1	ISAFGYLEC(1)SAK	159	3	-0.20839	55.589	18127000	6620000	0	1	1	0	172010000	-4.38213	N
P19338	Nucleolin	NCL	1	EALNSC(1)NK	543	3	-0.25265	64.224	59788000	39481000	15975000	2	2	1	855260000	-4.47663	N
Q06830;Q13162	Peroxiredoxin-1;Peroxiredoxin-4	PRDX1;PRDX4	1	HGEVC(1)PAGWKPGSDTIKPDVQK	173;245	5	0.18142	112.35	99527000	54695000	44827000	2	2	2	1478299999.99999;236090000	-4.47771	N
P35579;P35580;P12883;P13535;Q9UKX3;Q9Y623;P13533;P12882;P11055;Q9UKX2;A7E2Y1;P35749;Q7Z406	Myosin-9;Myosin-10;Myosin-7;Myosin-8;Myosin-13;Myosin-4;Myosin-6;Myosin-1;Myosin-3;Myosin-2;Myosin-7B;Myosin-11;Myosin-14	MYH9;MYH10;MYH7;MYH8;MYH13;MYH4;MYH6;MYH1;MYH3;MYH2;MYH7B;MYH11;MYH14	1	C(1)NGVLEGIR	694;701;695;698;699;699;697;699;696;701;744;701;718	3	1.3637	49.483	0	43252000	0	0	1	0	328050000;1670400;NaN;NaN;NaN;NaN;NaN;NaN;NaN;NaN;NaN;NaN;6590700	-4.50804	N
P43358	Melanoma-associated antigen 4	MAGEA4	1	C(1)FPVIFGK	147	3	1.7919	76.064	75658000	34548000	0	3	1	1	870500000	-4.5666	N
P60981	Destrin	DSTN	1	C(1)STPEEIKK	23	4	-1.8917	77.14	71291000	27027000	15317000	1	1	2	908880000	-4.58465	N
Q00610	Clathrin heavy chain 1	CLTC	1	ESNC(1)YDPERVK	753	4	0.67735	46.3	0	53550000	0	0	1	0	439290000	-4.62118	N
O43175	D-3-phosphoglycerate dehydrogenase	PHGDH	1	ALVDHENVISC(1)PHLGASTK	281	5	0.17851	83.312	0	69682000	30019000	0	1	1	853650000	-4.68293	N
P42704	Leucine-rich PPR motif-containing protein, mitochondrial	LRPPRC	1	LTDYC(1)K	394	2	-4.3583	63.534	0	51674000	0	0	2	2	444720000	-4.69035	N
P21333	Filamin-A	FLNA	1	ATC(1)APQHGAPGPGPADASK	2543	4	-0.05451	57.21	44792000	34736000	0	0	1	0	699500000	-4.72175	N
P63010	AP-2 complex subunit beta	AP2B1	1	EC(1)HLNADTVSSK	857	4	-0.75537	47.242	0	26614000	0	0	1	0	235380000	-4.7297	N
Q99714	3-hydroxyacyl-CoA dehydrogenase type-2	HSD17B10	1	VC(1)NFLASQVPFPSR	214	3	1.6817	180.32	0	70334000	0	2	2	1	627760000	-4.74288	N
P50395	Rab GDP dissociation inhibitor beta	GDI2	1	QLIC(1)DPSYVK	282	2	0.17453	129.74	57725000	40764000	0	3	1	0	888090000	-4.75763	N
P61978	Heterogeneous nuclear ribonucleoprotein K	HNRNPK	1	VVEC(1)IK	205	2	0.085198	69.628	92513000	36264000	0	1	1	1	1194800000	-4.79878	N
P41091;Q2VIR3	Eukaryotic translation initiation factor 2 subunit 3;Putative eukaryotic translation initiation factor 2 subunit 3-like protein	EIF2S3;EIF2S3L	1	SFDVNKPGC(1)EVDDLK	269;269	4	-0.092841	58.123	0	37354000	0	0	1	0	352280000	-4.82235	N
Q9UQ80	Proliferation-associated protein 2G4	PA2G4	1	MGVVEC(1)AK	296	2	-0.58459	82.914	117030000	55925000	25408000	1	2	2	1.9139e+09	-4.85526	N
P05023;P50993;P13637;Q13733	Sodium/potassium-transporting ATPase subunit alpha-1;Sodium/potassium-transporting ATPase subunit alpha-2;Sodium/potassium-transporting ATPase subunit alpha-3;Sodium/potassium-transporting ATPase subunit alpha-4	ATP1A1;ATP1A2;ATP1A3;ATP1A4	1	NLEAVETLGSTSTIC(1)SDK	374;372;364;382	3	0.93513	181.35	0	61598000	46465000	1	2	1	1.0597e+09	-4.87867	N
Q9Y262	Eukaryotic translation initiation factor 3 subunit L	EIF3L	1	GDPQVYEELFSYSC(1)PK	417	4	0.36181	83.064	16631000	6870000	3393300	1	2	0	267250000	-4.89778	N
P68363;A6NHL2;P68366;Q71U36;Q9BQE3	Tubulin alpha-1B chain;Tubulin alpha chain-like 3;Tubulin alpha-4A chain;Tubulin alpha-1A chain;Tubulin alpha-1C chain	TUBA1B;TUBAL3;TUBA4A;TUBA1A;TUBA1C	0.813147	YMAC(0.813)C(0.187)LLYR	315;322;315;315;315	3	-0.86686	53.432	91667000	56732000	108030000	1	1	1	2549300000;NaN;85377000;NaN;44244000	-4.89843	N
P12236;P12235	ADP/ATP translocase 3;ADP/ATP translocase 3, N-terminally processed;ADP/ATP translocase 1	SLC25A6;SLC25A4	1	GADIMYTGTVDC(1)WR	257;257	3	-0.73115	67.449	0	22183000	30028000	0	1	1	580030000	-5.05866	N
P23526	Adenosylhomocysteinase	AHCY	1	FDNLYGC(1)R	195	3	-0.39345	53.567	0	98285000	86172000	0	1	0	2248400000	-5.1925	N
P68363;P68366	Tubulin alpha-1B chain;Tubulin alpha-4A chain	TUBA1B;TUBA4A	1	SIQFVDWC(1)PTGFK	347;347	3	1.4351	191.63	92503000	65742000	49124000	3	2	2	2549300000;85377000	-5.20479	N
P12004	Proliferating cell nuclear antigen	PCNA	1	SEGFDTYRC(1)DR	62	3	-0.13282	52.008	0	66490000	36931000	0	1	0	1334800000	-5.27499	N
P13796;P13797	Plastin-2;Plastin-3	LCP1;PLS3	1	ALENDPDC(1)R	140;143	3	0.74149	65.295	0	50191000	23515000	0	1	1	964850000;345050000	-5.29541	N
P02545	Prelamin-A/C;Lamin-A/C	LMNA	1	AQNTWGC(1)GNSLR	522	3	-0.18614	88.243	0	102960000	0	0	1	1	1382800000	-5.3324	N
Q15365	Poly(rC)-binding protein 1	PCBP1	1	VMTIPYQPMPASSPVIC(1)AGGQDR	194	4	-0.1361	54.311	0	41493000	46085000	0	1	1	1358700000	-5.54048	N
P30044	Peroxiredoxin-5, mitochondrial	PRDX5	1	GVLFGVPGAFTPGC(1)SK	100	3	0.64378	94.45	9186200	18462000	21387000	0	3	3	822490000	-5.65307	N
P26641	Elongation factor 1-gamma	EEF1G	1	AAAPAPEEEMDEC(1)EQALAAEPK	266	3	0.63287	74.516	49444000	36132000	26031000	0	1	1	2.0666e+09	-5.79572	N
P12004	Proliferating cell nuclear antigen	PCNA	1	C(1)AGNEDIITLR	81	3	0.40479	46.156	0	52783000	0	0	1	0	1334800000	-6.24537	N
P08238;Q58FF8	Heat shock protein HSP 90-beta;Putative heat shock protein HSP 90-beta 2	HSP90AB1;HSP90AB2P	1	FENLC(1)K	564;337	3	-0.34164	117.14	43658000	54521000	15062000	2	1	2	5680400000;959900000	-7.23349	N

## Sheet: Lysate_ambiguous
Supplementary table S1: Trypsin digestion on lysate treated samples
Uniprot ID	Protein name	gene name	Localization probability	PF-06672131-phosphonate probabilities	PF-06672131 site on protein	Charge	mass error (ppm)	Score	Cell lysate_Replicate 1; intensity	Cell lysate_Replicate 2; intensity	Cell lysate_Replicate 3; log2(intensity)	Cell lysate_Replicate 1; #PSMS	Cell lysate_Replicate 2; #PSMS	Cell lysate_Replicate 3; #PSMS	iBAQ value	log2 (avg. intensity ABP-peptide/iBAQ value)	Hyperreactive in Weerapana et al.? (Y/N)
O43175	D-3-phosphoglycerate dehydrogenase	PHGDH	0.54725	VLISDSLDPC(0.453)C(0.547)RK	19	4	0.20981	142.91	530180000	243790000	274210000	6	8	6	853650000	-1.28879	N
O43865;Q96HN2	Putative adenosylhomocysteinase 2;Putative adenosylhomocysteinase 3	AHCYL1;AHCYL2	0.5	FDNLYC(0.5)C(0.5)R	292;293;373;374	3	-0.59777	45.661	0	55423000	127970000	0	1	1	188200000	-1.62229	N
P16152	Carbonyl reductase [NADPH] 1	CBR1	0.5	ILLNAC(0.5)C(0.5)PGWVR	226;227	3	0.36831	58.831	25707000	58071000	68435000	1	1	1	263980000	-2.3793	N
P25398	40S ribosomal protein S12	RPS12	0.5	VVGC(0.5)SC(0.5)VVVK	106;108	3	0.04834	89.266	58510000	0	60349000	1	1	1	705200000	-4.15374	N
P25685	DnaJ homolog subfamily B member 1	DNAJB1	0.5	EALC(0.5)GC(0.5)TVNVPTLDGR	269	4	-0.87185	111.66	149000000	75772000	0	1	1	0	213470000	-1.51053	N
P52209	6-phosphogluconate dehydrogenase, decarboxylating	PGD	0.5	VGTGEPC(0.5)C(0.5)DWVGDEGAGHFVK	171	4	-0.0669	118.05	488220000	311040000	220390000	1	3	2	415460000	-0.28967	N

## Sheet: Intact
Supplementary table S1: Trypsin digestion on intact cell treated samples
Uniprot ID	Protein name	gene name	Localization probability	PF-06672131-phosphonate probabilities	Position within protein	Charge	mass error (ppm)	Score	Intact cell_Replicate 1; intensity	Intact cell_Replicate 2; intensity	Intact cell_Replicate 3; intensity	Intact cell_Replicate1; #PSMS	Intact cell_Replicate 2; #PSMS	Intact cell_Replicate 3; #PSMS	iBAQ value	log2 (avg. intensity ABP-peptide/iBAQ value)	Hyperreactive in Weerapana et al.? (Y/N)
Q86WB0	Nuclear-interacting partner of ALK	ZC3HC1	1	AAPC(1)EGQAFAVGVEK	5	3	-0.52016	128.38	53058000	25492000	61162000	1	1	1	NaN	NaN	N
Q9NYH9	U3 small nucleolar RNA-associated protein 6 homolog	UTP6	1	LLSEC(1)QYK	370	3	-0.88815	67.214	77674000	47658000	93018000	1	2	1	NaN	NaN	N
Q8TCY9	Up-regulator of cell proliferation	URGCP	1	ALAGLAFC(1)DPEK	868	3	-0.46435	65.339	29131000	20028000	43200000	0	1	1	NaN	NaN	N
Q9BZX2;Q9HA47	Uridine-cytidine kinase 2;Uridine-cytidine kinase 1	UCK2;UCK1	1	PAFEEFC(1)LPTK	197;199	3	-0.91607	91.789	127180000	80229000	33386000	3	4	2	NaN	NaN	N
Q9C0C9	E2/E3 hybrid ubiquitin-protein ligase UBE2O	UBE2O	1	LIGTNC(1)IIYPVNSK	182	4	-1.0149	78.708	0	0	0	0	1	1	15369000	NaN	N
P07437;A6NNZ2;P68371;P04350;Q3ZCM7;Q9BUF5	Tubulin beta chain;Tubulin beta-8 chain-like protein LOC260334;Tubulin beta-4B chain;Tubulin beta-4A chain;Tubulin beta-8 chain;Tubulin beta-6 chain	TUBB;TUBB4B;TUBB4A;TUBB8;TUBB6	1	NMMAAC(1)DPR	303;303;303;303;303;303	3	-1.7165	70.685	510000000	336160000	1182500000	5	1	4	1541999999.99999;NaN;803850000;2778400;0;252330000	-1.18924	N
P07437;A6NNZ2;P68371;P04350;Q3ZCM7	Tubulin beta chain;Tubulin beta-8 chain-like protein LOC260334;Tubulin beta-4B chain;Tubulin beta-4A chain;Tubulin beta-8 chain	TUBB;TUBB4B;TUBB4A;TUBB8	1	TAVC(1)DIPPRGLK	354;354;354;354;354	4	-0.80828	72.29	407890000	246410000	517400000	24	18	15	1541999999.99999;NaN;803850000;2778400;0	-1.98116	N
P68363;P68366	Tubulin alpha-1B chain;Tubulin alpha-4A chain	TUBA1B;TUBA4A	1	SIQFVDWC(1)PTGFK	347;347	3	-1.0029	110.35	968940000	347850000	732000000	14	13	9	2549300000;85377000	-1.90029	N
P68363;P68366	Tubulin alpha-1B chain;Tubulin alpha-4A chain	TUBA1B;TUBA4A	1	AYHEQLSVAEITNAC(1)FEPANQMVK	295;295	4	0.093959	237.56	99267000	65741000	0	3	3	0	2549300000;85377000	-1.90029	N
P68363;P68366	Tubulin alpha-1B chain;Tubulin alpha-4A chain	TUBA1B;TUBA4A	1	AVC(1)MLSNTTAIAEAWAR	376;376	3	-0.92192	141.5	52787000	28628000	63430000	5	2	3	2549300000;85377000	-1.90029	N
Q96GM8	Target of EGR1 protein 1	TOE1	1	SLLNQC(1)IEER	80	3	-0.20021	50.158	0	45597000	86360000	0	1	1	NaN	NaN	N
Q9Y6I9	Testis-expressed sequence 264 protein	TEX264	1	LFTESC(1)SISPK	68	3	-0.63638	73.833	26423000	35482000	106560000	1	3	1	NaN	NaN	N
Q9BT92	Trichoplein keratin filament-binding protein	TCHP	1	ALPTLPSYWC(1)SQQR	11	3	0.68852	69.737	20716000	21853000	36894000	2	1	1	NaN	NaN	N
P59541	Taste receptor type 2 member 30	TAS2R30	1	GALC(1)VF	317	2	-1.8596	41.502	58580000	50166000	80632000	3	4	4	NaN	NaN	N
Q15545	Transcription initiation factor TFIID subunit 7	TAF7	1	LVDLPC(1)VMESLK	72	3	-1.2676	71.354	12794000	13143000	30545000	1	1	1	NaN	NaN	N
P12931;P07947	Proto-oncogene tyrosine-protein kinase Src;Tyrosine-protein kinase Yes	SRC;YES1	1	AANILVGENLVC(1)K	403;410	3	-0.88422	80.361	20687000	16231000	29930000	1	1	1	68523000;23657000	-1.62067	N
O75391	Sperm-associated antigen 7	SPAG7	1	TYGC(1)VPVANK	191	3	0.42695	60.157	40688000	31183000	0	1	1	0	NaN	NaN	N
Q96R06	Sperm-associated antigen 5	SPAG5	1	LNQALC(1)LR	1035	3	-0.93926	74.562	67339000	60693000	96733000	2	1	1	0	NaN	N
Q9BXP2	Solute carrier family 12 member 9	SLC12A9	1	DLGPTLLVHGVTPVTC(1)TDL	911	3	-1.4239	178.73	72057000	63282000	79442000	2	4	2	NaN	NaN	N
Q15424;Q14151	Scaffold attachment factor B1;Scaffold attachment factor B2	SAFB;SAFB2	1	ILDILGETC(1)K	225;224	4	-1.4896	107.74	107130000	85549000	160440000	4	3	3	43989000;3779000	1.41998	N
O95197	Reticulon-3	RTN3	1	AEPSAATQSHSISSSSFGAEPSAPGGGGSPGAC(1)PALGTK	34	4	-0.096455	190.37	51473000	33774000	0	2	2	0	NaN	NaN	N
P05386	60S acidic ribosomal protein P1	RPLP1	1	ALANVNIGSLIC(1)NVGAGGPAPAAGAAPAGGPAPSTAAAPAEEK	61	4	-0.57864	196.72	441520000	465190000	445250000	2	2	4	0	NaN	N
P05388;Q8NHW5	60S acidic ribosomal protein P0;60S acidic ribosomal protein P0-like	RPLP0;RPLP0P6	1	C(1)FIVGADNVGSK	27;27	3	-1.313	79.013	247560000	101630000	248680000	4	4	3	NaN	NaN	N
P05388;Q8NHW5	60S acidic ribosomal protein P0;60S acidic ribosomal protein P0-like	RPLP0;RPLP0P6	1	AGAIAPC(1)EVTVPAQNTGLGPEK	119;119	3	-0.076113	171.63	268650000	142120000	216740000	4	5	3	NaN	NaN	N
P50914	60S ribosomal protein L14	RPL14	1	ALVDGPC(1)TQVR	42	3	-0.079291	74.966	0	0	0	0	2	2	78504000	NaN	N
Q63HN8;Q8WZ42	E3 ubiquitin-protein ligase RNF213;Titin	RNF213;TTN	1	AVLEC(1)K	4348;2466	3	-1.8485	83.623	646890000	429430000	958500000	2	3	2	2464000;64382	8.10472	N
P08134;P61586	Rho-related GTP-binding protein RhoC;Transforming protein RhoA	RHOC;RHOA	1	LVIVGDGAC(1)GK	16;16	3	-1.9259	78.505	0	62947000	62006000	2	1	2	172010000;23129000	-2.04607	N
P52756	RNA-binding protein 5	RBM5	1	C(1)QGITAPIEAQVR	766	3	0.19624	53.519	23302000	20275000	0	1	1	0	NaN	NaN	N
P63000;P60763	Ras-related C3 botulinum toxin substrate 1;Ras-related C3 botulinum toxin substrate 3	RAC1;RAC3	1	AVLC(1)PPPVK	178;178	3	-0.31642	52.391	104730000	85917000	0	2	1	0	NaN	NaN	N
P32322;Q96C36	Pyrroline-5-carboxylate reductase 1, mitochondrial;Pyrroline-5-carboxylate reductase 2	PYCR1;PYCR2	1	SLLINAVEASC(1)IR	262;262	3	-3.5236	62.94	0	14288000	21074000	2	2	1	35407000;30566000	-1.5868	N
Q06830;Q13162	Peroxiredoxin-1;Peroxiredoxin-4	PRDX1;PRDX4	1	HGEVC(1)PAGWK	173;245	3	-1.37805	65.256	233860000	69912500	361840000	2	2	2	1478299999.99999;236090000	-2.73615	N
P30153;P30154	Serine/threonine-protein phosphatase 2A 65 kDa regulatory subunit A alpha isoform;Serine/threonine-protein phosphatase 2A 65 kDa regulatory subunit A beta isoform	PPP2R1A;PPP2R1B	0.999077	TSAC(0.001)GLFSVC(0.999)YPR	154;166	3	-1.7448	75.564	28226000	14974000	40231000	1	1	0	469340000;14338000	-4.07694	N
P30153;P30154	Serine/threonine-protein phosphatase 2A 65 kDa regulatory subunit A alpha isoform;Serine/threonine-protein phosphatase 2A 65 kDa regulatory subunit A beta isoform	PPP2R1A;PPP2R1B	1	LNIISNLDC(1)VNEVIGIR	390;402	3	-0.20851	85.518	7038000	10647000	11769000	0	1	1	469340000;14338000	-4.07694	N
Q6P1K2	Polyamine-modulated factor 1	PMF1	1	AEASSANLGSGC(1)EEK	13	3	3.5981	117.03	0	21142000	36513000	1	1	0	NaN	NaN	N
P42356	Phosphatidylinositol 4-kinase alpha	PI4KA	1	SILPSNLLTVC(1)QEGTLK	246	4	0.31882	80.303	13473000	0	14664000	1	0	1	NaN	NaN	N
O00264;O15173	Membrane-associated progesterone receptor component 1;Membrane-associated progesterone receptor component 2	PGRMC1;PGRMC2	1	GLATFC(1)LDK	129;159	3	-0.27753	182.92	4990400000	3.4427e+09	5419700000	20	16	18	11242000;17385000	8.6821	N
Q5VU43	Myomegalin	PDE4DIP	1	EVEDLSATLLC(1)K	603	3	-0.029436	96.666	31584000	0	50987000	1	0	1	NaN	NaN	N
Q15366;P57721	Poly(rC)-binding protein 2;Poly(rC)-binding protein 3	PCBP2;PCBP3	1	LVVPASQC(1)GSLIGK	109;141	3	0.26563	87.16	187880000	91797000	204130000	4	5	5	296960000;11607000	-0.880799	N
Q15365;Q15366;P57721	Poly(rC)-binding protein 1;Poly(rC)-binding protein 2;Poly(rC)-binding protein 3	PCBP1;PCBP2;PCBP3	1	INISEGNC(1)PER	54;54;86	3	-1.0572	112.62	1.0006e+09	619460000	1263000000	8	5	6	1358700000;296960000;11607000	-0.499589	N
Q01804	OTU domain-containing protein 4	OTUD4	1	AIVPPYSLC(1)QTGEDLPK	686	3	0.35102	63.225	61007000	44345000	78397000	2	1	1	NaN	NaN	N
Q9UBD5	Origin recognition complex subunit 3	ORC3	1	LTWGGC(1)	711	2	-0.19306	83.377	34167000	30737000	44161000	1	1	1	NaN	NaN	N
P04150	Glucocorticoid receptor	NR3C1	1	EDFIELC(1)TPGVIK	287	3	-0.48492	121.72	41260000	31861000	50798000	2	2	2	NaN	NaN	N
Q04721	Neurogenic locus notch homolog protein 2;Notch 2 extracellular truncation;Notch 2 intracellular domain	NOTCH2	1	LLDEYNVTPSPPGTVLTSALSPVIC(1)GPNR	2085	4	0.69905	104.96	0	9215000	10321000	0	1	1	NaN	NaN	N
O00221	NF-kappa-B inhibitor epsilon	NFKBIE	1	LLLC(1)TD	498	3	-0.28527	75.109	33360000	31577000	48398000	1	2	1	NaN	NaN	N
Q9BT67	NEDD4 family-interacting protein 1	NDFIP1	1	ALALAALAAVEPAC(1)GSR	15	3	-1.2443	150.94	45522000	4991800	27964000	1	1	1	NaN	NaN	N
Q9BTX1	Nucleoporin NDC1	NDC1	1	MAGIFDVNTC(1)YGSPQSPQLIR	468	4	-0.24015	193.88	57599000	41860000	59539000	2	3	3	NaN	NaN	N
P42695	Condensin-2 complex subunit D3	NCAPD3	1	GVVPVVMDC(1)ESTVQEK	631	3	-0.92473	135.21	58182000	24937000	135110000	2	4	2	NaN	NaN	N
P35579;P35580	Myosin-9;Myosin-10	MYH9;MYH10	1	VEDMAELTC(1)LNEASVLHNLK	91;95	4	0.64973	100.88	46731000	22164000	0	1	2	0	328050000;1670400	-3.83641	N
Q9NYP9	Protein Mis18-alpha	MIS18A	1	LSFATC(1)K	231	3	-2.0673	48.028	19338000	17197000	28567000	1	2	0	NaN	NaN	N
A9UHW6	MIF4G domain-containing protein	MIF4GD	1	VANVIVDHSLQDC(1)VFSK	49	3	1.0982	161.51	334190000	135150000	263080000	2	2	2	NaN	NaN	N
Q86W50	Methyltransferase-like protein 16	METTL16	1	ALTC(1)TLLR	57	3	1.5387	43.282	0	129100000	158730000	0	1	1	NaN	NaN	N
Q96G25	Mediator of RNA polymerase II transcription subunit 8	MED8	1	NSLGSFIC(1)K	31	2	0.2208	118.37	315140000	194960000	382820000	2	1	2	NaN	NaN	N
Q5U5X0	Complex III assembly factor LYRM7	LYRM7	1	DLLVENVPYC(1)DAPTQK	97	3	1.3742	116.39	0	0	46688000	1	1	1	NaN	NaN	N
O94822	E3 ubiquitin-protein ligase listerin	LTN1	1	LSLNYEC(1)FK	981	3	-1.4276	71.806	190700000	121320000	256580000	1	2	3	0	NaN	N
Q9Y4W2	Ribosomal biogenesis protein LAS1L	LAS1L	1	VEC(1)VLAELK	306	3	1.4354	62.454	0	0	0	1	1	0	9052100	NaN	N
Q8N9T8	Protein KRI1 homolog	KRI1	1	LLGPTVMLGGC(1)EFSR	667	4	-2.2138	64.203	0	26728000	0	0	2	2	NaN	NaN	N
Q53GT1	Kelch-like protein 22	KLHL22	1	AEEQEFTQLC(1)K	11	3	0.78951	67.846	0	20425000	44327000	0	1	1	NaN	NaN	N
Q07866;Q9NSK0;Q9H0B6	Kinesin light chain 1;Kinesin light chain 4;Kinesin light chain 2	KLC1;KLC4;KLC2	1	YEVAVPLC(1)K	236;234;221	3	-3.0302	51.841	23324000	11017000	0	1	1	0	6555900;NaN;30909000	0.804104	N
P14923;P35222	Junction plakoglobin;Catenin beta-1	JUP;CTNNB1	1	VAAGVLC(1)ELAQDK	609;619	3	-1.456	78.499	26850000	0	53187000	2	1	1	235740000;91150000	-3.14342	N
P34932;Q92598;O95757	Heat shock 70 kDa protein 4;Heat shock protein 105 kDa;Heat shock 70 kDa protein 4L	HSPA4;HSPH1;HSPA4L	1	GC(1)ALQCAILSPAFK	376;376;376	3	-0.94976	132.51	66654000	35853000	82108000	1	1	1	399240000;472320000;12880000	-2.6977	N
P34932;Q92598;O95757	Heat shock 70 kDa protein 4;Heat shock protein 105 kDa;Heat shock 70 kDa protein 4L	HSPA4;HSPH1;HSPA4L	0.999988	GCALQC(1)AILSPAFK	380;380;380	4	-0.11784	74.732	39631000	27107000	42606000	1	1	2	399240000;472320000;12880000	-2.6977	N
P08238;Q58FF8	Heat shock protein HSP 90-beta;Putative heat shock protein HSP 90-beta 2	HSP90AB1;HSP90AB2P	1	FENLC(1)K	564;337	3	0.40046	83.775	99309000	57067000	118300000	1	0	1	5680400000;959900000	-5.95515	N
P84074;P37235	Neuron-specific calcium-binding protein hippocalcin;Hippocalcin-like protein 1	HPCA;HPCAL1	1	LLQC(1)DPSSASQF	185;185	3	-1.133	121.31	128470000	76661000	150410000	1	3	2	NaN	NaN	N
O43390;O60506	Heterogeneous nuclear ribonucleoprotein R;Heterogeneous nuclear ribonucleoprotein Q	HNRNPR;SYNCRIP	1	SAFLC(1)GVMK	99;96	3	-0.66323	52.788	76411000	70255000	56452000	1	2	2	297370000;123470000	-2.1349	N
P14866;Q8WVV9	Heterogeneous nuclear ribonucleoprotein L;Heterogeneous nuclear ribonucleoprotein L-like	HNRNPL;HNRNPLL	1	LNVC(1)VSK	452;405	2	0.12292	86.014	305030000	158100000	585280000	2	2	4	295780000;0	0.240644	N
P31943;P55795	Heterogeneous nuclear ribonucleoprotein H;Heterogeneous nuclear ribonucleoprotein H, N-terminally processed;Heterogeneous nuclear ribonucleoprotein H2	HNRNPH1;HNRNPH2	1	FFSDC(1)K	34;34	3	-1.2099	66.621	77655000	54494000	0	3	1	0	679810000;63630000	-3.94793	N
P31943;P55795	Heterogeneous nuclear ribonucleoprotein H;Heterogeneous nuclear ribonucleoprotein H, N-terminally processed;Heterogeneous nuclear ribonucleoprotein H2	HNRNPH1;HNRNPH2	1	DLNYC(1)FSGMSDHR	267;267	4	-1.2905	78.848	290360000	252500000	139090000	6	4	5	679810000;63630000	-3.94793	N
Q15751	Probable E3 ubiquitin-protein ligase HERC1	HERC1	1	EVVPLPQQVLC(1)LK	56	4	-1.086	92.265	20875000	13279000	21473000	3	4	3	NaN	NaN	N
Q9BYB4	Guanine nucleotide-binding protein subunit beta-like protein 1	GNB1L	1	TAPC(1)PPPPPDPQFVLR	5	3	1.9987	56.055	0	25545000	40568000	0	1	1	NaN	NaN	N
P04899;P63096;P09471;P08754	Guanine nucleotide-binding protein G(i) subunit alpha-2;Guanine nucleotide-binding protein G(i) subunit alpha-1;Guanine nucleotide-binding protein G(o) subunit alpha;Guanine nucleotide-binding protein G(k) subunit alpha	GNAI2;GNAI1;GNAO1;GNAI3	1	LFDSIC(1)NNK	255;254;255;254	3	-1.4586	47.774	67445000	27665000	52669000	1	1	0	16878000;NaN;NaN;342540000	1.54526	N
P35754	Glutaredoxin-1	GLRX	1	AQEFVNC(1)K	8	2	-0.86254	97.734	257670000	173770000	337260000	3	3	4	NaN	NaN	N
Q7L0X2	Glutamate-rich protein 6	ERICH6	1	AEPEC(1)LASK	197	3	2.1014	43.544	43893000	0	57685000	1	0	1	NaN	NaN	N
Q8IUS5	Epoxide hydrolase 4	EPHX4	1	NIFSC(1)LPLK	287	3	2.3349	56.122	86006000	58477000	110430000	1	2	0	NaN	NaN	N
Q99613;B5ME19	Eukaryotic translation initiation factor 3 subunit C;Eukaryotic translation initiation factor 3 subunit C-like protein	EIF3C;EIF3CL	1	C(1)LEEFELLGK	79;79	3	-1.5946	53.869	31975000	22810000	0	1	2	0	NaN	NaN	N
P41091;Q2VIR3	Eukaryotic translation initiation factor 2 subunit 3;Putative eukaryotic translation initiation factor 2 subunit 3-like protein	EIF2S3;EIF2S3L	1	IVLTNPVC(1)TEVGEK	434;434	4	-1.2113	106.31	35142000	41349000	74217000	2	2	2	NaN	NaN	N
Q9Y2R4	Probable ATP-dependent RNA helicase DDX52	DDX52	1	SVANVIQQAGC(1)PVPEYIK	536	3	3.1394	93.093	28673000	21515000	34057000	1	1	1	0	NaN	N
O00571;O15523	ATP-dependent RNA helicase DDX3X;ATP-dependent RNA helicase DDX3Y	DDX3X;DDX3Y	1	IGLDFC(1)K	341;339	3	-2.4508	46.334	110150000	77000000	0	1	1	0	NaN	NaN	N
Q9NUU7;Q9UMR2	ATP-dependent RNA helicase DDX19A;ATP-dependent RNA helicase DDX19B	DDX19A;DDX19B	1	VLVTTNVC(1)AR	392;393	3	0.49019	92.856	43555000	28201000	55858000	2	1	1	NaN;57859000	-0.443789	N
Q9NRF8	CTP synthase 2	CTPS2	1	GLGLSPDLIVC(1)R	216	3	0.47043	59.673	21481000	14204000	20656000	1	1	2	NaN	NaN	N
Q9UBT7	Alpha-catulin	CTNNAL1	1	LTGVEGNLEALAEYAC(1)K	438	3	-0.71224	157.53	55998000	40362000	33811000	3	2	2	NaN	NaN	N
Q9NZN8	CCR4-NOT transcription complex subunit 2	CNOT2	1	SSPSIIC(1)MPK	175	3	-0.4663	56.139	42521000	0	117450000	1	1	0	NaN	NaN	N
P53675;Q00610	Clathrin heavy chain 2;Clathrin heavy chain 1	CLTCL1;CLTC	1	YIQAAC(1)K	736;736	2	-1.3125	116.05	24420000	13097000	62687000	2	3	1	4600700;439290000	2.85998	N
P53675;Q00610	Clathrin heavy chain 2;Clathrin heavy chain 1	CLTCL1;CLTC	1	LEC(1)SEELGDLVK	459;459	3	-0.34803	97.291	65938000	36966000	117480000	1	1	1	4600700;439290000	2.85998	N
P53675;Q00610	Clathrin heavy chain 2;Clathrin heavy chain 1	CLTCL1;CLTC	1	AHIAQLC(1)EK	617;617	3	-0.56993	75.89	61436000	29033000	0	2	1	1	4600700;439290000	2.85998	N
Q9Y6H1	Coiled-coil-helix-coiled-coil-helix domain-containing protein 2	CHCHD2	1	LC(1)EGFNEVLK	134	3	-0.7987	69.92	93760000	48955000	105650000	2	1	1	NaN	NaN	N
O15446	DNA-directed RNA polymerase I subunit RPA34	CD3EAP	1	FC(1)AFGGNPPVTGPR	150	3	0.089121	51.147	27598000	23196000	34167000	1	1	0	NaN	NaN	N
Q9NQS1	Cell death regulator Aven	AVEN	1	EWDSEASC(1)PK	169	3	-0.70508	83.692	63454000	35154000	0	1	1	1	NaN	NaN	N
Q9NQS1	Cell death regulator Aven	AVEN	1	ALQELPLC(1)LR	193	3	1.0718	102.97	32753000	19603000	30626000	1	1	1	NaN	NaN	N
Q13795	ADP-ribosylation factor-related protein 1	ARFRP1	1	VVTSEALC(1)GVPVLVLANK	125	4	-1.102	98.817	18359000	9452100	21038000	2	2	3	NaN	NaN	N
Q9NP61	ADP-ribosylation factor GTPase-activating protein 3	ARFGAP3	1	LANTC(1)FNEIEK	241	3	-1.9878	50.131	87032000	0	96825000	2	0	1	NaN	NaN	N
P63010;Q10567	AP-2 complex subunit beta;AP-1 complex subunit beta-1	AP2B1;AP1B1	1	DC(1)EDPNPLIR	95;95	3	-1.4947	53.377	47601000	27981000	52381000	1	1	0	235380000;50530000	-2.46423	N
P07355;A6NMY6	Annexin A2;Putative annexin A2-like protein	ANXA2;ANXA2P2	1	STVHEILC(1)K	9;9	3	-1.0166	159.93	6.8595e+09	5131800000	7.8617e+09	9	6	9	NaN	NaN	N
P07355;A6NMY6	Annexin A2;Putative annexin A2-like protein	ANXA2;ANXA2P2	1	GLGTDEDSLIEIIC(1)SR	133;133	4	-0.94721	146.97	25857000	30043000	17144000	3	2	1	NaN	NaN	N
P07355;A6NMY6	Annexin A2;Putative annexin A2-like protein	ANXA2;ANXA2P2	1	ALLYLC(1)GGDD	335;335	2	0.11579	154.85	598270000	387930000	841860000	6	6	6	NaN	NaN	N
O75179	Ankyrin repeat domain-containing protein 17	ANKRD17	1	VC(1)DLLLK	58	3	-0.79959	54.608	38723000	37076000	0	1	1	0	NaN	NaN	N
Q92685	Dol-P-Man:Man(5)GlcNAc(2)-PP-Dol alpha-1,3-mannosyltransferase	ALG3	1	SGSAAQAEGLC(1)K	21	3	-0.30366	164.63	77439000	46835000	121470000	3	2	2	NaN	NaN	N
O43865;Q96HN2	Putative adenosylhomocysteinase 2;Putative adenosylhomocysteinase 3	AHCYL1;AHCYL2	1	LC(1)VPAMNVNDSVTK	272;353	2	-2.2531	128.79	288970000	137730000	475950000	5	4	2	NaN	NaN	N
Q9BRR6	ADP-dependent glucokinase	ADPGK	1	SLWSSLC(1)LGPAPAPPGPVSPEGR	40	4	-0.17764	158.74	196510000	114700000	86989000	4	3	2	NaN	NaN	N
Q96D53	AarF domain-containing protein kinase 4	ADCK4	1	IVQTLC(1)TVR	147	3	-1.0815	78.529	51022000	35522000	50656000	1	2	1	NaN	NaN	N
P60709	Actin, cytoplasmic 1;Actin, cytoplasmic 1, N-terminally processed	ACTB	1	DDDIAALVVDNGSGMC(1)K	17	3	2.4185	104.52	15706000	0	27946000	1	0	2	0	NaN	N
Q9UL15	BAG family molecular chaperone regulator 5	BAG5	1	INFVMC(1)EVNK	191	3	-1.2954	101.3	126170000	112480000	88315000	3	3	3	1277000	6.41527	N
Q5SRE5	Nucleoporin NUP188 homolog	NUP188	1	AAAAGGPC(1)VR	9	2	4.3498	88.734	90156000	0	79452000	2	1	3	764190	6.20909	N
O14777	Kinetochore protein NDC80 homolog	NDC80	1	FNPEAGANC(1)LVK	449	3	-0.47659	57.148	99967000	71338000	120440000	0	1	1	1560800	5.96132	N
Q9NQC3	Reticulon-4	RTN4	1	YSNSALGHVNC(1)TIK	1101	3	0.34356	198.49	1132600000	645190000	1160600000	10	10	6	22599000	5.43766	N
Q63HN8	E3 ubiquitin-protein ligase RNF213	RNF213	1	STDFLPVDC(1)PVR	614	4	-0.987	116.86	100410000	59481000	127660000	2	2	1	2464000	5.28171	N
Q8IUR7	Armadillo repeat-containing protein 8	ARMC8	1	AC(1)LLETPIR	3	3	-2.3028	71.085	56564000	48642000	57124000	2	2	0	1445500	5.22625	N
Q9NRZ9	Lymphoid-specific helicase	HELLS	1	ILENSEDSSPEC(1)LF	836	3	-2.4838	118.31	32728000	16158000	23904000	2	2	1	663040	5.19354	N
Q96EK5	KIF1-binding protein	KIAA1279	1	ANVPWAEVC(1)EK	10	2	-0.22485	91.932	141090000	88077000	188940000	1	1	2	3942600	5.14362	N
Q9BTY7	Protein HGH1 homolog	HGH1	1	AFLLDPDRC(1)VVQR	199	3	-1.1184	81.346	104260000	71124000	124150000	3	4	2	2941000	5.08531	N
Q9Y5X2	Sorting nexin-8	SNX8	1	ESAQCVGDEFLNC(1)K	200	3	-1.6914	148.06	70215000	39695000	109360000	1	2	1	2209600	5.04782	N
Q86X55	Histone-arginine methyltransferase CARM1	CARM1	1	AAAAAAVGPGAGGAGSAVPGGAGPC(1)ATVSVFPGAR	26	3	2.1847	216.7	205240000	154130000	258360000	2	3	2	6483800	4.98903	N
Q9UJX3	Anaphase-promoting complex subunit 7	ANAPC7	1	LEDVENLGC(1)R	329	3	2.38	125.96	167600000	66720000	184100000	4	3	3	4648100	4.9072	Y
P55265	Double-stranded RNA-specific adenosine deaminase	ADAR	1	NFYLC(1)PV	1224	2	-1.6416	117.17	368670000	533920000	748990000	12	11	13	19084000	4.85038	N
P53350	Serine/threonine-protein kinase PLK1	PLK1	1	TLC(1)GTPNYIAPEVLSK	212	3	-0.21694	136.92	44609000	23587000	51224000	1	2	1	1388900	4.841	N
P07942	Laminin subunit beta-1	LAMB1	1	VAVYSTC(1)L	1785	2	1.2352	107.15	97039000	68948000	96202000	2	2	1	3248500	4.74973	N
Q7Z4Q2	HEAT repeat-containing protein 3	HEATR3	1	DIIPC(1)K	266	3	-1.5675	51.346	74473000	58032000	0	1	1	0	1813800	4.60593	N
O00507;Q93008	Probable ubiquitin carboxyl-terminal hydrolase FAF-Y;Probable ubiquitin carboxyl-terminal hydrolase FAF-X	USP9Y;USP9X	1	DGQLWLC(1)APQAK	674;673	3	-0.78156	91.657	379120000	247120000	491850000	4	4	4	17005000	4.45397	N
P11908;P60891;P21108	Ribose-phosphate pyrophosphokinase 2;Ribose-phosphate pyrophosphokinase 1;Ribose-phosphate pyrophosphokinase 3	PRPS2;PRPS1;PRPS1L1	1	VTAVIPC(1)FPYAR	91;91;91	4	-1.4428	147.39	107480000	84109000	132470000	5	3	6	5415700	4.318	N
Q9UJW0	Dynactin subunit 4	DCTN4	1	LLQPDFQPVC(1)ASQLYPR	258	4	0.92258	55.302	73220000	48273000	0	2	1	0	2381700	4.08778	N
O15162	Phospholipid scramblase 1	PLSCR1	1	SLDEQC(1)VVGK	254	2	-1.0892	122.46	968250000	677480000	1095100000	4	4	4	55234000	4.04795	N
Q96E39	RNA binding motif protein, X-linked-like-1	RBMXL1	1	SDLYSSC(1)DR	338	3	-1.4028	44.511	38987000	25824000	0	1	1	0	1554600	3.79666	N
Q8IWX8	Calcium homeostasis endoplasmic reticulum protein	CHERP	1	LALEQQQLIC(1)K	69	3	-0.6266	194.48	187720000	104750000	267760000	4	4	3	14875000	3.6501	N
Q9NZ32	Actin-related protein 10	ACTR10	1	C(1)IIPSVIK	37	3	0.23328	62.303	17637000	13625000	25642000	1	1	0	1574500	3.5906	N
Q9UJX3	Anaphase-promoting complex subunit 7	ANAPC7	1	NALANQSDC(1)VLHR	509	3	-1.2415	112.34	49737000	30071000	84767000	2	2	2	4648100	3.561	N
Q13325	Interferon-induced protein with tetratricopeptide repeats 5	IFIT5	1	IDPENAEFLTALC(1)ELR	476	3	0.79023	142.79	48929000	37734000	59401000	1	1	0	4515300	3.43067	N
Q96FX7	tRNA (adenine(58)-N(1))-methyltransferase catalytic subunit TRMT61A	TRMT61A	1	FCSFSPC(1)IEQVQR	209	3	-1.0933	104.21	152890000	91725000	161790000	2	3	2	12655000	3.42018	N
Q96SB4	SRSF protein kinase 1	SRPK1	1	SNYQGLPLPC(1)VK	188	3	-0.34661	89.541	48925000	0	87024000	1	0	2	4405800	3.36256	N
O43290	U4/U6.U5 tri-snRNP-associated protein 1	SART1	1	SLPSAVYC(1)IEDK	674	4	0.44131	80.545	111110000	54935000	118100000	1	1	1	9229900	3.35921	N
P49458	Signal recognition particle 9 kDa protein	SRP9	1	VTDDLVC(1)LVYK	48	3	-0.54398	169.6	5332400000	3.7638e+09	5349000000	12	15	16	494050000	3.28483	N
Q5JTH9	RRP12-like protein	RRP12	1	DLLPC(1)FPEGLVK	317	3	-1.5392	54.501	48033000	35257000	53637000	2	1	0	4898800	3.21987	N
Q9NRG9	Aladin	AAAS	1	C(1)SLGLFPPPPPR	2	3	-1.7246	64.675	14252000	9767300	20522000	2	2	1	1707200	3.12048	N
Q56VL3	OCIA domain-containing protein 2	OCIAD2	1	QSLLFC(1)PK	27	3	-1.1192	92.611	378010000	227060000	367260000	3	4	2	42244000	2.93967	N
Q9HAV7	GrpE protein homolog 1, mitochondrial	GRPEL1	1	LYGIQAFC(1)K	108	3	0.62343	103.91	67910000	57818000	64810000	2	2	2	8811400	2.8496	N
Q9H7E9	UPF0488 protein C8orf33	C8orf33	1	AALGHLAGEAAAAPGPGTPC(1)ASR	21	4	-0.53683	86.813	65179000	36006000	71513000	1	1	1	8237000	2.80503	N
P08240	Signal recognition particle receptor subunit alpha	SRPR	1	PIVFVGTGQTYC(1)DLR	621	3	-1.2379	121.44	220780000	193990000	232480000	6	4	4	33051000	2.70659	N
Q9P2T1	GMP reductase 2	GMPR2	1	VTQQVNPIFSEAC(1)	348	3	-1.0945	127.83	0	37849000	88622000	0	1	1	6476900	2.7024	N
Q96GQ7	Probable ATP-dependent RNA helicase DDX27	DDX27	1	AC(1)IPVGLLGK	248	3	-1.3369	67.385	114370000	82864000	139880000	1	1	1	17371000	2.69352	N
Q9UIQ6	Leucyl-cystinyl aminopeptidase;Leucyl-cystinyl aminopeptidase, pregnancy serum form	LNPEP	1	SAFPC(1)FDEPAFK	305	3	-0.7345	68.978	33239000	0	48370000	2	1	0	4206200	2.69318	N
O95602	DNA-directed RNA polymerase I subunit RPA1	POLR1A	1	SLPC(1)FEPYEFTPR	937	3	-0.18982	63.691	32079000	15578000	21740000	1	2	2	3851300	2.58649	N
Q9BQE3	Tubulin alpha-1C chain	TUBA1C	1	TIQFVDWC(1)PTGFK	347	3	-0.35866	110.04	389730000	96271000	286910000	4	4	5	44244000	2.54179	N
Q96FQ6	Protein S100-A16	S100A16	1	SDC(1)YTELEK	4	2	-1.3319	118.23	560030000	332800000	489150000	4	3	4	82623000	2.47909	N
O43252	Bifunctional 3'-phosphoadenosine 5'-phosphosulfate synthase 1;Sulfate adenylyltransferase;Adenylyl-sulfate kinase	PAPSS1	1	MEIPGSLC(1)K	8	3	0.050494	64.224	33383000	24660000	21097000	1	2	3	4810100	2.45531	N
Q9Y4E8	Ubiquitin carboxyl-terminal hydrolase 15	USP15	1	NSNYC(1)LPSYTAYK	264	3	-0.37781	70.094	63943000	38908000	56056000	1	1	1	10246000	2.37009	N
P55196	Afadin	MLLT4	1	LLEPEAPGLC(1)RPPLPR	1684	4	0.084303	57.989	0	18373000	56632000	0	1	1	4869600	2.36015	N
P20337	Ras-related protein Rab-3B	RAB3B	1	LVDAIC(1)DK	184	3	-0.72527	139.32	286150000	137110000	267660000	4	4	3	44949000	2.3572	N
Q13619	Cullin-4A	CUL4A	1	PLIAC(1)VEK	289	3	-1.5319	74.611	70910000	61097000	67127000	2	2	1	14929000	2.15259	N
Q92667	A-kinase anchor protein 1, mitochondrial	AKAP1	1	TYVSC(1)LK	438	3	0.29684	50.194	30334000	0	62388000	1	0	1	7010100	2.14044	N
P04183	Thymidine kinase, cytosolic	TK1	1	SC(1)INLPTVLPGSPSK	3	2	0.28257	183.73	491100000	479760000	963390000	4	4	4	147950000	2.12363	N
Q00765	Receptor expression-enhancing protein 5	REEP5	1	NC(1)MTDLLAK	18	2	-0.30487	112.73	548750000	469460000	444730000	6	8	7	117860000	2.04876	N
Q93052	Lipoma-preferred partner	LPP	1	TYITDPVSAPC(1)APPLQPK	364	3	-0.91379	111.13	85098000	56000000	114360000	2	4	3	20723000	2.03882	N
P17812	CTP synthase 1	CTPS1	1	LC(1)SAHGVLVPGGFGVR	362	3	-0.47164	130.01	214090000	136830000	279430000	3	4	3	52139000	2.01076	N
P07900;Q58FG0;Q58FF7	Heat shock protein HSP 90-alpha;Putative heat shock protein HSP 90-alpha A5;Putative heat shock protein HSP 90-beta-3	HSP90AA1;HSP90AA5P;HSP90AB3P	1	FENLC(1)K	572;257;437	3	0.40046	74.376	4362700000	2.9171e+09	5656100000	12	9	8	1108500000	1.95974	N
P29590	Protein PML	PML	1	LQDLSSC(1)ITQGK	389	3	-0.35874	79.393	33529000	28141000	62541000	1	1	1	10885000	1.92742	N
Q9BTE3	Mini-chromosome maintenance complex-binding protein	MCMBP	1	LQHINPLLPAC(1)LNK	325	4	-0.0071594	73.983	90316000	55152000	120290000	1	1	1	23375000	1.92211	N
Q9UKS6	Protein kinase C and casein kinase substrate in neurons protein 3	PACSIN3	1	IGLYPANYVEC(1)VGA	421	3	-0.46774	110.12	25721000	22641000	24887000	1	1	1	6938900	1.81507	N
O00422	Histone deacetylase complex subunit SAP18	SAP18	1	TC(1)PLLLR	26	3	-1.5808	49.418	98721000	0	123770000	1	0	1	21158000	1.80951	N
P49366	Deoxyhypusine synthase	DHPS	1	IGNLLVPNENYC(1)K	177	4	0.19698	82.349	49479000	32211000	56640000	3	2	0	13411000	1.78166	N
P27348	14-3-3 protein theta	YWHAQ	1	YLAEVAC(1)GDDRK	134	3	0.020333	116	400420000	230960000	385200000	4	5	4	99377000	1.76971	N
Q8TCG1	Protein CIP2A	KIAA1524	1	C(1)LEPTVALLR	337	3	-0.88818	59.592	88884000	60562000	103310000	1	1	1	24890000	1.75914	N
P41240	Tyrosine-protein kinase CSK	CSK	1	SVLGGDC(1)LLK	290	3	-0.70393	61.423	126980000	92572000	159100000	1	1	1	38412000	1.71628	N
Q14204	Cytoplasmic dynein 1 heavy chain 1	DYNC1H1	1	PLVLC(1)GPPGSGK	2594	3	-1.4351	67.685	168530000	132610000	256190000	3	4	3	57175000	1.70011	N
Q15437	Protein transport protein Sec23B	SEC23B	1	LAVSSAC(1)	767	2	-1.2624	191.38	218710000	180450000	284630000	6	9	5	70330000	1.69638	N
Q9Y3A3	MOB-like protein phocein	MOB4	1	HTLDGAAC(1)LLNSNK	134	4	-0.91144	91.378	49324000	28881000	62120000	2	2	1	14756000	1.66444	N
Q01433	AMP deaminase 2	AMPD2	1	SLPGPAPC(1)LK	107	2	-0.6815	73.848	274480000	217890000	323950000	5	4	2	85894000	1.66354	N
Q03169	Tumor necrosis factor alpha-induced protein 2	TNFAIP2	1	GLANVFC(1)VFTK	45	3	-1.3043	49.066	17433000	13442000	0	1	1	0	3266500	1.65566	N
P52948	Nuclear pore complex protein Nup98-Nup96;Nuclear pore complex protein Nup98;Nuclear pore complex protein Nup96	NUP98	1	FTSGAFLSPSVSVQEC(1)R	1068	4	-0.16289	120.41	68982000	33652000	60688000	2	2	3	17619000	1.62755	N
Q96KG9	N-terminal kinase-like protein	SCYL1	1	ILPVLC(1)GLTVDPEK	512	3	-0.57499	70.334	22297000	3978700	30060000	2	0	1	6083100	1.62621	N
Q6PKG0	La-related protein 1	LARP1	1	TASISSSPSEGTPTVGSYGC(1)TPQSLPK	864	4	2.4243	95.519	38356000	31349000	51624000	1	2	0	13109000	1.62533	N
P49841	Glycogen synthase kinase-3 beta	GSK3B	1	TTSFAESC(1)K	14	3	-0.46619	51.658	0	15804000	28937000	1	1	0	4846900	1.6215	N
Q96GG9	DCN1-like protein 1	DCUN1D1	1	AATQC(1)EFSK	115	2	-1.8596	97.716	334560000	255210000	543410000	2	1	1	123830000	1.60898	N
P35914	Hydroxymethylglutaryl-CoA lyase, mitochondrial	HMGCL	1	VAQATC(1)KL	323	3	-1.8798	80.69	48028000	34304000	89115000	3	3	2	20316000	1.49211	N
O00515	Ladinin-1	LAD1	1	SRGLPC(1)TELFVAPVGVASK	428	4	-0.58448	123.99	62286000	36212000	65512000	6	9	7	19972000	1.45277	N
Q9Y277	Voltage-dependent anion-selective channel protein 3	VDAC3	1	VC(1)NYGLTFTQK	65	3	0.18289	181.77	674500000	427870000	799980000	3	2	4	233660000	1.44034	N
Q8N5K1	CDGSH iron-sulfur domain-containing protein 2	CISD2	1	VVNEINIEDLC(1)LTK	92	3	-0.0067376	157.22	112370000	69676000	89471000	4	5	5	34925000	1.37375	N
P63208	S-phase kinase-associated protein 1	SKP1	1	GLLDVTC(1)K	120	3	-1.0842	83.137	186540000	67524000	288020000	1	1	1	70077000	1.36654	N
P78527	DNA-dependent protein kinase catalytic subunit	PRKDC	1	DILPC(1)LDGYLK	795	3	-1.2531	120.87	331320000	225600000	362820000	3	5	3	119870000	1.35479	N
Q9Y5Y2	Cytosolic Fe-S cluster assembly factor NUBP2	NUBP2	1	VGILDVDLC(1)GPSIPR	54	3	-1.0038	106.39	93449000	68082000	68951000	4	3	3	30104000	1.35166	N
P42166	Lamina-associated polypeptide 2, isoform alpha;Thymopoietin;Thymopentin	TMPO	1	GGTLFGGEVC(1)K	684	3	1.316	124.38	296240000	175560000	342670000	1	3	2	106600000	1.34869	N
P26358	DNA (cytosine-5)-methyltransferase 1	DNMT1	1	NQLC(1)DLETK	62	3	-1.6856	57.425	82705000	41604000	59616000	1	1	0	24215000	1.34018	N
Q9Y520	Protein PRRC2C	PRRC2C	1	STTTSDPPNIC(1)K	2340	3	-0.73841	77.068	29285000	17360000	42191000	1	1	0	12153000	1.28487	N
Q9C0C9	E2/E3 hybrid ubiquitin-protein ligase UBE2O	UBE2O	1	IAWEC(1)PEK	370	3	-1.2459	60.255	58985000	50039000	0	1	1	0	15369000	1.24159	N
Q16555	Dihydropyrimidinase-related protein 2	DPYSL2	1	GLYDGPVC(1)EVSVTPK	504	3	-0.96302	71.842	23930000	18711000	43344000	1	1	1	12627000	1.18261	N
Q7Z2K6	Endoplasmic reticulum metallopeptidase 1	ERMP1	1	AQEPLVDGC(1)SGGGR	43	3	-0.43871	99.86	56635000	37305000	76739000	3	2	1	26339000	1.11105	N
P49915	GMP synthase [glutamine-hydrolyzing]	GMPS	1	TVGVQGDC(1)R	523	4	-0.39819	110.08	599100000	376140000	757940000	2	3	3	270250000	1.09609	N
Q9Y5Y2	Cytosolic Fe-S cluster assembly factor NUBP2	NUBP2	1	ILDATPAC(1)LP	269	2	-0.4502	147.41	63424000	40875000	88228000	6	10	4	30104000	1.09207	N
Q15067	Peroxisomal acyl-coenzyme A oxidase 1	ACOX1	1	LVC(1)GMVSYLNDLPSQR	449	3	-2.0562	128.2	48209000	31584000	56492000	4	3	2	21469000	1.08134	N
Q9Y6E2	Basic leucine zipper and W2 domain-containing protein 2	BZW2	1	LSQEC(1)PIK	270	3	-1.1913	64.918	177630000	119140000	234020000	1	0	2	84519000	1.06583	N
O60610	Protein diaphanous homolog 1	DIAPH1	1	LVAEDLSQDC(1)FWTK	796	3	-1.6591	111.77	174970000	103030000	183040000	4	3	3	74675000	1.04123	N
Q00403	Transcription initiation factor IIB	GTF2B	0.999992	FCSNLC(1)LPK	223	3	1.0078	73.082	79637000	46011000	93654000	1	1	1	35737000	1.03247	N
Q9BXP5	Serrate RNA effector molecule homolog	SRRT	1	DAAGLEC(1)K	412	3	-2.7965	72.34	81505000	56182000	137230000	2	1	2	44917000	1.0287	N
P78347	General transcription factor II-I	GTF2I	1	SILSPGGSC(1)GPIK	215	3	0.16265	81.428	113640000	67726000	133640000	3	3	3	51831000	1.01853	N
P53990	IST1 homolog	IST1	1	IVADQLC(1)AK	125	3	0.20652	128.14	139920000	0	122130000	4	4	3	43265000	1.01361	N
Q8TC07	TBC1 domain family member 15	TBC1D15	1	IDVEDILC(1)K	605	3	-0.7816	84.734	22972000	13119000	20932000	1	1	1	9581400	0.988273	N
Q8TCG1	Protein CIP2A	KIAA1524	1	VADSELC(1)K	472	3	-1.4424	85.924	53322000	30361000	62141000	2	1	0	24890000	0.965628	N
P52294	Importin subunit alpha-5;Importin subunit alpha-5, N-terminally processed	KPNA1	1	YLVELGC(1)IK	424	3	-0.9376	99.539	165550000	111350000	210790000	3	3	3	86619000	0.908246	N
Q9BXJ9	N-alpha-acetyltransferase 15, NatA auxiliary subunit	NAA15	1	LFNTAVC(1)ESK	721	2	-2.4557	108.06	93440000	124150000	103520000	1	1	1	58352000	0.875251	N
Q9NXR7	BRCA1-A complex subunit BRE	BRE	1	VGLDATNC(1)LR	34	3	-1.2432	81.128	134710000	78807000	0	2	2	1	39600000	0.845816	N
Q13573	SNW domain-containing protein 1	SNW1	1	IPPC(1)ISNWK	250	3	-0.23086	83.137	91735000	53520000	120790000	3	3	4	49637000	0.83722	N
Q13045	Protein flightless-1 homolog	FLII	1	NQLTSLPSAIC(1)K	289	3	-0.24629	119.92	42991000	40686000	95074000	2	1	1	33773000	0.819047	N
Q32MZ4	Leucine-rich repeat flightless-interacting protein 1	LRRFIP1	1	EIDC(1)LSPEAQK	14	3	-1.025	87.363	57830000	32368000	56399000	2	1	1	27831000	0.812128	N
Q9ULC3	Ras-related protein Rab-23	RAB23	1	IDLLDDSC(1)IK	130	3	-0.19153	53.592	0	12567000	41730000	0	1	1	10441000	0.79365	N
P53621	Coatomer subunit alpha;Xenin;Proxenin	COPA	1	ILSAC(1)EK	1148	3	-1.3594	87.298	211340000	61382000	253570000	1	1	2	102990000	0.768397	N
Q9UBQ5	Eukaryotic translation initiation factor 3 subunit K	EIF3K	1	ALTNLPHTDFTLC(1)K	85	4	-1.6329	177.91	131810000	80907000	116940000	3	2	2	67178000	0.709942	N
P04183	Thymidine kinase, cytosolic	TK1	1	LFAPQQILQC(1)SPAN	230	3	-0.025491	179.1	163650000	208540000	348540000	4	5	6	147950000	0.699387	N
O15067	Phosphoribosylformylglycinamidine synthase	PFAS	1	FC(1)DNSSAIQGK	270	3	-0.0060048	61.165	44973000	18273000	70433000	1	1	1	28207000	0.659685	N
P62333	26S protease regulatory subunit 10B	PSMC6	1	AVASQLDC(1)NFLK	193	3	-3.1821	87.99	176580000	104420000	224040000	4	4	2	108380000	0.635337	N
Q9UL46	Proteasome activator complex subunit 2	PSME2	1	C(1)GFLPGNEK	91	3	-1.6329	107.51	662790000	497660000	832800000	5	5	2	427970000	0.634579	N
Q5JVF3	PCI domain-containing protein 2	PCID2	1	QNPFPPLSTVC(1)	399	3	1.4291	104.17	18018000	0	25654000	1	0	2	9378900	0.634255	N
P25398	40S ribosomal protein S12	RPS12	1	LGEWVGLC(1)K	92	3	-0.77804	157.77	1076700000	809280000	1394800000	7	9	7	705200000	0.632972	N
O75663	TIP41-like protein	TIPRL	1	VAC(1)AEEWQESRTEGEHSK	87	5	-0.9629	66.387	30244000	13490000	36008000	2	1	0	17256000	0.623279	N
P42166	Lamina-associated polypeptide 2, isoform alpha;Thymopoietin;Thymopentin	TMPO	1	SGIQPLC(1)PER	341	3	-1.0128	79.885	152480000	90956000	246440000	2	3	2	106600000	0.615247	N
P26196	Probable ATP-dependent RNA helicase DDX6	DDX6	1	GNEFEDYC(1)LK	102	3	-0.39802	81.879	48235000	64545000	43593000	1	2	1	34196000	0.608129	N
P52948	Nuclear pore complex protein Nup98-Nup96;Nuclear pore complex protein Nup98;Nuclear pore complex protein Nup96	NUP98	1	ADTSQEIC(1)SPR	1027	3	-1.373	55.782	21802000	18790000	38960000	1	1	0	17619000	0.589804	N
Q00839	Heterogeneous nuclear ribonucleoprotein U	HNRNPU	1	AVVVC(1)PK	607	3	-1.2333	75.378	510090000	340380000	570890000	5	4	3	314830000	0.589665	N
P16615	Sarcoplasmic/endoplasmic reticulum calcium ATPase 2	ATP2A2	1	EC(1)VQPATK	997	2	-1.0983	113.38	261030000	198130000	432200000	5	2	2	201700000	0.558835	N
P42166	Lamina-associated polypeptide 2, isoform alpha;Thymopoietin;Thymopentin	TMPO	1	NLFISC(1)K	280	3	-1.1241	80.24	154090000	110310000	197660000	3	4	4	106600000	0.53091	N
P12081	Histidine--tRNA ligase, cytoplasmic	HARS	0.999823	TGQPLCIC(1)	509	2	-1.3747	91.265	119680000	87354000	169840000	2	2	2	87592000	0.520249	N
Q8N1F7	Nuclear pore complex protein Nup93	NUP93	1	LNQVC(1)FDDDGTSSPQDRLTLSQFQK	422	5	-1.1976	94.807	203310000	76349000	187690000	2	1	0	108700000	0.519186	N
Q9P258	Protein RCC2	RCC2	1	AVQDLC(1)GWR	428	3	-1.2089	75.89	181350000	126000000	265180000	2	1	1	136370000	0.484862	N
O94925	Glutaminase kidney isoform, mitochondrial	GLS	0.996956	VPFC(0.997)LQSC(0.003)VK	283	3	-1.855	49.149	56663000	44592000	90007000	0	1	1	45804000	0.477042	N
Q9Y446	Plakophilin-3	PKP3	1	SAVDLSC(1)SR	129	3	0.78551	65.895	74001000	33745000	79953000	2	1	1	45116000	0.471747	N
Q9H4A4	Aminopeptidase B	RNPEP	1	AFFPC(1)FDTPAVK	181	3	-0.87261	97.073	170610000	108830000	171130000	3	1	3	109760000	0.452436	N
Q9P2I0	Cleavage and polyadenylation specificity factor subunit 2	CPSF2	1	VVLASQPDLEC(1)GFSR	335	3	-0.79391	72.359	25212000	15758000	46503000	1	1	0	21599000	0.432911	N
O14980	Exportin-1	XPO1	1	DLLGLC(1)EQK	528	3	-1.26	96.23	220580000	134550000	266040000	2	2	1	154550000	0.421952	N
P27708	CAD protein;Glutamine-dependent carbamoyl-phosphate synthase;Aspartate carbamoyltransferase;Dihydroorotase	CAD	1	VAEPELMGTPDGTC(1)YPPPPVPR	1889	4	-0.88075	191.18	224740000	136590000	159750000	7	8	5	138940000	0.32208	N
Q14181	DNA polymerase alpha subunit B	POLA2	1	VLGC(1)PEALTGSYK	198	3	0.66095	72.433	42532000	23595000	0	2	1	0	17692000	0.31718	N
Q16513;Q6P5Z2;Q16512	Serine/threonine-protein kinase N2;Serine/threonine-protein kinase N3;Serine/threonine-protein kinase N1	PKN2;PKN3;PKN1	1	IADFGLC(1)K	804;706;762	3	-1.2866	74.962	146410000	86383000	152330000	1	1	1	104090000	0.302525	N
Q8TD19	Serine/threonine-protein kinase Nek9	NEK9	1	RTFDATNPLNLC(1)VK	260	4	0.056963	64.249	59373000	38528000	52558000	1	1	1	40726000	0.300386	N
P05141;P12236	ADP/ATP translocase 2;ADP/ATP translocase 2, N-terminally processed;ADP/ATP translocase 3;ADP/ATP translocase 3, N-terminally processed	SLC25A5;SLC25A6	1	GLGDC(1)LVK	160;160	2	-1.7503	66.683	108970000	105950000	129610000	1	2	2	93683000	0.293808	N
Q9NX02;Q8WX94	NACHT, LRR and PYD domains-containing protein 2;NACHT, LRR and PYD domains-containing protein 7	NLRP2;NLRP7	1	GEDPVPTC(1)LTR	422;387	3	-1.1597	95.981	103390000	83686000	107740000	1	1	1	80258000	0.292135	N
P12081	Histidine--tRNA ligase, cytoplasmic	HARS	0.997533	TGQPLC(0.998)IC(0.002)	507	3	-1.749	79.148	101170000	68605000	147360000	2	3	4	87592000	0.271264	N
P29144	Tripeptidyl-peptidase 2	TPP2	1	YEDLAPC(1)ITLK	787	3	-0.76659	96.247	55629000	37023000	66596000	2	1	1	45189000	0.232269	N
Q9BSJ8	Extended synaptotagmin-1	ESYT1	1	LGTQTFC(1)SR	370	3	-0.8216	47.991	85725000	46305000	84474000	1	1	0	61968000	0.219836	N
P29317;P54762;P54764;P54760;Q15375;P54753;Q9UF33;P29323	Ephrin type-A receptor 2;Ephrin type-B receptor 1;Ephrin type-A receptor 4;Ephrin type-B receptor 4;Ephrin type-A receptor 7;Ephrin type-B receptor 3;Ephrin type-A receptor 6;Ephrin type-B receptor 2	EPHA2;EPHB1;EPHA4;EPHB4;EPHA7;EPHB3;EPHA6;EPHB2	1	NILVNSNLVC(1)K	753;758;760;754;772;772;812;760	3	-1.7175	87.824	42165000	30462000	54635000	1	1	1	36630000	0.211742	N
Q9H3U1	Protein unc-45 homolog A	UNC45A	1	ALVGLC(1)K	503	3	-1.3496	56.432	50989000	45803000	0	1	1	0	27868000	0.211316	N
P35250	Replication factor C subunit 2	RFC2	1	VC(1)DEPHPLLVK	255	3	-1.4109	80.507	115210000	79055000	115920000	2	1	2	90275000	0.195768	N
Q9BXJ9;Q6N069	N-alpha-acetyltransferase 15, NatA auxiliary subunit;N-alpha-acetyltransferase 16, NatA auxiliary subunit	NAA15;NAA16	1	GLTLNC(1)LGK	58;58	3	0.50702	50.484	71327000	46639000	82350000	1	1	1	58352000	0.194461	N
Q93009	Ubiquitin carboxyl-terminal hydrolase 7	USP7	1	IIGVHQEDELLEC(1)LSPATSR	961	4	-0.52047	90.37	85351000	38234000	44079000	1	1	1	49197000	0.183968	N
Q9NT62	Ubiquitin-like-conjugating enzyme ATG3	ATG3	1	IVEAC(1)K	182	2	0.14037	51.193	204680000	139960000	292970000	1	2	0	191520000	0.150217	N
P78347	General transcription factor II-I	GTF2I	1	MVDQLFC(1)K	475	3	-0.7701	59.496	57534000	48726000	65143000	2	1	1	51831000	0.140543	N
P78527	DNA-dependent protein kinase catalytic subunit	PRKDC	1	LPVLAGC(1)LK	223	3	-0.46954	52.247	144120000	89732000	162040000	1	2	1	119870000	0.138674	N
O43747	AP-1 complex subunit gamma-1	AP1G1	1	STIVDC(1)LK	353	3	-1.6784	81.525	53044000	37065000	57660000	2	2	0	45355000	0.119048	N
P43304	Glycerol-3-phosphate dehydrogenase, mitochondrial	GPD2	1	LYDLVAGSNC(1)LK	188	3	-0.66249	118.47	89712000	65801000	134490000	2	3	2	89879000	0.105049	N
Q6PI48	Aspartate--tRNA ligase, mitochondrial	DARS2	1	TAELLNAC(1)K	152	3	-1.6719	61.48	44007000	21226000	0	1	2	0	20630000	0.0758957	N
Q16222	UDP-N-acetylhexosamine pyrophosphorylase;UDP-N-acetylgalactosamine pyrophosphorylase;UDP-N-acetylglucosamine pyrophosphorylase	UAP1	1	FIGFC(1)IQK	268	3	-1.5751	61.765	30715000	19244000	36996000	1	1	1	27651000	0.0679748	N
Q9P2I0	Cleavage and polyadenylation specificity factor subunit 2	CPSF2	1	DSLVSSLQFC(1)K	621	3	-1.6856	70.26	23160000	17360000	27376000	1	1	0	21599000	0.0673996	N
Q96KB5	Lymphokine-activated killer T-cell-originated protein kinase	PBK	1	INPIC(1)NDHYR	70	3	-0.58135	76.759	100570000	48069000	149170000	1	2	1	97020000	0.0330708	N
P04899	Guanine nucleotide-binding protein G(i) subunit alpha-2	GNAI2	1	ITHSPLTIC(1)FPEYTGANK	287	4	-1.0903	59.212	31968000	19156000	0	1	1	0	16878000	0.0138943	N
Q9UHB9	Signal recognition particle subunit SRP68	SRP68	1	FETFC(1)LDPSLVTK	562	4	-1.2394	110.04	45764000	43593000	78032000	4	2	4	56153000	-0.00919278	N
Q13423	NAD(P) transhydrogenase, mitochondrial	NNT	1	EANSIIITPGYGLC(1)AAK	936	4	-1.6349	109.83	36150000	21954000	39754000	1	2	2	33077000	-0.0201011	N
Q9BYG3	MKI67 FHA domain-interacting nucleolar phosphoprotein	NIFK	1	TVDSQGPTPVC(1)TPTFLER	237	4	-0.36488	88.684	71185000	59201000	82814000	1	2	3	72103000	-0.0208863	N
Q13045	Protein flightless-1 homolog	FLII	1	TGLC(1)YLPEELAALQK	46	3	-1.493	100.97	42812000	20135000	36728000	3	3	1	33773000	-0.0236011	N
O75643	U5 small nuclear ribonucleoprotein 200 kDa helicase	SNRNP200	1	AALETDENLLLC(1)APTGAGK	502	3	0.42495	178.7	83577000	44930000	87582000	3	4	3	73790000	-0.0348341	N
Q01581	Hydroxymethylglutaryl-CoA synthase, cytoplasmic	HMGCS1	1	PGSLPLNAEAC(1)WPK	12	3	0.21236	134.96	273740000	172830000	290610000	3	2	4	252770000	-0.0407708	N
P56182	Ribosomal RNA processing protein 1 homolog A	RRP1	1	FIDPFC(1)R	198	3	-1.2241	65.157	50461000	37565000	69404000	2	2	2	54328000	-0.0500199	N
Q04637	Eukaryotic translation initiation factor 4 gamma 1	EIF4G1	1	LQGINC(1)GPDFTPSFANLGR	662	3	-0.052361	122.49	239410000	156110000	219590000	4	2	1	220800000	-0.106858	N
Q01433	AMP deaminase 2	AMPD2	1	C(1)GVPFTDLLDAAK	230	3	-0.75127	145.69	90687000	63640000	82078000	3	3	3	85894000	-0.124331	N
Q15631	Translin	TSN	1	ETAAAC(1)VEK	225	3	-0.86354	55.782	0	97085000	208180000	0	1	1	112320000	-0.142515	N
O94903	Proline synthase co-transcribed bacterial homolog protein	PROSC	1	ILSLC(1)PEIK	86	3	-0.76371	98.368	60566000	38107000	105420000	1	1	1	75119000	-0.142986	N
P36776	Lon protease homolog, mitochondrial	LONP1	1	ILC(1)FYGPPGVGK	520	3	-0.15803	78.529	48502000	29584000	62781000	2	3	3	52088000	-0.149652	N
P33240	Cleavage stimulation factor subunit 2	CSTF2	1	LC(1)VQNSPQEAR	150	3	1.2425	113.65	203370000	132570000	301630000	4	4	3	236660000	-0.155195	N
Q9BQ75	Protein CMSS1	CMSS1	1	EC(1)FLIQPK	55	3	-2.7589	48.998	85845000	60984000	102810000	1	1	1	92762000	-0.156725	N
P10599	Thioredoxin	TXN	1	C(1)MPTFQFFK	73	3	-1.58	73.881	499130000	363820000	408010000	6	7	8	474400000	-0.16322	N
P07814	Bifunctional glutamate/proline--tRNA ligase;Glutamate--tRNA ligase;Proline--tRNA ligase	EPRS	1	INEAVEC(1)LLSLK	856	3	-0.26786	113.14	193820000	132990000	182370000	2	5	2	194110000	-0.193661	N
P26599	Polypyrimidine tract-binding protein 1	PTBP1	0.860015	LSLDGQNIYNAC(0.86)C(0.14)TLR	250	3	-1.1215	185.06	460370000	259510000	406570000	2	3	1	430420000	-0.196996	N
P78527	DNA-dependent protein kinase catalytic subunit	PRKDC	1	GLSSLLC(1)NFTK	232	3	-1.1696	81.346	86060000	90264000	134160000	2	2	1	119870000	-0.211914	N
P09382	Galectin-1	LGALS1	1	AC(1)GLVASNLNLK	3	2	-1.1278	217.12	403250000	316500000	619790000	3	5	4	519550000	-0.218559	N
Q9UNH7	Sorting nexin-6;Sorting nexin-6, N-terminally processed	SNX6	1	IGSSLYALGTQDSTDIC(1)K	264	4	-0.43897	92.913	35461000	19604000	0	1	1	0	21969000	-0.259296	N
O60701	UDP-glucose 6-dehydrogenase	UGDH	1	ASVGFGGSC(1)FQK	276	3	0.76529	70.038	106020000	68026000	120200000	1	1	1	117780000	-0.264034	N
Q9HAV4	Exportin-5	XPO5	1	DSLDQFDC(1)K	1131	3	-0.70633	113.52	124440000	92818000	174090000	2	3	4	159990000	-0.294492	N
P36578	60S ribosomal protein L4	RPL4	1	AC(1)ARPLISVYSEK	3	3	-0.28705	98.169	193250000	122200000	234920000	1	2	1	225010000	-0.29455	N
Q06210	Glutamine--fructose-6-phosphate aminotransferase [isomerizing] 1	GFPT1	1	VDSTTC(1)LFPVEEK	264	3	-0.59274	118.05	45308000	34093000	110480000	1	3	3	78382000	-0.308461	N
Q86U42;A6NDY0	Polyadenylate-binding protein 2;Embryonic polyadenylate-binding protein 2	PABPN1;PABPN1L	1	VTILC(1)DK	205;180	3	-1.7093	106.37	71848000	0	108380000	1	3	3	76884000	-0.355895	N
Q9BTT6	Leucine-rich repeat-containing protein 1	LRRC1	1	ILTCVLLPQLPSEPTC(1)QENLPR	425	4	-2.1651	72.881	26336000	10189000	0	1	2	0	15651000	-0.362333	N
Q96S66	Chloride channel CLIC-like protein 1	CLCC1	1	GQDPVSSPC(1)G	550	3	-0.3881	90.614	30507000	17616000	38540000	1	1	0	37346000	-0.3705	N
Q7L2H7	Eukaryotic translation initiation factor 3 subunit M	EIF3M	1	LLYEALVDC(1)K	175	3	-0.471	109.1	57107000	43724000	53661000	1	2	1	67769000	-0.396128	N
Q9NX02	NACHT, LRR and PYD domains-containing protein 2	NLRP2	1	GNVIC(1)LGK	143	2	-1.3113	66.056	45615000	31586000	105120000	2	3	2	80258000	-0.401199	N
P62333	26S protease regulatory subunit 10B	PSMC6	1	GC(1)LLYGPPGTGK	170	3	0.66545	71.912	0	93032000	149940000	1	1	2	108380000	-0.420271	N
Q8NBU5	ATPase family AAA domain-containing protein 1	ATAD1	1	DAAFQNVLTHVC(1)LD	359	3	-1.4159	100.77	13189000	11560000	14012000	2	2	1	17526000	-0.439853	N
P15880	40S ribosomal protein S2	RPS2	1	GC(1)TATLGNFAK	229	4	-0.16359	161.33	603330000	349410000	433920000	5	2	3	633120000	-0.453899	N
Q7Z6Z7	E3 ubiquitin-protein ligase HUWE1	HUWE1	1	LLEVVQPC(1)LQAAK	1567	4	-0.62935	111.43	29272000	16767000	32912000	2	2	2	36293000	-0.463696	N
Q01581	Hydroxymethylglutaryl-CoA synthase, cytoplasmic	HMGCS1	1	ITASLC(1)DLK	406	3	-0.065825	112.59	206390000	117580000	224810000	2	4	1	252770000	-0.46656	N
Q15021	Condensin complex subunit 1	NCAPD2	1	DLAYC(1)VSQLPLTER	1229	3	0.10284	50.226	43218000	18966000	0	1	1	0	29076000	-0.488248	N
P35250	Replication factor C subunit 2	RFC2	1	TTSILC(1)LAR	88	3	-1.5451	83.137	107980000	83497000	0	1	1	0	90275000	-0.50019	N
Q9HCY8	Protein S100-A14	S100A14	1	IANLGSC(1)NDSK	74	2	0.53284	121.92	344280000	185880000	436970000	3	2	3	462150000	-0.519614	N
Q00610	Clathrin heavy chain 1	CLTC	1	IHEGC(1)EEPATHNALAK	870	3	-0.82094	161.59	340280000	198800000	374310000	3	4	3	439290000	-0.528905	N
Q9Y446	Plakophilin-3	PKP3	1	SVENAVC(1)VLR	529	3	-0.22538	49.732	31648000	22796000	37314000	1	1	0	45116000	-0.560768	N
P14618	Pyruvate kinase PKM	PKM	1	NTGIIC(1)TIGPASR	49	3	-1.9109	119.16	1116800000	683540000	1.5389e+09	7	7	5	1.6672e+09	-0.58287	N
Q9HAV4	Exportin-5	XPO5	1	TTSQLC(1)WPLLK	1052	3	-0.1562	77.746	147140000	42287000	130950000	4	3	4	159990000	-0.583174	N
P78527	DNA-dependent protein kinase catalytic subunit	PRKDC	1	IIANALSSEPAC(1)LAEIEEDK	3347	3	-1.3068	159.46	100300000	45759000	88268000	2	2	1	119870000	-0.61791	N
Q96KB5	Lymphokine-activated killer T-cell-originated protein kinase	PBK	1	SVLC(1)STPTINIPASPFMQK	22	4	-0.49011	113.26	52731000	74451000	61238000	2	4	4	97020000	-0.627364	N
P13796	Plastin-2	LCP1	1	AAC(1)LPLPGYR	42	2	-1.0851	80.896	639700000	341480000	884520000	5	4	6	964850000	-0.633622	N
P49368	T-complex protein 1 subunit gamma	CCT3	1	IPGGIIEDSC(1)VLR	213	3	-1.2568	120.39	364350000	215230000	500340000	8	6	5	569320000	-0.66135	N
Q14651	Plastin-1	PLS1	1	SLADGILLC(1)K	166	3	-0.55544	96.734	51161000	31110000	49098000	1	1	1	71870000	-0.714799	N
P05141	ADP/ATP translocase 2;ADP/ATP translocase 2, N-terminally processed	SLC25A5	1	GTDIMYTGTLDC(1)WRK	257	4	-0.44211	89.859	68586000	20524000	82005000	2	1	1	93683000	-0.715855	N
P62753	40S ribosomal protein S6	RPS6	1	LNISFPATGC(1)QK	12	3	-1.3484	133.16	154750000	109110000	179460000	2	3	4	244290000	-0.725209	N
Q9BRJ6	Uncharacterized protein C7orf50	C7orf50	1	SGAELALDYLC(1)R	107	3	-0.5115	133.86	80235000	0	0	2	2	0	44765000	-0.743102	N
Q7Z2W9	39S ribosomal protein L21, mitochondrial	MRPL21	1	INSIEIAPC(1)LL	203	3	-3.0554	89.301	13029000	10120000	0	2	2	1	13238000	-0.778698	N
P42166	Lamina-associated polypeptide 2, isoform alpha;Thymopoietin;Thymopentin	TMPO	1	DIVENIC(1)GR	330	3	-0.12592	60.301	73455000	37162000	74718000	1	1	2	106600000	-0.787035	N
P78527	DNA-dependent protein kinase catalytic subunit	PRKDC	1	FIVC(1)LNK	2363	3	-1.7656	56.434	100760000	0	105610000	1	0	1	119870000	-0.8012	N
O75874	Isocitrate dehydrogenase [NADP] cytoplasmic	IDH1	1	EAIIC(1)K	114	3	0.099167	56.378	138290000	92995000	197090000	2	2	2	256770000	-0.846565	N
P49915	GMP synthase [glutamine-hydrolyzing]	GMPS	1	VICAEEPYIC(1)K	456	2	0.52859	181.98	177770000	95724000	174530000	3	4	3	270250000	-0.855681	N
Q13162	Peroxiredoxin-4	PRDX4	1	HGEVC(1)PAGWKPGSETIIPDPAGK	245	4	0.32699	116.52	119800000	73249000	193080000	1	1	0	236090000	-0.875217	N
O75694	Nuclear pore complex protein Nup155	NUP155	1	C(1)ITDTLQELVNQSK	974	3	-2.2988	125.51	24421000	11849000	24372000	2	2	1	37119000	-0.876803	N
Q9UNH7	Sorting nexin-6;Sorting nexin-6, N-terminally processed	SNX6	1	TVAMHEVFLC(1)R	149	4	-0.45212	64.583	0	35805000	0	0	1	1	21969000	-0.880271	N
P17812	CTP synthase 1	CTPS1	1	GLGLSPDLVVC(1)R	216	3	-1.3228	47.345	61050000	23448000	0	1	1	0	52139000	-0.888408	N
P51858	Hepatoma-derived growth factor	HDGF	1	C(1)GDLVFAK	12	3	-1.1304	63.184	199680000	90528000	217000000	2	2	3	314260000	-0.894344	N
P25205	DNA replication licensing factor MCM3	MCM3	1	GVVC(1)IDEFDK	407	3	-0.32294	50.108	103560000	67795000	147240000	1	1	0	200350000	-0.915761	N
O60610	Protein diaphanous homolog 1	DIAPH1	1	AGC(1)AVTSLLASELTK	1227	3	-0.071511	149.95	45457000	38513000	34298000	1	2	1	74675000	-0.9216	N
Q13185	Chromobox protein homolog 3	CBX3	1	LTWHSC(1)PEDEAQ	177	3	-0.49815	130.78	273100000	136240000	193730000	3	2	2	384930000	-0.937233	N
Q9NZZ3	Charged multivesicular body protein 5	CHMP5	1	APPPSLTDC(1)IGTVDSR	20	4	-0.50561	62.617	80907000	28553000	83729000	2	2	2	123930000	-0.944475	N
Q15738	Sterol-4-alpha-carboxylate 3-dehydrogenase, decarboxylating	NSDHL	1	FFLGDLC(1)SR	86	3	-0.97371	77.597	34483000	33520000	47442000	2	3	2	75279000	-0.968076	N
Q9NS86	LanC-like protein 2	LANCL2	1	SVVC(1)QESDLPDELLYGR	187	3	0.051534	119.28	402080000	214590000	309290000	2	1	0	607620000	-0.977182	N
P48506	Glutamate--cysteine ligase catalytic subunit	GCLC	1	GGNAVVDGC(1)GK	501	3	-0.089755	52.42	32228000	14427000	19610000	2	1	0	43683000	-0.983787	N
Q86VP6	Cullin-associated NEDD8-dissociated protein 1	CAND1	1	DLFTC(1)TIK	571	3	-1.2139	54.005	74960000	56015000	99065000	1	1	1	158380000	-1.04647	N
Q9UQB8	Brain-specific angiogenesis inhibitor 1-associated protein 2	BAIAP2	1	LPLWQQAC(1)ADPSK	230	3	-0.17582	108.25	31800000	14408000	43654000	1	1	0	62532000	-1.06185	N
O14929	Histone acetyltransferase type B catalytic subunit	HAT1	1	LCQDLPC(1)FSR	299	3	-1.4529	84.566	123750000	68328000	159530000	2	2	2	254960000	-1.12127	N
O75369	Filamin-B	FLNB	1	SSTETC(1)YSAIPK	2501	3	-0.17317	86.539	73052000	43909000	60314000	2	1	2	129280000	-1.12947	N
Q15365	Poly(rC)-binding protein 1	PCBP1	1	LVVPATQC(1)GSLIGK	109	3	-2.2398	114.06	589490000	353220000	900620000	7	5	6	1358700000	-1.14488	N
P51610	Host cell factor 1;HCF N-terminal chain 1;HCF N-terminal chain 2;HCF N-terminal chain 3;HCF N-terminal chain 4;HCF N-terminal chain 5;HCF N-terminal chain 6;HCF C-terminal chain 1;HCF C-terminal chain 2;HCF C-terminal chain 3;HCF C-terminal chain 4;HCF C-terminal chain 5;HCF C-terminal chain 6	HCFC1	1	TC(1)LPGFPGAPCAIK	1886	3	-1.4544	74.141	35896000	22321000	27517000	1	2	2	63344000	-1.1483	N
P23921	Ribonucleoside-diphosphate reductase large subunit	RRM1	1	IIDINYYPVPEAC(1)LSNK	492	4	-0.43459	55.127	31727000	32834000	0	1	1	0	47805000	-1.15146	N
Q9BQE3	Tubulin alpha-1C chain	TUBA1C	1	AYHEQLTVAEITNAC(1)FEPANQMVK	295	4	-1.2429	66.902	35101000	23819000	0	1	1	0	44244000	-1.17169	N
P42167	Lamina-associated polypeptide 2, isoforms beta/gamma;Thymopoietin;Thymopentin	TMPO	1	EMFPYEASTPTGISASC(1)R	363	4	-0.52115	145.55	46867000	31556000	62143000	1	2	2	106600000	-1.18592	N
P49736	DNA replication licensing factor MCM2	MCM2	1	GVC(1)LIDEFDK	584	3	-0.74802	65.043	59280000	37667000	75088000	1	1	1	130800000	-1.18962	N
P45880	Voltage-dependent anion-selective channel protein 2	VDAC2	1	WC(1)EYGLTFTEK	76	3	-1.3236	136.6	272810000	148050000	360020000	2	2	2	594570000	-1.19171	N
Q15417	Calponin-3	CNN3	1	DGIILC(1)ELINK	59	3	-0.53334	89.506	172100000	120050000	191540000	3	3	3	370980000	-1.20222	N
O60716	Catenin delta-1	CTNND1	1	TPAILEASAGAIQNLC(1)AGR	692	4	0.18042	146.19	19801000	15443000	30893000	1	1	2	50989000	-1.20969	N
Q96C19	EF-hand domain-containing protein D2	EFHD2	1	AAAGELQEDSGLC(1)VLAR	172	3	-0.14292	171.13	332500000	203700000	380250000	6	4	3	709910000	-1.21654	N
Q9ULV4	Coronin-1C	CORO1C	1	KC(1)DLISIPK	420	4	-1.538	82.171	106880000	58498000	127030000	2	2	3	228660000	-1.23018	N
P54577	Tyrosine--tRNA ligase, cytoplasmic;Tyrosine--tRNA ligase, cytoplasmic, N-terminally processed	YARS	1	LGSISC(1)K	519	3	-1.3543	55.353	149850000	131720000	245130000	1	2	2	411880000	-1.23021	N
Q13155	Aminoacyl tRNA synthase complex-interacting multifunctional protein 2	AIMP2	1	FSIQTMC(1)PIEGEGNIAR	205	3	0.018949	141.79	46399000	21214000	73955000	3	1	3	111770000	-1.244	N
Q9Y570	Protein phosphatase methylesterase 1	PPME1	0.999999	FAEPIGGFQCVFPGC(1)	386	3	-1.2733	116.89	42739000	34143000	39997000	1	2	3	93803000	-1.26765	N
P55769	NHP2-like protein 1;NHP2-like protein 1, N-terminally processed	NHP2L1	1	LLDLVQQSC(1)NYK	30	3	1.5795	140.49	175180000	147070000	279620000	4	4	4	495200000	-1.30352	N
P78527	DNA-dependent protein kinase catalytic subunit	PRKDC	1	INQVFHGSC(1)ITEGNELTK	1904	4	-0.71656	69.771	60144000	30427000	54938000	1	1	0	119870000	-1.30532	N
P13639	Elongation factor 2	EEF2	1	STLTDSLVC(1)K	41	3	-0.49766	225.19	494670000	150790000	793920000	11	10	11	1209100000	-1.33345	N
P15924	Desmoplakin	DSP	1	ILTC(1)PK	2776	3	-0.88412	47.198	29675000	21004000	36135000	1	1	0	74010000	-1.35476	N
P42224	Signal transducer and activator of transcription 1-alpha/beta	STAT1	1	NLSFFLTPPC(1)AR	492	4	-0.84927	114.01	32511000	20338000	45793000	2	2	4	84143000	-1.3556	N
P35232	Prohibitin	PHB	1	PIIFDC(1)R	69	3	-1.8362	88.496	295070000	192590000	370910000	5	5	5	735300000	-1.36136	N
Q13242	Serine/arginine-rich splicing factor 9	SRSF9	1	EAGDVC(1)YADVQK	138	3	-0.55333	93.237	69083000	39911000	77242000	0	1	1	160380000	-1.36932	N
P17844	Probable ATP-dependent RNA helicase DDX5	DDX5	1	LIDFLEC(1)GK	234	3	-0.057519	79.886	125480000	110000000	164270000	2	3	2	345780000	-1.37572	N
Q14974	Importin subunit beta-1	KPNB1	1	DC(1)YPAVQK	543	3	-1.3392	48.004	175240000	110930000	0	1	1	0	249550000	-1.38742	N
P52701	DNA mismatch repair protein Msh6	MSH6	1	SVAPAAPTSC(1)DFSPGDLVWAK	88	4	1.6892	65.775	24329000	0	0	1	1	0	21290000	-1.39246	N
P52597	Heterogeneous nuclear ribonucleoprotein F;Heterogeneous nuclear ribonucleoprotein F, N-terminally processed	HNRNPF	1	DLSYC(1)LSGMYDHR	267	3	-1.0458	86.016	182190000	128780000	111610000	5	5	7	371380000	-1.39863	N
P35606	Coatomer subunit beta'	COPB2	1	TFEVC(1)DLPVR	56	3	1.4718	55.176	61524000	31370000	72362000	0	1	1	146330000	-1.40949	N
O43583	Density-regulated protein	DENR	1	AADISESSGADC(1)K	13	3	-0.40348	139.46	88410000	56204000	0	3	1	4	128170000	-1.41081	N
P22102	Trifunctional purine biosynthetic protein adenosine-3;Phosphoribosylamine--glycine ligase;Phosphoribosylformylglycinamidine cyclo-ligase;Phosphoribosylglycinamide formyltransferase	GART	1	SAGVQC(1)FGPTAEAAQLESSK	93	4	-0.77858	169.91	106500000	72970000	118200000	1	2	3	264390000	-1.41392	N
P63208	S-phase kinase-associated protein 1	SKP1	1	ENQWC(1)EEK	160	3	0.60777	61.523	0	0	78849000	0	1	2	70077000	-1.41481	N
Q06323	Proteasome activator complex subunit 1	PSME1	1	VDVFREDLC(1)TK	22	3	-1.2702	48.216	228820000	131650000	290530000	1	0	1	578610000	-1.4149	N
P12814	Alpha-actinin-1	ACTN1	1	MVSDINNAWGC(1)LEQVEK	370	3	-1.1113	229.89	415690000	307560000	238140000	6	11	10	870480000	-1.44165	N
Q92616	Translational activator GCN1	GCN1L1	1	YLLDSC(1)APLLR	246	3	-0.40444	81.703	36033000	24781000	33052000	1	1	1	86324000	-1.46412	N
P40222	Alpha-taxilin	TXLNA	1	VTEAPC(1)YPGAPSTEASGQTGPQEPTSARA	523	4	-0.74343	59.789	37199000	23407000	0	1	1	0	57728000	-1.51477	N
P23528	Cofilin-1	CFL1	1	HELQANC(1)YEEVK	139	3	-1.2918	177.39	801440000	454160000	841860000	5	6	5	2.0111e+09	-1.5243	N
P33316	Deoxyuridine 5'-triphosphate nucleotidohydrolase, mitochondrial	DUT	1	IAQLIC(1)ER	222	2	1.7222	105.25	181980000	118320000	145390000	2	2	1	429760000	-1.53245	N
P46782	40S ribosomal protein S5;40S ribosomal protein S5, N-terminally processed	RPS5	1	TIAEC(1)LADELINAAK	172	3	1.6433	136.68	109190000	90674000	83610000	3	3	2	273630000	-1.53397	N
Q08J23	tRNA (cytosine(34)-C(5))-methyltransferase	NSUN2	1	ILDMC(1)AAPGSK	184	3	-0.48355	67.846	50242000	0	83385000	2	0	1	129070000	-1.5349	N
P31948	Stress-induced-phosphoprotein 1	STIP1	1	ALDLDSSC(1)K	461	3	1.3004	112.64	116440000	101840000	146130000	3	3	3	352270000	-1.53608	N
Q15392	Delta(24)-sterol reductase	DHCR24	1	LGC(1)QDAFPEVYDK	499	3	2.198	50.425	0	19541000	33680000	0	1	1	51472000	-1.53675	N
P14923	Junction plakoglobin	JUP	1	NLALC(1)PANHAPLQEAAVIPR	511	4	-0.82961	238.07	101330000	53317000	87550000	1	2	1	235740000	-1.54598	N
Q04637;O43432	Eukaryotic translation initiation factor 4 gamma 1;Eukaryotic translation initiation factor 4 gamma 3	EIF4G1;EIF4G3	1	MLTEAIMHDC(1)VVK	919;913	4	-0.31207	71.143	78199000	0	142220000	1	1	2	220800000	-1.58745	N
Q99439	Calponin-2	CNN2	1	DGTILC(1)TLMNK	61	3	-1.0781	67.648	101350000	54326000	144950000	3	1	3	304070000	-1.6014	N
P04075	Fructose-bisphosphate aldolase A	ALDOA	1	RALANSLAC(1)QGK	339	4	-1.5594	43.37	116650000	97477000	0	1	1	0	219500000	-1.62072	N
P21796	Voltage-dependent anion-selective channel protein 1	VDAC1	1	YQIDPDAC(1)FSAK	232	2	-1.6788	134.37	354840000	202760000	484740000	2	1	2	1078900000	-1.6347	N
P62829	60S ribosomal protein L23	RPL23	1	ISLGLPVGAVINC(1)ADNTGAK	28	4	-0.99678	150.36	170270000	93866000	192350000	4	4	5	472920000	-1.63599	N
Q9Y277	Voltage-dependent anion-selective channel protein 3	VDAC3	1	C(1)NTPTYCDLGK	2	3	-0.756	134.13	72893000	58455000	92522000	1	2	2	233660000	-1.64671	N
P16615;Q93084	Sarcoplasmic/endoplasmic reticulum calcium ATPase 2;Sarcoplasmic/endoplasmic reticulum calcium ATPase 3	ATP2A2;ATP2A3	1	VGEATETALTC(1)LVEK	447;447	4	-0.96011	178.56	63948000	36346000	91925000	5	4	4	201700000	-1.65442	N
P37837	Transaldolase	TALDO1	1	ALAGC(1)DFLTISPK	250	3	0.33386	106.19	158130000	100160000	243170000	6	5	4	527220000	-1.65723	N
O95373	Importin-7	IPO7	1	VLTGVAGEDAEC(1)HAAK	736	3	-0.14631	80.98	22920000	10642000	27092000	2	2	1	64439000	-1.67229	N
Q9GZT3	SRA stem-loop-interacting RNA-binding protein, mitochondrial	SLIRP	1	C(1)ILPFDK	48	3	-2.4173	53.327	80278000	39320000	0	1	1	0	128650000	-1.69022	N
Q00059	Transcription factor A, mitochondrial	TFAM	1	YGAEEC(1)	246	3	-1.2484	60.972	17081000	0	31898000	1	1	0	53243000	-1.70539	N
P07384	Calpain-1 catalytic subunit	CAPN1	1	SEEIITPVYC(1)TGVSAQVQK	11	3	1.7224	151.84	57593000	39104000	47953000	2	2	2	158870000	-1.72024	N
Q9Y490	Talin-1	TLN1	1	AGALQC(1)SPSDAYTK	1939	3	0.32045	73.448	36445000	28067000	48930000	2	2	1	124790000	-1.72251	N
P22695	Cytochrome b-c1 complex subunit 2, mitochondrial	UQCRC2	1	NALANPLYC(1)PDYR	192	3	2.0446	83.849	86699000	0	109930000	1	2	2	217700000	-1.73183	N
Q9UBB4	Ataxin-10	ATXN10	1	LIGNLC(1)YK	382	3	-0.65455	62.005	0	129360000	246420000	0	1	1	419100000	-1.74237	N
P60981	Destrin	DSTN	1	ASGVQVADEVC(1)R	12	3	4.1008	184.44	519300000	283710000	0	2	2	1	908880000	-1.76363	N
O75821	Eukaryotic translation initiation factor 3 subunit G	EIF3G	1	C(1)VTSELLK	25	3	-0.90587	51.286	113730000	87398000	87832000	3	2	1	327400000	-1.76515	N
P07814	Bifunctional glutamate/proline--tRNA ligase;Glutamate--tRNA ligase;Proline--tRNA ligase	EPRS	1	SLC(1)IPFK	1480	2	0.65911	47.187	78693000	30419000	60123000	1	1	1	194110000	-1.78281	N
Q15365	Poly(rC)-binding protein 1	PCBP1	1	VMTIPYQPMPASSPVIC(1)AGGQDR	194	3	-1.3505	168.84	413760000	245290000	519720000	11	8	7	1358700000	-1.78991	N
Q14566	DNA replication licensing factor MCM6	MCM6	1	VYPYLC(1)R	91	3	-0.64396	46.158	69351000	36958000	0	1	1	0	126800000	-1.83925	N
P27708	CAD protein;Glutamine-dependent carbamoyl-phosphate synthase;Aspartate carbamoyltransferase;Dihydroorotase	CAD	1	ILALDC(1)GLK	183	3	-0.19622	71.806	31638000	31619000	52805000	1	2	1	138940000	-1.84453	N
P00492	Hypoxanthine-guanine phosphoribosyltransferase	HPRT1	1	SYC(1)NDQSTGDIK	106	4	-1.4444	100.69	102610000	58570000	107570000	2	2	2	322390000	-1.8475	N
P11172	Uridine 5'-monophosphate synthase;Orotate phosphoribosyltransferase;Orotidine 5'-phosphate decarboxylase	UMPS	1	LHSVC(1)TLSK	174	3	-0.79329	73.36	41913000	28128000	41673000	1	1	1	134760000	-1.85554	N
Q9UBB4	Ataxin-10	ATXN10	0.968888	ETTNIFSNC(0.969)GC(0.031)VR	354	3	-0.84587	112.57	132680000	70209000	144350000	2	3	3	419100000	-1.85633	N
P39023;Q92901	60S ribosomal protein L3;60S ribosomal protein L3-like	RPL3;RPL3L	1	VAC(1)IGAWHPAR	253;253	3	-0.79738	85.274	66481000	85904000	92878000	9	6	3	297130000	-1.86173	N
P22102	Trifunctional purine biosynthetic protein adenosine-3;Phosphoribosylamine--glycine ligase;Phosphoribosylformylglycinamidine cyclo-ligase;Phosphoribosylglycinamide formyltransferase	GART	1	IAQLC(1)NK	506	3	-1.0634	51.949	131620000	86287000	0	1	1	0	264390000	-1.86392	N
P38606	V-type proton ATPase catalytic subunit A	ATP6V1A	0.999996	VLDALFPCVQGGTTAIPGAFGC(1)GK	254	4	0.18725	111.2	27244000	0	34292000	1	0	1	75550000	-1.88096	N
P25685;Q9UDY4	DnaJ homolog subfamily B member 1;DnaJ homolog subfamily B member 4	DNAJB1;DNAJB4	1	VSLEEIYSGC(1)TK	179;175	4	-0.84418	118.21	68375000	42641000	60703000	1	3	3	213470000	-1.89895	N
P04083	Annexin A1	ANXA1	1	ILVALC(1)GGN	343	2	-0.17225	123.86	274160000	197720000	350250000	5	4	2	1.0275e+09	-1.90666	N
P55010	Eukaryotic translation initiation factor 5	EIF5	1	YFGC(1)ELGAQTQFDVK	59	3	-0.87713	74.029	44235000	0	49571000	2	0	1	117720000	-1.91257	N
P46060	Ran GTPase-activating protein 1	RANGAP1	1	ELNLSFC(1)EIK	303	3	-0.63224	77.24	82861000	54375000	90784000	2	2	2	287350000	-1.91861	N
O96019;O94805	Actin-like protein 6A;Actin-like protein 6B	ACTL6A;ACTL6B	1	AGYAGEDC(1)PK	32;32	3	-0.47428	74.133	0	33851000	66764000	0	1	1	128990000	-1.94338	N
P13639	Elongation factor 2	EEF2	1	DLEEDHAC(1)IPIK	567	3	-1.5072	88.385	325150000	168590000	447700000	2	4	4	1209100000	-1.94596	N
P22102	Trifunctional purine biosynthetic protein adenosine-3;Phosphoribosylamine--glycine ligase;Phosphoribosylformylglycinamidine cyclo-ligase;Phosphoribosylglycinamide formyltransferase	GART	1	FGDPEC(1)QVILPLLK	298	3	-0.54088	115.57	73806000	49723000	75347000	3	3	3	264390000	-1.99576	N
P14550	Alcohol dehydrogenase [NADP(+)]	AKR1A1	1	AASC(1)VLLHTGQK	5	4	-1.4151	78.326	52064000	42380000	58801000	2	2	1	204980000	-2.00461	N
Q00839	Heterogeneous nuclear ribonucleoprotein U	HNRNPU	1	APQC(1)LGK	562	2	0.19309	82.645	56058000	33985000	141390000	1	1	1	314830000	-2.02894	N
Q96AG4	Leucine-rich repeat-containing protein 59	LRRC59	1	LTTLPSDFC(1)GLTHLVK	59	3	-0.76685	116.98	47006000	31161000	84032000	2	3	3	220660000	-2.02902	N
Q12931	Heat shock protein 75 kDa, mitochondrial	TRAP1	1	NIYYLC(1)APNR	501	3	-0.4263	58.098	0	34042000	66029000	1	1	1	136640000	-2.03432	N
Q92616	Translational activator GCN1	GCN1L1	1	C(1)GLALALNK	1235	3	-0.2731	57.174	20946000	16145000	26010000	2	1	0	86324000	-2.03706	N
P78527	DNA-dependent protein kinase catalytic subunit	PRKDC	1	GYGLFAGPC(1)K	373	3	0.81603	71.241	29309000	0	56554000	1	0	1	119870000	-2.06632	N
P54136	Arginine--tRNA ligase, cytoplasmic	RARS	1	VLTAEELNAAQTSVAYGC(1)IK	502	3	-1.3417	185.71	89669000	53021000	98489000	2	3	2	338250000	-2.07295	N
P56192	Methionine--tRNA ligase, cytoplasmic	MARS	1	LFVSDGVPGC(1)LPVLAAAGR	12	4	-1.4554	103.02	50636000	36450000	68645000	6	4	7	219600000	-2.08078	N
Q86VP6	Cullin-associated NEDD8-dissociated protein 1	CAND1	1	NC(1)IGDFLK	1007	3	0.20603	47.062	112240000	0	0	1	1	0	158380000	-2.08177	N
O60684	Importin subunit alpha-7	KPNA6	1	YLVSLGC(1)IK	422	3	-1.7529	83.617	32606000	26691000	38187000	1	1	1	138420000	-2.09078	N
P12429	Annexin A3	ANXA3	1	FTEILC(1)LR	202	3	-0.55699	81.799	78691000	61256000	82121000	2	1	1	317250000	-2.09958	N
P17987	T-complex protein 1 subunit alpha	TCP1	1	IC(1)DDELILIK	357	3	-1.4049	89.231	213040000	136950000	275090000	1	1	2	895810000	-2.10411	N
Q14152	Eukaryotic translation initiation factor 3 subunit A	EIF3A	1	NIC(1)QQVNIK	78	3	0.86405	52.837	32408000	24269000	0	1	1	0	81250000	-2.10457	N
P49327	Fatty acid synthase;[Acyl-carrier-protein] S-acetyltransferase;[Acyl-carrier-protein] S-malonyltransferase;3-oxoacyl-[acyl-carrier-protein] synthase;3-oxoacyl-[acyl-carrier-protein] reductase;3-hydroxyacyl-[acyl-carrier-protein] dehydratase;Enoyl-[acyl-carrier-protein] reductase;Oleoyl-[acyl-carrier-protein] hydrolase	FASN	1	LSIPTYGLQC(1)TR	2273	3	-0.16665	105.53	217820000	142220000	212220000	5	4	2	824390000	-2.11162	N
Q86VP6	Cullin-associated NEDD8-dissociated protein 1	CAND1	1	TVIGELPPASSGSALAANVC(1)K	131	4	-0.071079	106.88	66018000	41961000	0	3	2	0	158380000	-2.1376	N
Q8WUM4	Programmed cell death 6-interacting protein	PDCD6IP	1	FIQQTYPSGGEEQAQYC(1)R	40	4	0.44079	90.475	49018000	15579000	0	1	1	0	95203000	-2.1445	N
P15924	Desmoplakin	DSP	1	GGGGYTC(1)QSGSGWDEFTK	174	4	-0.049935	65.753	36021000	12840000	0	1	1	0	74010000	-2.184	N
O14980	Exportin-1	XPO1	1	TSSDPTC(1)VEK	119	3	-0.20719	69.345	40138000	0	60576000	1	0	2	154550000	-2.20277	N
P54577	Tyrosine--tRNA ligase, cytoplasmic;Tyrosine--tRNA ligase, cytoplasmic, N-terminally processed	YARS	1	ISEEC(1)IAQWK	501	3	-1.4803	81.789	111550000	33927000	120090000	2	1	1	411880000	-2.21811	N
P61758	Prefoldin subunit 3	VBP1	1	FLLADNLYC(1)K	113	3	0.5976	102.73	103570000	0	0	3	2	0	161410000	-2.22509	N
P21964	Catechol O-methyltransferase	COMT	1	GTVLLADNVIC(1)PGAPDFLAHVR	223	4	-0.77816	118.57	25782000	11889000	21226000	2	2	1	92249000	-2.2323	N
O43175	D-3-phosphoglycerate dehydrogenase	PHGDH	1	NAGNC(1)LSPAVIVGLLK	369	3	-2.1623	151.82	176110000	146780000	219480000	9	9	9	853650000	-2.23933	N
O75131	Copine-3	CPNE3	1	AAQC(1)VTK	5	2	-1.5355	72.922	35608000	26131000	107910000	2	2	2	267300000	-2.24087	N
Q04637	Eukaryotic translation initiation factor 4 gamma 1	EIF4G1	1	YLC(1)DEQK	1516	3	-0.86602	59.645	56611000	29398000	53493000	1	1	1	220800000	-2.24742	N
P61081	NEDD8-conjugating enzyme Ubc12	UBE2M	1	LVIC(1)PDEGFYK	65	3	-2.1838	75.316	58943000	29415000	76392000	1	1	1	267560000	-2.28455	N
Q00610	Clathrin heavy chain 1	CLTC	1	ESNC(1)YDPERVK	753	4	-1.3825	53.403	117010000	46075000	105400000	3	1	0	439290000	-2.29529	N
Q92616	Translational activator GCN1	GCN1L1	1	VLQEALC(1)VISGVPGLK	648	3	-0.63626	102.45	15517000	13293000	23850000	1	0	1	86324000	-2.29802	N
O00232	26S proteasome non-ATPase regulatory subunit 12	PSMD12	1	AIYDTPC(1)IQAESEK	255	3	2.1532	82.709	38167000	55500000	0	1	2	0	154160000	-2.30378	N
Q8WUM4	Programmed cell death 6-interacting protein	PDCD6IP	1	YYDQIC(1)SIEPK	76	3	-1.8806	62.055	0	24282000	33455000	0	1	1	95203000	-2.30647	N
P35579	Myosin-9	MYH9	1	KLEEEQIILEDQNC(1)K	988	4	-0.86969	128.41	74291000	50625000	69171000	2	1	1	328050000	-2.34217	N
P47756	F-actin-capping protein subunit beta	CAPZB	1	DETVSDC(1)SPHIANIGR	206	4	0.1879	83.251	110490000	62151000	124430000	5	3	5	507650000	-2.35799	N
Q99832	T-complex protein 1 subunit eta	CCT7	1	YNFFTGC(1)PK	364	3	-1.6906	130.44	166000000	121650000	221180000	3	2	2	888740000	-2.38954	N
P42704	Leucine-rich PPR motif-containing protein, mitochondrial	LRPPRC	1	IHDVLC(1)K	863	3	-1.3949	55.249	0	79721000	172740000	1	3	1	444720000	-2.4018	N
Q9NS86	LanC-like protein 2	LANCL2	1	VTC(1)DQTYLLR	121	4	-0.85072	122.64	115940000	66204000	162250000	2	2	3	607620000	-2.40407	N
P46060	Ran GTPase-activating protein 1	RANGAP1	1	SSAC(1)FTLQELK	141	3	-0.99515	92.269	51598000	34069000	76383000	2	1	1	287350000	-2.41133	N
P49327	Fatty acid synthase;[Acyl-carrier-protein] S-acetyltransferase;[Acyl-carrier-protein] S-malonyltransferase;3-oxoacyl-[acyl-carrier-protein] synthase;3-oxoacyl-[acyl-carrier-protein] reductase;3-hydroxyacyl-[acyl-carrier-protein] dehydratase;Enoyl-[acyl-carrier-protein] reductase;Oleoyl-[acyl-carrier-protein] hydrolase	FASN	1	ADEASELAC(1)PTPK	2202	2	-1.1298	195.58	262840000	0	195790000	4	1	6	824390000	-2.43096	N
P50914	60S ribosomal protein L14	RPL14	1	C(1)MQLTDFILK	54	3	-1.4253	57.679	0	19429000	23945000	0	1	2	78504000	-2.4409	N
Q5VYK3	Proteasome-associated protein ECM29 homolog	ECM29	1	TIAALLPC(1)LLDK	1257	3	0.85635	81.656	6736100	4621400	10933000	2	2	2	40430000	-2.44396	N
P49736	DNA replication licensing factor MCM2	MCM2	1	VRGDINVLLC(1)GDPGTAK	522	4	-0.037794	70.569	46234000	25628000	0	1	1	0	130800000	-2.44902	N
P31948	Stress-induced-phosphoprotein 1	STIP1	1	AYEDGC(1)K	62	3	-1.8219	67.726	61986000	38464000	92515000	1	2	2	352270000	-2.4533	N
Q9NRP0	Oligosaccharyltransferase complex subunit OSTC	OSTC	1	VPFLVLEC(1)PNLK	14	3	-0.51987	110.84	16523000	11747000	17769000	2	1	1	84318000	-2.45795	N
Q15181	Inorganic pyrophosphatase	PPA1	0.919434	AIVDALPPPC(0.919)ESAC(0.081)TVPTDVDK	270	4	-0.59173	83.216	132060000	60145000	104560000	3	2	2	543750000	-2.45859	N
P04406	Glyceraldehyde-3-phosphate dehydrogenase	GAPDH	0.999963	IISNASCTTNC(1)LAPLAK	156	3	-0.76953	131.25	105400000	68291000	159750000	3	3	2	612530000	-2.46231	N
P17987	T-complex protein 1 subunit alpha	TCP1	1	SLHDALC(1)VVK	397	2	0.3036	96.067	157170000	127960000	200860000	4	3	6	895810000	-2.46723	N
Q9Y570	Protein phosphatase methylesterase 1	PPME1	1	GLSNLFLSC(1)PIPK	312	3	-0.39786	56.039	20443000	0	30176000	1	0	1	93803000	-2.47492	N
P25398	40S ribosomal protein S12	RPS12	1	LVEALC(1)AEHQINLIK	69	3	-0.22461	145.77	144980000	86284000	148290000	2	2	2	705200000	-2.47869	N
P62249	40S ribosomal protein S16	RPS16	1	TATAVAHC(1)K	25	3	-1.3118	117.86	99171000	80065000	135540000	3	3	1	591220000	-2.49433	N
P78527	DNA-dependent protein kinase catalytic subunit	PRKDC	1	LAGANPAVITC(1)DELLLGHEK	4061	4	-0.31475	131.78	34115000	29558000	0	1	2	0	119870000	-2.49768	N
O43776	Asparagine--tRNA ligase, cytoplasmic	NARS	1	LMTDTINEPILLC(1)R	438	3	-0.98796	130.01	50219000	34264000	45228000	3	3	3	247270000	-2.51575	N
P78527	DNA-dependent protein kinase catalytic subunit	PRKDC	1	NILEESLC(1)ELVAK	2342	3	-0.46442	80.545	24708000	16997000	18691000	1	2	2	119870000	-2.57391	N
Q96AG4	Leucine-rich repeat-containing protein 59	LRRC59	1	VAGDC(1)LDEK	131	3	0.55668	68.171	0	30052000	80232000	0	2	1	220660000	-2.58556	N
P23528	Cofilin-1	CFL1	1	AVLFC(1)LSEDKK	39	3	-0.14103	130.77	363880000	203680000	431330000	10	6	9	2.0111e+09	-2.59455	N
Q14103	Heterogeneous nuclear ribonucleoprotein D0	HNRNPD	1	GFC(1)FITFK	226	3	-3.139	49.189	45508000	20631000	51544000	1	1	1	237950000	-2.60072	N
P00338	L-lactate dehydrogenase A chain	LDHA	1	YSPNC(1)K	131	3	-1.3927	48.283	259260000	0	304260000	1	0	1	1140000000	-2.60146	N
P22102	Trifunctional purine biosynthetic protein adenosine-3;Phosphoribosylamine--glycine ligase;Phosphoribosylformylglycinamidine cyclo-ligase;Phosphoribosylglycinamide formyltransferase	GART	1	QVLVAPGNAGTAC(1)SEK	41	3	1.6373	117.38	57913000	14667000	55291000	2	2	0	264390000	-2.63294	N
O60664	Perilipin-3	PLIN3	1	TVC(1)DAAEK	60	3	-0.12014	55.04	35234000	24978000	68355000	1	1	1	266690000	-2.63761	N
P49368	T-complex protein 1 subunit gamma	CCT3	1	WSSLAC(1)NIALDAVK	173	3	-0.63704	101.62	96089000	60076000	118140000	2	1	2	569320000	-2.63842	N
P63244	Guanine nucleotide-binding protein subunit beta-2-like 1;Guanine nucleotide-binding protein subunit beta-2-like 1, N-terminally processed	GNB2L1	1	LWNTLGVC(1)K	138	3	-0.7013	131.17	276550000	185650000	346390000	3	3	3	1.6894e+09	-2.64799	N
Q96PK6	RNA-binding protein 14	RBM14	1	VIEC(1)DVVK	108	3	-0.806	54.023	47716000	28484000	0	1	2	1	160520000	-2.65985	N
P04080	Cystatin-B	CSTB	1	MMC(1)GAPSATQPATAETQHIADQVR	3	3	1.8307	286.71	274930000	164930000	459310000	18	16	12	1.9426e+09	-2.69629	N
P07384	Calpain-1 catalytic subunit	CAPN1	1	LEIC(1)NLTPDALK	351	3	-2.0857	77.505	20042000	18002000	34107000	2	1	1	158870000	-2.72372	N
P30048	Thioredoxin-dependent peroxide reductase, mitochondrial	PRDX3	1	AFQYVETHGEVC(1)PANWTPDSPTIK	229	4	-1.1923	142.79	58016000	28003000	55863000	2	1	0	314780000	-2.73461	N
O15305	Phosphomannomutase 2	PMM2	1	AAPGPALC(1)LFDVDGTLTAPR	9	3	2.5658	105.77	37435000	24059000	22634000	2	2	1	186830000	-2.73603	N
P30041	Peroxiredoxin-6	PRDX6	1	DFTPVC(1)TTELGR	47	3	0.65297	62.475	172390000	75416000	263220000	4	2	2	1144700000	-2.74846	N
P63244	Guanine nucleotide-binding protein subunit beta-2-like 1;Guanine nucleotide-binding protein subunit beta-2-like 1, N-terminally processed	GNB2L1	1	FSPNSSNPIIVSC(1)GWDK	168	3	-1.0611	180.31	294000000	146990000	311120000	4	2	2	1.6894e+09	-2.75246	N
Q06323	Proteasome activator complex subunit 1	PSME1	0.999989	GPPC(1)GPVNCNEK	101	3	-1.3701	104.16	70559000	52532000	131180000	1	1	1	578610000	-2.77119	N
A0A1B0GUS4;P68036	Ubiquitin-conjugating enzyme E2 L3	UBE2L3	1	GQVC(1)LPVISAENWK	86;86	3	-1.1724	72.359	54935000	0	43507000	3	1	1	227340000	-2.79247	N
P62826	GTP-binding nuclear protein Ran	RAN	1	VCENIPIVLC(1)GNK	120	3	-0.054409	119.46	368890000	256960000	417790000	4	3	3	2451600000	-2.81706	N
Q6NUK1	Calcium-binding mitochondrial carrier protein SCaMC-1	SLC25A24	1	TGQYSGIYDC(1)AK	330	3	-0.98463	86.016	38812000	40728000	0	1	2	0	186960000	-2.81794	N
P49368	T-complex protein 1 subunit gamma	CCT3	1	NLQDAMQVC(1)R	398	3	-0.34017	62.042	94668000	57042000	89142000	3	1	4	569320000	-2.82606	N
Q9Y3B7	39S ribosomal protein L11, mitochondrial	MRPL11	1	GVSINQFC(1)K	50	3	-1.7587	49.632	42305000	0	0	1	1	0	100100000	-2.8275	N
P21333	Filamin-A	FLNA	1	ATC(1)APQHGAPGPGPADASK	2543	4	-0.58065	93.166	88241000	73304000	125150000	3	2	2	699500000	-2.87177	N
P20042	Eukaryotic translation initiation factor 2 subunit 2	EIF2S2	1	TSFVNFTDIC(1)K	226	3	0.91124	136.57	47739000	29677000	38645000	3	2	1	285260000	-2.88236	N
P09211	Glutathione S-transferase P	GSTP1	1	ASC(1)LYGQLPK	48	2	-1.1095	92.856	167370000	137990000	193380000	2	3	2	1239000000	-2.89778	N
Q9BQE3	Tubulin alpha-1C chain	TUBA1C	1	AVC(1)MLSNTTAVAEAWAR	376	3	-2.2737	70.174	17761000	0	0	2	0	1	44244000	-2.90173	N
Q9UBT2	SUMO-activating enzyme subunit 2	UBA2	1	VLVVGAGGIGC(1)ELLK	30	4	0.55202	114.4	39731000	0	0	1	0	1	99118000	-2.90384	N
Q9Y277	Voltage-dependent anion-selective channel protein 3	VDAC3	1	CNTPTYC(1)DLGK	8	3	-0.79149	84.508	56798000	36037000	0	2	2	0	233660000	-2.91663	N
Q99873	Protein arginine N-methyltransferase 1	PRMT1	1	VEDLTFTSPFC(1)LQVK	272	3	0.7375	122.49	84205000	70369000	63531000	5	4	4	560320000	-2.94619	N
Q5TFE4	5'-nucleotidase domain-containing protein 1	NT5DC1	1	HFLSDTGMAC(1)R	119	3	-0.6797	55.531	0	20706000	0	2	0	2	53383000	-2.95129	N
P15170	Eukaryotic peptide chain release factor GTP-binding subunit ERF3A	GSPT1	1	LESGSIC(1)K	327	3	-1.5487	51.252	70602000	0	0	1	1	0	182560000	-2.95555	N
P62910	60S ribosomal protein L32	RPL32	1	SYC(1)AEIAHNVSSK	96	4	-0.99143	73.928	38569000	31579000	0	1	1	0	182680000	-2.96581	N
O15372	Eukaryotic translation initiation factor 3 subunit H	EIF3H	1	LMEVC(1)K	177	3	-1.7838	72.879	0	18262000	25613000	2	2	1	116660000	-2.9958	N
P42704	Leucine-rich PPR motif-containing protein, mitochondrial	LRPPRC	1	SC(1)GSLLPELK	130	3	-1.1593	65.043	55881000	39031000	70235000	1	1	0	444720000	-3.01411	N
P00533	Epidermal growth factor receptor	EGFR	1	VC(1)NGIGIGEFK	337	2	-0.60371	66.436	156230000	118910000	164940000	1	1	2	1193200000	-3.02396	N
Q14247	Src substrate cortactin	CTTN	1	C(1)ALGWDHQEK	246	3	-1.3847	73.502	82988000	48451000	86856000	3	3	1	594740000	-3.03094	N
P00533	Epidermal growth factor receptor	EGFR	1	NLC(1)YANTINWK	470	3	-1.2872	132.86	146090000	95073000	195430000	5	2	3	1193200000	-3.03544	N
P54136	Arginine--tRNA ligase, cytoplasmic	RARS	1	IVFVPGC(1)SIPLTIVK	369	3	0.11373	73.11	30563000	25324000	66867000	3	2	4	338250000	-3.04728	N
P14866	Heterogeneous nuclear ribonucleoprotein L	HNRNPL	1	QPAIMPGQSYGLEDGSC(1)SYK	472	4	-0.77244	112.86	28673000	15803000	62796000	1	1	1	295780000	-3.04821	N
P15880	40S ribosomal protein S2	RPS2	1	PHTVPC(1)K	182	3	-1.8938	53.965	65987000	54433000	107810000	1	0	1	633120000	-3.05695	N
P55060	Exportin-2	CSE1L	1	IC(1)AVGITK	842	2	2.0531	79.986	106370000	68855000	0	2	0	1	508040000	-3.1207	N
P35998	26S protease regulatory subunit 7	PSMC2	1	LC(1)PNSTGAEIR	377	3	0.029559	57.973	79908000	48012000	120910000	1	1	1	722970000	-3.12374	N
P00533	Epidermal growth factor receptor	EGFR	1	TPLLSSLSATSNNSTVAC(1)IDR	1049	3	-0.53175	232.96	153620000	95007000	159360000	4	2	3	1193200000	-3.1332	N
P78371	T-complex protein 1 subunit beta	CCT2	1	SLHDALC(1)VLAQTVK	395	3	-0.73085	159.75	102530000	0	86967000	2	0	2	555440000	-3.13642	N
Q9Y262	Eukaryotic translation initiation factor 3 subunit L	EIF3L	1	GDPQVYEELFSYSC(1)PK	417	4	0.4191	99.078	37445000	15298000	37574000	2	0	1	267250000	-3.15008	N
O75223	Gamma-glutamylcyclotransferase	GGCT	1	ANSGC(1)K	6	2	-1.0913	60.045	38630000	28045000	105680000	1	0	1	510020000	-3.15013	N
O76003	Glutaredoxin-3	GLRX3	1	ELEASEELDTIC(1)PK	229	3	0.39524	148.52	63539000	22304000	66274000	2	1	1	450890000	-3.15256	N
P48643	T-complex protein 1 subunit epsilon	CCT5	1	EMNPALGIDC(1)LHK	493	4	-1.4972	107.51	115300000	86388000	69035000	7	5	5	807000000	-3.16071	N
Q00610	Clathrin heavy chain 1	CLTC	1	VIQC(1)FAETGQVQK	491	3	0.094432	106.31	92994000	52333000	0	3	3	0	439290000	-3.18083	N
P49368	T-complex protein 1 subunit gamma	CCT3	1	TLIQNC(1)GASTIR	455	3	-0.54349	95.873	72349000	62216000	50551000	4	3	1	569320000	-3.20577	N
P23396	40S ribosomal protein S3	RPS3	1	GLC(1)AIAQAESLR	97	3	-2.2676	88.796	163740000	106270000	213110000	3	3	2	1.4861e+09	-3.20604	N
Q13177;O75914;Q13153	Serine/threonine-protein kinase PAK 2;PAK-2p27;PAK-2p34;Serine/threonine-protein kinase PAK 3;Serine/threonine-protein kinase PAK 1	PAK2;PAK3;PAK1	1	LTDFGFC(1)AQITPEQSK	390;424;411	3	-0.58448	87.326	42040000	23675000	33297000	2	3	0	306250000	-3.214	N
P31939	Bifunctional purine biosynthesis protein PURH;Phosphoribosylaminoimidazolecarboxamide formyltransferase;IMP cyclohydrolase	ATIC	1	VVAC(1)NLYPFVK	101	3	-1.1267	77.204	33641000	19951000	38658000	1	1	1	286010000	-3.21741	N
Q13126	S-methyl-5'-thioadenosine phosphorylase	MTAP	1	GVC(1)HIPMAEPFCPK	136	4	0.39408	85.493	43489000	39882000	0	1	3	0	261840000	-3.23603	N
O60488	Long-chain-fatty-acid--CoA ligase 4	ACSL4	1	GYDAPLC(1)NLLLFK	420	3	0.15624	57.499	12103000	7408900	9216500	1	1	1	91383000	-3.25441	N
Q08211	ATP-dependent RNA helicase A	DHX9	1	LAAQSC(1)ALSLVR	242	3	-1.5716	98.508	31633000	23071000	56433000	1	1	1	372710000	-3.33068	N
P10809	60 kDa heat shock protein, mitochondrial	HSPD1	1	AAVEEGIVLGGGC(1)ALLR	442	3	1.3761	147.9	207060000	134780000	156570000	8	6	5	1.7042e+09	-3.35865	N
P35579	Myosin-9	MYH9	1	MEDSVGC(1)LETAEEVK	1379	3	-0.4095	90.933	40924000	28063000	26731000	2	4	0	328050000	-3.36202	N
Q9Y285	Phenylalanine--tRNA ligase alpha subunit	FARSA	1	VNLQMVYDSPLC(1)R	493	3	4.1743	48.907	11928000	3487800	22730000	1	0	1	133300000	-3.39004	N
P17987	T-complex protein 1 subunit alpha	TCP1	1	VLC(1)ELADLQDK	76	3	-1.8411	77.324	68542000	39377000	146900000	1	1	2	895810000	-3.39868	N
Q96PK6	RNA-binding protein 14	RBM14	1	IFVGNVSAAC(1)TSQELR	90	3	-0.29115	108.69	28199000	17011000	0	2	1	1	160520000	-3.413	N
P50991	T-complex protein 1 subunit delta	CCT4	1	IGLIQFC(1)LSAPK	252	3	-1.122	111.34	59574000	41261000	72395000	3	2	4	621190000	-3.42731	N
P55072	Transitional endoplasmic reticulum ATPase	VCP	1	GVLFYGPPGC(1)GK	522	3	-0.021505	94.728	72600000	37473000	59307000	2	2	1	611540000	-3.43715	N
P50991	T-complex protein 1 subunit delta	CCT4	1	TLSGMESYC(1)VR	450	3	-2.5224	63.682	53860000	30355000	84063000	2	1	3	621190000	-3.46915	N
O43765	Small glutamine-rich tetratricopeptide repeat-containing protein alpha	SGTA	1	AIC(1)IDPAYSK	153	3	-0.91054	85.973	27474000	11842000	51970000	5	5	6	337430000	-3.47109	N
P55060	Exportin-2	CSE1L	1	SQIC(1)DNAALYAQK	272	3	-0.67933	130.77	60689000	33223000	42433000	3	2	0	508040000	-3.48264	N
P17655	Calpain-2 catalytic subunit	CAPN2	1	RPTEIC(1)ADPQFIIGGATR	82	4	-0.70455	62.237	38703000	22055000	0	2	2	0	227650000	-3.49063	N
P04406	Glyceraldehyde-3-phosphate dehydrogenase	GAPDH	0.98785	IISNASC(0.988)TTNC(0.012)LAPLAK	152	3	-0.34342	125.37	59754000	43738000	59951000	2	2	3	612530000	-3.49096	N
Q06830	Peroxiredoxin-1	PRDX1	1	HGEVC(1)PAGWKPGSDTIKPDVQK	173	4	-1.8195	150.11	119800000	73249000	193080000	4	5	2	1.4783e+09	-3.52175	N
Q99832	T-complex protein 1 subunit eta	CCT7	1	QLC(1)DNAGFDATNILNK	450	4	-1.0452	179.87	80830000	53858000	95713000	2	2	1	888740000	-3.53258	N
P11142	Heat shock cognate 71 kDa protein	HSPA8	1	VC(1)NPIITK	603	3	-1.4374	58.274	152920000	79826000	120750000	3	1	1	1363700000	-3.53272	N
P49327	Fatty acid synthase;[Acyl-carrier-protein] S-acetyltransferase;[Acyl-carrier-protein] S-malonyltransferase;3-oxoacyl-[acyl-carrier-protein] synthase;3-oxoacyl-[acyl-carrier-protein] reductase;3-hydroxyacyl-[acyl-carrier-protein] dehydratase;Enoyl-[acyl-carrier-protein] reductase;Oleoyl-[acyl-carrier-protein] hydrolase	FASN	1	LGMLSPEGTC(1)K	212	3	-0.54156	125.97	95972000	70579000	45832000	5	4	3	824390000	-3.54162	N
P08758	Annexin A5	ANXA5	1	ALLLLC(1)GEDD	316	2	0.21257	115.78	9190200	7938300	19876000	5	3	5	145680000	-3.56199	N
P61221	ATP-binding cassette sub-family E member 1	ABCE1	1	VALALC(1)LGK	475	3	0.85849	52.903	24254000	15319000	26037000	1	0	1	265430000	-3.60131	N
P22102	Trifunctional purine biosynthetic protein adenosine-3;Phosphoribosylamine--glycine ligase;Phosphoribosylformylglycinamidine cyclo-ligase;Phosphoribosylglycinamide formyltransferase	GART	1	SSLQYSSPAPDGC(1)GDQTLGDLLLTPTR	646	4	-0.18113	103.96	19902000	22774000	21678000	1	1	1	264390000	-3.62353	N
Q00610	Clathrin heavy chain 1	CLTC	1	YESLELC(1)RPVLQQGRK	436	4	-1.1921	72.421	66389000	39628000	0	1	1	1	439290000	-3.63584	N
P07339	Cathepsin D;Cathepsin D light chain;Cathepsin D heavy chain	CTSD	1	AIGAVPLIQGEYMIPC(1)EK	329	4	-0.33827	132.83	22107000	16747000	31691000	2	2	3	295850000	-3.65321	N
Q9Y696	Chloride intracellular channel protein 4	CLIC4	1	IEEFLEEVLC(1)PPK	100	4	-0.90164	130.29	24845000	13947000	12250000	1	0	2	223610000	-3.71619	N
Q9UNM6	26S proteasome non-ATPase regulatory subunit 13	PSMD13	1	SSDEAVILC(1)K	114	2	-1.3309	73.386	52047000	32456000	0	1	1	0	373800000	-3.73015	N
P14618	Pyruvate kinase PKM	PKM	1	GIFPVLC(1)K	474	2	-1.5369	108.81	122740000	105730000	146020000	36	27	32	1.6672e+09	-3.73939	N
P12814	Alpha-actinin-1	ACTN1	1	IC(1)DQWDNLGALTQK	480	3	0.48931	162.32	58648000	43288000	87637000	2	1	1	870480000	-3.78402	N
Q9H4A4	Aminopeptidase B	RNPEP	1	VWAEPC(1)LIDAAK	254	3	1.9258	78.244	0	23596000	0	1	1	0	109760000	-3.8027	N
Q9UL25	Ras-related protein Rab-21	RAB21	1	VVLLGEGC(1)VGK	29	3	0.45528	68.168	8078900	4424900	10266000	2	3	0	106520000	-3.81089	N
P17987	T-complex protein 1 subunit alpha	TCP1	1	YINENLIVNTDELGRDC(1)LINAAK	147	4	-0.46659	128.89	93054000	48279000	47570000	1	3	1	895810000	-3.83051	N
P62701	40S ribosomal protein S4, X isoform	RPS4X	1	FDTGNLC(1)MVTGGANLGR	181	4	0.17233	121.87	55894000	39550000	58750000	4	5	5	748960000	-3.8651	N
P62873	Guanine nucleotide-binding protein G(I)/G(S)/G(T) subunit beta-1	GNB1	1	LFVSGAC(1)DASAK	204	3	0.59831	72.583	0	46121000	62658000	1	1	2	531260000	-3.87298	N
P30041	Peroxiredoxin-6	PRDX6	1	DINAYNC(1)EEPTEK	91	3	-2.0125	79.462	109630000	50972000	71889000	1	1	1	1144700000	-3.88469	N
Q16576	Histone-binding protein RBBP7	RBBP7	1	VHIPNDDAQFDASHC(1)DSDK	97	4	-1.2082	119.2	35137000	20798000	36706000	1	1	0	458770000	-3.89301	N
P14618	Pyruvate kinase PKM	PKM	1	C(1)DENILWLDYK	152	3	-0.84146	104.44	146660000	59993000	115950000	1	3	1	1.6672e+09	-3.95456	N
P45880	Voltage-dependent anion-selective channel protein 2	VDAC2	1	SC(1)SGVEFSTSGSSNTDTGK	47	4	-0.8523	141.1	74080000	40144000	0	2	1	0	594570000	-3.96494	N
P31947	14-3-3 protein sigma	SFN	1	GEELSC(1)EER	38	3	-1.4745	86.838	110380000	36995000	189110000	1	0	2	1.7567e+09	-3.96922	N
P60866	40S ribosomal protein S20	RPS20	1	TPC(1)GEGSK	70	2	-1.7733	59.739	19407000	9479100	76509000	1	0	1	559510000	-3.99332	N
P00558	Phosphoglycerate kinase 1	PGK1	1	TGQATVASGIPAGWMGLDC(1)GPESSK	316	4	3.1721	112.64	58133000	0	83221000	1	1	1	752370000	-3.99709	N
O00410	Importin-5	IPO5	1	VAAAESMPLLLEC(1)AR	733	4	-0.28386	100.95	0	26306000	49426000	0	2	1	407250000	-4.0119	N
O00231	26S proteasome non-ATPase regulatory subunit 11	PSMD11	1	TTANAIYC(1)PPK	202	3	-2.9825	79.639	60592000	17781000	0	2	2	0	428540000	-4.03596	N
Q15185	Prostaglandin E synthase 3	PTGES3	1	LTFSC(1)LGGSDNFK	40	4	-0.50967	71.872	99274000	41616000	79311000	3	2	1	1212200000	-4.0457	N
P50991	T-complex protein 1 subunit delta	CCT4	1	ITGC(1)ASPGK	379	2	-0.73377	83.652	36905000	19806000	54145000	1	2	1	621190000	-4.07131	N
P16152	Carbonyl reductase [NADPH] 1	CBR1	1	DVC(1)TELLPLIK	122	3	-0.91247	109.83	18697000	11658000	16429000	1	1	1	263980000	-4.0813	N
P49915	GMP synthase [glutamine-hydrolyzing]	GMPS	1	AC(1)TTEEDQEK	489	3	-0.3688	54.094	35154000	12548000	0	1	1	0	270250000	-4.08714	N
O15371	Eukaryotic translation initiation factor 3 subunit D	EIF3D	1	FMTPVIQDNPSGWGPC(1)AVPEQFR	19	4	2.585	111.79	16722000	9236800	0	1	1	0	148840000	-4.10443	N
P63220	40S ribosomal protein S21	RPS21	1	TYAIC(1)GAIR	56	3	-1.0603	51.567	94210000	74467000	84136000	1	1	2	1457200000	-4.11202	N
P36915	Guanine nucleotide-binding protein-like 1	GNL1	1	DGVVTIGC(1)VGFPNVGK	365	3	1.0885	57.989	19667000	0	0	1	0	1	114180000	-4.12242	N
Q9HCY8	Protein S100-A14	S100A14	1	DLVTQQLPHLMPSNC(1)GLEEK	62	4	-0.7626	83.312	32273000	0	45613000	2	1	1	462150000	-4.15389	N
P56192	Methionine--tRNA ligase, cytoplasmic	MARS	1	ALEEGLTPQEIC(1)DK	333	3	-0.43556	77.969	20196000	16420000	0	1	1	0	219600000	-4.16929	N
P48047	ATP synthase subunit O, mitochondrial	ATP5O	1	GEVPC(1)TVTSASPLEEATLSELK	141	4	-1.0484	104.86	42054000	27016000	0	1	1	0	419180000	-4.1864	N
P17987	T-complex protein 1 subunit alpha	TCP1	1	IAC(1)LDFSLQK	236	3	0.20635	70.438	62648000	37972000	45541000	2	2	1	895810000	-4.2006	N
P23396	40S ribosomal protein S3	RPS3	1	GC(1)EVVVSGK	134	3	-0.79858	61.375	154090000	87932000	0	1	1	0	1.4861e+09	-4.20328	N
Q99714	3-hydroxyacyl-CoA dehydrogenase type-2	HSD17B10	1	VC(1)NFLASQVPFPSR	214	3	-1.0568	126.4	35083000	23570000	42637000	2	1	1	627760000	-4.21668	N
Q5VTE0;P68104	Putative elongation factor 1-alpha-like 3;Elongation factor 1-alpha 1	EEF1A1P5;EEF1A1	1	DGNASGTTLLEALDC(1)ILPPTRPTDK	234;234	5	-1.1711	189.39	165280000	148700000	133570000	2	2	3	2778900000	-4.21936	N
P49327	Fatty acid synthase;[Acyl-carrier-protein] S-acetyltransferase;[Acyl-carrier-protein] S-malonyltransferase;3-oxoacyl-[acyl-carrier-protein] synthase;3-oxoacyl-[acyl-carrier-protein] reductase;3-hydroxyacyl-[acyl-carrier-protein] dehydratase;Enoyl-[acyl-carrier-protein] reductase;Oleoyl-[acyl-carrier-protein] hydrolase	FASN	1	SFYGSTLFLC(1)R	1403	3	-1.9707	55.885	51251000	27575000	53800000	1	1	0	824390000	-4.22093	N
Q92598	Heat shock protein 105 kDa	HSPH1	1	LMSSNSTDLPLNIEC(1)FMNDK	290	4	-2.182	94.73	30570000	21937000	22872000	2	2	1	472320000	-4.23249	N
P54577	Tyrosine--tRNA ligase, cytoplasmic;Tyrosine--tRNA ligase, cytoplasmic, N-terminally processed	YARS	1	AFC(1)EPGNVENNGVLSFIK	250	4	-0.49993	136.64	32473000	29159000	0	1	1	0	411880000	-4.32544	N
P05023;P50993	Sodium/potassium-transporting ATPase subunit alpha-1;Sodium/potassium-transporting ATPase subunit alpha-2	ATP1A1;ATP1A2	1	AC(1)VVHGSDLK	663;660	3	-0.73365	56.951	42924000	33803000	79459000	2	3	0	1.0597e+09	-4.34728	N
P50990	T-complex protein 1 subunit theta	CCT8	1	QITSYGETC(1)PGLEQYAIK	430	3	-0.45405	68.916	114480000	26469000	0	3	1	0	964860000	-4.36011	N
P61158	Actin-related protein 3	ACTR3	1	LGYAGNTEPQFIIPSC(1)IAIK	34	4	-0.88817	99.064	33704000	21086000	17029000	3	3	1	502570000	-4.39185	N
P10809	60 kDa heat shock protein, mitochondrial	HSPD1	1	C(1)IPALDSLTPANEDQK	447	3	0.26177	187.75	90391000	47129000	105170000	6	2	2	1.7042e+09	-4.39687	N
P50990	T-complex protein 1 subunit theta	CCT8	1	IAVYSC(1)PFDGMITETK	244	3	-0.29661	137.12	50665000	14273000	72271000	5	4	3	964860000	-4.39891	N
P31948	Stress-induced-phosphoprotein 1	STIP1	1	ALSVGNIDDALQC(1)YSEAIK	26	4	-0.89396	80.102	17800000	16861000	13353000	1	1	0	352270000	-4.46012	N
P26641	Elongation factor 1-gamma	EEF1G	1	AAAPAPEEEMDEC(1)EQALAAEPK	266	3	-0.92051	148.9	111700000	64668000	96142000	7	5	2	2.0666e+09	-4.50784	N
P04181	Ornithine aminotransferase, mitochondrial;Ornithine aminotransferase, hepatic form;Ornithine aminotransferase, renal form	OAT	1	VLPMNTGVEAGETAC(1)K	150	4	-0.36421	84.324	31388000	28439000	0	2	2	0	454350000	-4.5099	N
P78371	T-complex protein 1 subunit beta	CCT2	1	RVPDHHPC(1)	535	3	-1.6771	70.929	0	24186000	48603000	4	2	1	555440000	-4.5168	N
P50991	T-complex protein 1 subunit delta	CCT4	1	TGC(1)NVLLIQK	295	3	-0.7805	65.472	32231000	14475000	34573000	2	4	1	621190000	-4.51904	N
P47756	F-actin-capping protein subunit beta	CAPZB	1	SDQQLDC(1)ALDLMR	8	3	-2.2179	82.709	26368000	10868000	28464000	3	2	2	507650000	-4.53483	N
P36915	Guanine nucleotide-binding protein-like 1	GNL1	0.909717	LC(0.09)DC(0.91)PGLIFPSLLPR	412	3	-1.0283	84.559	7480000	6381100	0	1	1	0	114180000	-4.62716	N
P05023;P13637;P50993;Q13733	Sodium/potassium-transporting ATPase subunit alpha-1;Sodium/potassium-transporting ATPase subunit alpha-3;Sodium/potassium-transporting ATPase subunit alpha-2;Sodium/potassium-transporting ATPase subunit alpha-4	ATP1A1;ATP1A3;ATP1A2;ATP1A4	1	NLEAVETLGSTSTIC(1)SDK	374;364;372;382	3	-1.1749	141.21	35894000	15699000	76827000	1	1	2	1.0597e+09	-4.62968	N
Q15366	Poly(rC)-binding protein 2	PCBP2	1	AITIAGIPQSIIEC(1)VK	158	3	0.61723	131.18	11005000	11155000	12356000	2	3	0	296960000	-4.68989	N
P13639	Elongation factor 2	EEF2	1	TFC(1)QLILDPIFK	290	3	-1.5771	99.044	56927000	28610000	53826000	6	5	5	1209100000	-4.70198	N
P55884	Eukaryotic translation initiation factor 3 subunit B	EIF3B	1	NLFNVVDC(1)K	515	3	-0.72102	65.809	26563000	22071000	0	2	1	0	423710000	-4.708	N
Q99873	Protein arginine N-methyltransferase 1	PRMT1	0.999997	GQLC(1)ELSCSTDYR	360	3	0.93541	92.671	40863000	21047000	0	3	1	0	560320000	-4.76297	N
P30044	Peroxiredoxin-5, mitochondrial	PRDX5	1	GVLFGVPGAFTPGC(1)SK	100	3	-0.95019	100.02	25144000	26624000	38501000	5	5	4	822490000	-4.77266	N
P04632	Calpain small subunit 1	CAPNS1	1	TDGFGIDTC(1)R	144	3	-0.48456	53.869	0	16003000	47789000	1	1	1	584450000	-4.78059	N
P10809	60 kDa heat shock protein, mitochondrial	HSPD1	1	C(1)EFQDAYVLLSEK	237	3	1.5773	110.38	63734000	44168000	76350000	1	1	1	1.7042e+09	-4.7943	N
Q99439	Calponin-2	CNN2	1	C(1)ASQVGMTAPGTR	215	3	-1.0128	77.4	16838000	14158000	0	1	1	0	304070000	-4.87921	N
P63244	Guanine nucleotide-binding protein subunit beta-2-like 1;Guanine nucleotide-binding protein subunit beta-2-like 1, N-terminally processed	GNB2L1	1	VWNLANC(1)K	182	3	-0.903	123.86	47164000	31298000	93258000	5	7	4	1.6894e+09	-4.88334	N
P30050	60S ribosomal protein L12	RPL12	1	C(1)TGGEVGATSALAPK	17	3	-0.6661	120.79	51747000	32102000	48856000	1	1	0	1352300000	-4.93408	N
P30153	Serine/threonine-protein phosphatase 2A 65 kDa regulatory subunit A alpha isoform	PPP2R1A	1	ENVIMSQILPC(1)IK	329	3	0.13114	111.06	19792000	9052000	17091000	2	2	3	469340000	-4.93793	N
P50991	T-complex protein 1 subunit delta	CCT4	1	LGGTIDDC(1)ELVEGLVLTQK	221	4	-0.13783	110.91	26468000	14460000	19432000	1	1	1	621190000	-4.94833	N
Q15365	Poly(rC)-binding protein 1	PCBP1	1	AITIAGVPQSVTEC(1)VK	158	3	-3.427	109.32	46867000	29907000	54277000	3	5	4	1358700000	-4.95899	N
P00558	Phosphoglycerate kinase 1	PGK1	1	AC(1)ANPAAGSVILLENLR	108	3	-1.7634	145.72	32663000	18143000	20028000	5	4	1	752370000	-4.99389	N
P08865	40S ribosomal protein SA	RPSA	1	YVDIAIPC(1)NNK	163	4	1.0491	48.527	36768000	0	32124000	1	0	1	769470000	-5.06642	N
P62888	60S ribosomal protein L30	RPL30	1	LVILANNC(1)PALRK	52	4	-1.1523	88.507	15845000	8385800	18752000	7	4	4	518600000	-5.17775	N
P49327	Fatty acid synthase;[Acyl-carrier-protein] S-acetyltransferase;[Acyl-carrier-protein] S-malonyltransferase;3-oxoacyl-[acyl-carrier-protein] synthase;3-oxoacyl-[acyl-carrier-protein] reductase;3-hydroxyacyl-[acyl-carrier-protein] dehydratase;Enoyl-[acyl-carrier-protein] reductase;Oleoyl-[acyl-carrier-protein] hydrolase	FASN	0.999879	AINCATSGVVGLVNC(1)LR	1459	4	-1.575	52.483	20251000	11056000	35970000	1	1	1	824390000	-5.2001	N
P31943	Heterogeneous nuclear ribonucleoprotein H;Heterogeneous nuclear ribonucleoprotein H, N-terminally processed	HNRNPH1	1	GLPWSC(1)SADEVQR	22	3	2.6622	47.222	35837000	18690000	0	1	0	1	679810000	-5.22505	N
P60842	Eukaryotic initiation factor 4A-I	EIF4A1	0.932942	VVMALGDYMGASC(0.933)HAC(0.067)IGGTNVR	131	4	0.44641	101.74	0	26406000	59682000	0	1	2	1097900000	-5.25775	N
P49327	Fatty acid synthase;[Acyl-carrier-protein] S-acetyltransferase;[Acyl-carrier-protein] S-malonyltransferase;3-oxoacyl-[acyl-carrier-protein] synthase;3-oxoacyl-[acyl-carrier-protein] reductase;3-hydroxyacyl-[acyl-carrier-protein] dehydratase;Enoyl-[acyl-carrier-protein] reductase;Oleoyl-[acyl-carrier-protein] hydrolase	FASN	1	LLSAAC(1)R	1186	3	-0.52752	50.194	0	29742000	34242000	0	1	1	824390000	-5.27251	N
P49327	Fatty acid synthase;[Acyl-carrier-protein] S-acetyltransferase;[Acyl-carrier-protein] S-malonyltransferase;3-oxoacyl-[acyl-carrier-protein] synthase;3-oxoacyl-[acyl-carrier-protein] reductase;3-hydroxyacyl-[acyl-carrier-protein] dehydratase;Enoyl-[acyl-carrier-protein] reductase;Oleoyl-[acyl-carrier-protein] hydrolase	FASN	1	DGLLENQTPEFFQDVC(1)KPK	1992	3	0.00886	142.41	33996000	0	29262000	3	2	2	824390000	-5.28897	N
P60981	Destrin	DSTN	1	C(1)STPEEIKK	23	4	-0.33086	58.37	13361000	10137000	41896000	1	2	0	908880000	-5.38182	N
Q92598	Heat shock protein 105 kDa	HSPH1	1	SVLDAAQIVGLNC(1)LR	167	3	-2.6017	99.021	12781000	7426500	12871000	4	4	3	472320000	-5.42076	N
P22234	Multifunctional protein ADE2;Phosphoribosylaminoimidazole-succinocarboxamide synthase;Phosphoribosylaminoimidazole carboxylase	PAICS	0.999996	ACGNFGIPC(1)ELR	295	3	-0.12421	81.346	0	22279000	44323000	1	1	0	968890000	-5.44766	N
P60660	Myosin light polypeptide 6	MYL6	1	C(1)DFTEDQTAEFK	2	3	1.6719	56.906	48664000	17342000	0	2	1	0	969580000	-5.46165	N
P48643	T-complex protein 1 subunit epsilon	CCT5	1	IAILTC(1)PFEPPKPK	253	4	-0.47698	81.51	13368000	0	41099000	2	3	1	807000000	-5.47408	N
P62280	40S ribosomal protein S11	RPS11	1	DVQIGDIVTVGEC(1)RPLSK	131	4	-0.47902	54.235	29166000	13669000	0	1	1	0	657400000	-5.52487	N
Q5VTE0;P68104	Putative elongation factor 1-alpha-like 3;Elongation factor 1-alpha 1	EEF1A1P5;EEF1A1	1	SGDAAIVDMVPGKPMC(1)VESFSDYPPLGR	411;411	4	0.29598	158.3	49092000	37397000	88636000	28	29	18	2778900000	-5.57302	N
P49327	Fatty acid synthase;[Acyl-carrier-protein] S-acetyltransferase;[Acyl-carrier-protein] S-malonyltransferase;3-oxoacyl-[acyl-carrier-protein] synthase;3-oxoacyl-[acyl-carrier-protein] reductase;3-hydroxyacyl-[acyl-carrier-protein] dehydratase;Enoyl-[acyl-carrier-protein] reductase;Oleoyl-[acyl-carrier-protein] hydrolase	FASN	1	AALQEELQLC(1)K	1141	3	-0.033089	91.845	21666000	12050000	16517000	3	1	3	824390000	-5.62158	N
P62937	Peptidyl-prolyl cis-trans isomerase A;Peptidyl-prolyl cis-trans isomerase A, N-terminally processed	PPIA	1	ITIADC(1)GQLE	161	2	2.3342	99.991	23003000	14692000	43035000	1	2	2	1407100000	-5.70844	N
Q9Y265	RuvB-like 1	RUVBL1	1	VPFC(1)PMVGSEVYSTEIK	94	3	0.079117	89.668	26383000	0	0	1	1	1	489120000	-5.79747	N
P13796	Plastin-2	LCP1	1	EGIC(1)AIGGTSEQSSVGTQHSYSEEEK	101	4	-0.19002	143.47	29531000	21118000	0	2	2	0	964850000	-5.83666	N
O43684	Mitotic checkpoint protein BUB3	BUB3	1	TPC(1)NAGTFSQPEK	129	3	-1.5241	49.721	19027000	0	0	1	1	0	416970000	-6.03879	N
P49368	T-complex protein 1 subunit gamma	CCT3	1	IGDEYFTFITDC(1)K	366	4	-0.96516	61.52	14444000	11113000	0	2	1	0	569320000	-6.06241	N
P62826	GTP-binding nuclear protein Ran	RAN	1	VC(1)ENIPIVLCGNK	112	3	1.5741	73.953	0	0	109570000	1	1	1	2451600000	-6.06876	N
Q92945	Far upstream element-binding protein 2	KHSRP	1	IQQDSGC(1)K	176	3	-0.46796	42.788	0	7988600	18933000	1	1	0	630030000	-6.13355	N
P05023;P13637;P50993;Q13733;P54707	Sodium/potassium-transporting ATPase subunit alpha-1;Sodium/potassium-transporting ATPase subunit alpha-3;Sodium/potassium-transporting ATPase subunit alpha-2;Sodium/potassium-transporting ATPase subunit alpha-4;Potassium-transporting ATPase alpha chain 2	ATP1A1;ATP1A3;ATP1A2;ATP1A4;ATP12A	1	LIIVEGC(1)QR	705;695;702;711;720	3	-0.15239	86.911	12737000	9065200	21853000	1	1	1	1.0597e+09	-6.18632	N
P40227	T-complex protein 1 subunit zeta	CCT6A	1	NAIDDGC(1)VVPGAGAVEVAMAEALIK	406	4	0.68051	64.152	14402000	8915500	0	1	1	0	579050000	-6.21917	N
P33316	Deoxyuridine 5'-triphosphate nucleotidohydrolase, mitochondrial	DUT	1	TDIQIALPSGC(1)YGR	166	3	-1.0201	55.529	0	17095000	0	1	1	0	429760000	-6.23685	N
P49327	Fatty acid synthase;[Acyl-carrier-protein] S-acetyltransferase;[Acyl-carrier-protein] S-malonyltransferase;3-oxoacyl-[acyl-carrier-protein] synthase;3-oxoacyl-[acyl-carrier-protein] reductase;3-hydroxyacyl-[acyl-carrier-protein] dehydratase;Enoyl-[acyl-carrier-protein] reductase;Oleoyl-[acyl-carrier-protein] hydrolase	FASN	1	TGGAYGEDLGADYNLSQVC(1)DGK	2468	4	0.81646	173.09	0	32030000	0	1	1	0	824390000	-6.27079	N
P60981	Destrin	DSTN	1	LGGSLIVAFEGC(1)PV	163	3	-1.5483	119.45	12265000	14240000	6047000	2	1	0	908880000	-6.38823	N
P23526	Adenosylhomocysteinase	AHCY	1	FDNLYGC(1)R	195	3	-1.3033	48.442	41416000	29735000	0	1	1	0	2248400000	-6.56683	N
P05023	Sodium/potassium-transporting ATPase subunit alpha-1	ATP1A1	1	NIAFFSTNC(1)VEGTAR	249	3	1.5157	49.592	28970000	0	0	1	1	0	1.0597e+09	-6.77791	N
P14618	Pyruvate kinase PKM	PKM	1	AEGSDVANAVLDGADC(1)IMLSGETAK	358	4	-0.21403	98.289	23577000	19782000	0	2	2	0	1.6672e+09	-6.84991	N
P50990	T-complex protein 1 subunit theta	CCT8	1	NIQAC(1)K	36	3	-1.1716	54.776	14914000	9186400	0	1	3	0	964860000	-6.90815	N
O00299	Chloride intracellular channel protein 1	CLIC1	1	FLDGNELTLADC(1)NLLPK	178	3	-0.14023	61.222	19787000	0	0	1	1	2	825540000	-6.96768	N
P14618	Pyruvate kinase PKM	PKM	1	AGKPVIC(1)ATQMLESMIK	326	4	-1.2126	45.205	16957000	0	22476000	1	0	1	1.6672e+09	-6.98684	N
P08238	Heat shock protein HSP 90-beta	HSP90AB1	1	RGFEVVYMTEPIDEYC(1)VQQLK	521	4	0.7451	121.3	85285000	47588000	0	1	2	0	5680400000	-7.00284	N
P43358	Melanoma-associated antigen 4	MAGEA4	1	C(1)FPVIFGK	147	3	-1.0877	53.683	12003000	0	0	1	1	0	870500000	-7.76534	N
P08238	Heat shock protein HSP 90-beta	HSP90AB1	1	VFIMDSC(1)DELIPEYLNFIR	366	4	-0.89683	102.48	0	41082000	30706000	0	1	1	5680400000	-7.89107	N

## Sheet: Intact_ambiguous
Supplementary table S1: Trypsin digestion on intact cell treated samples
Uniprot ID	Protein name	gene name	PF-06672131 localization probability	PF-06672131-phosphonate probabilities	PF-06672131 site on protein	Charge	mass error (ppm)	Peptide score	Intact cell_Replicate 1; intensity	Intact cell_Replicate 2; intensity	Intact cell_Replicate 3; intensity	Intact cell_Replicate1; #PSMS	Intact cell_Replicate 2; #PSMS	Intact cell_Replicate 3; #PSMS	iBAQ value	log2 (avg. intensity ABP-peptide/iBAQ value)	Hyperreactive in Weerapana et al.? (Y/N)
P00558	Phosphoglycerate kinase 1	PGK1	0.5	GCITIIGGGDTATC(0.5)C(0.5)AK	379;380	3	-1.5321	147.9	42979000	0	49090000	2	4	5	752370000	-4.61562	N
P08238	Heat shock protein HSP 90-beta	HSP90AB1	0.5	LVSSPC(0.5)C(0.5)IVTSTYGWTANMER	589;590	4	0.21395	90.166	35762000	13826000	49638000	2	2	1	5680400000	-7.42409	N
P48507	Glutamate--cysteine ligase regulatory subunit	GCLM	0.5	PNSNQVNLASC(0.5)C(0.5)VMPPDLTAFAK	193	4	-0.9161	87.16	0	21558000	25642000	0	2	1	509340000	-5.01673	N
P48507	Glutamate--cysteine ligase regulatory subunit	GCLM	0.728998	PNSNQVNLASC(0.271)C(0.729)VMPPDLTAFAK	194	4	-0.74268	87.16	31766000	21558000	25642000	3	1	0	509340000	-4.27429	N
O43175	D-3-phosphoglycerate dehydrogenase	PHGDH	0.5	VLISDSLDPC(0.5)C(0.5)RK	18;19	3	0.26254	109.79	314080000	31157000	87390000	5	3	2	853650000	-2.56548	N
O43175	D-3-phosphoglycerate dehydrogenase	PHGDH	0.564328	VLISDSLDPC(0.436)C(0.564)RK	19	3	-0.75437	133.71	314080000	168270000	303610000	3	1	0	853650000	-1.70415	N
P50990	T-complex protein 1 subunit theta	CCT8	0.599235	AHEILPNLVC(0.401)C(0.599)SAK	149	3	-1.1963	96.379	168200000	93246000	178490000	1	3	1	964860000	-2.71799	N
P52209	6-phosphogluconate dehydrogenase, decarboxylating	PGD	0.5	VGTGEPC(0.5)C(0.5)DWVGDEGAGHFVK	170;171	4	-0.9448	152.03	84850000	56493000	83279000	1	1	1	415460000	-2.47217	N
P62258	14-3-3 protein epsilon	YWHAE	0.5	LIC(0.5)C(0.5)DILDVLDK	97;98	3	0.21511	66.022	17344000	13653000	0	1	1	0	1106600000	-6.74282	N
O43865;Q96HN2	Putative adenosylhomocysteinase 2;Putative adenosylhomocysteinase 3	AHCYL1;AHCYL2	0.5	FDNLYC(0.5)C(0.5)R	293;374	3	-0.12917	55.754	40275000	33903000	45785000	3	1	1	188200000	-2.23464	N
