# Supplementary material for: Site-Specific Activity-Based Protein Profiling Using Phosphonate Handles
Source: Mol Cell Proteomics. 2022 Nov 24;22(1):100455. doi: 10.1016/j.mcpro.2022.100455 (PMC9803953; doi:10.1016/j.mcpro.2022.100455)
Supplement: Supplemental data 2 [file mmc2.xlsx]

## Sheet: Legend
Supplementary Table 2: MaxQuant results of total proteome analysis
Sheet	Explanation
iBAQ values input	Quantification of proteins found in input
Headers	Explanation
Uniprot ID	Uniprot protein identifiers of mapped proteins
Protein names	Protein names
Gene names	Gene names
Protein score	MaxQuant score of protein identification
Peptide counts (all)	All peptide counts
Peptide counts (razor+unique)	Razor+Unique peptide counts
Peptide counts (unique)	Unique peptide counts
Sequence coverage [%]	Sequence coverage of protein in percentage
iBAQ peptides	Number of peptides used for iBAQ quantification
iBAQ	total iBAQ value of three replicates
iBAQ Live_INP_01	iBAQ value of Intact_input_01
iBAQ Live_INP_02	iBAQ value of Intact_input_02
iBAQ Live_INP_03	iBAQ value of Intact_input_03
Found in lysate	Is this protein PF-06672131-bound in lysate treated samples? (Y/N)
Found in intact cells	Is this protein PF-06672131-bound in intact cell treated samples? (Y/N)

## Sheet: iBAQ values input
Supplementary Table 2: MaxQuant results on input of intact cell treated samples
Uniprot ID	Protein names	Gene names	Protein score	Peptide counts (all)	Peptide counts (razor+unique)	Peptide counts (unique)	Sequence coverage [%]	iBAQ peptides	iBAQ	iBAQ Live_INP_01	iBAQ Live_INP_02	iBAQ Live_INP_03	found in lysate	found in intact cells
P08238	Heat shock protein HSP 90-beta	HSP90AB1	323.31	66	66	24	67	56	5680400000	2555000000	1.4588e+09	1.6667e+09	Y	Y
P68104;Q5VTE0	Elongation factor 1-alpha 1;Putative elongation factor 1-alpha-like 3	EEF1A1;EEF1A1P5	323.31	30;29	30;29	21;20	63.9	36	2778900000	1075700000	783290000	919860000	Y	N
P63104	14-3-3 protein zeta/delta	YWHAZ	323.31	18;1	18;1	14;1	59.2	23	2745300000	1248500000	689070000	807790000	Y	N
P61956;Q6EEV6;P55854	Small ubiquitin-related modifier 2;Small ubiquitin-related modifier 4;Small ubiquitin-related modifier 3	SUMO2;SUMO4;SUMO3	9.9342	2;1;1	2;1;1	2;1;1	23.2	7	2617100000	1.0487e+09	738580000	829830000	N	N
P68363	Tubulin alpha-1B chain	TUBA1B	323.31	28;5;1	28;5;1	0;0;0	67	27	2549300000	1194000000	769880000	585430000	Y	Y
P62826	GTP-binding nuclear protein Ran	RAN	38.199	10	10	10	39.4	18	2451600000	1158400000	626640000	666530000	Y	Y
P07355;A6NMY6	Annexin A2;Putative annexin A2-like protein	ANXA2;ANXA2P2	323.31	33;22	33;22	33;22	80.8	34	2254600000	898210000	623770000	732660000	Y	Y
P23526	Adenosylhomocysteinase	AHCY	192.66	19	19	19	44	30	2248400000	1.0233e+09	579220000	645960000	N	Y
P26641	Elongation factor 1-gamma	EEF1G	193.55	21	21	21	43	31	2.0666e+09	1168300000	359560000	538790000	Y	Y
P23528	Cofilin-1	CFL1	176.95	13	13	8	71.1	15	2.0111e+09	828290000	511100000	671670000	Y	Y
P16403	Histone H1.2	HIST1H1C	13.829	5;1;1	1;0;0	1;0;0	23.5	19	1.9817e+09	1119700000	385750000	476280000	N	N
P37802	Transgelin-2	TAGLN2	298.11	13	13	13	79.4	18	1.9711e+09	786580000	547430000	637080000	Y	N
P04080	Cystatin-B	CSTB	136.4	6	6	6	70.4	9	1.9426e+09	815790000	539520000	587340000	Y	Y
P05783	Keratin, type I cytoskeletal 18	KRT18	323.31	43;3;2;2;2;1;1;1;1;1;1;1;1;1;1;1;1;1;1;1	43;3;2;2;2;1;1;1;1;1;1;1;1;1;1;1;1;1;1;1	34;2;1;1;1;0;0;0;0;0;0;0;0;0;0;0;0;0;0;0	75.1	40	1.9298e+09	636550000	658060000	635210000	N	N
Q9UQ80	Proliferation-associated protein 2G4	PA2G4	237.01	16	16	16	45.4	30	1.9139e+09	797870000	524290000	591700000	Y	N
P06703	Protein S100-A6	S100A6	42.95	5	5	5	65.6	9	1.8228e+09	297830000	814730000	710200000	N	N
P31947	14-3-3 protein sigma	SFN	223.4	17	14	14	65.7	23	1.7567e+09	775330000	481320000	500010000	Y	Y
P10809	60 kDa heat shock protein, mitochondrial	HSPD1	323.31	33	33	33	67.7	44	1.7042e+09	834970000	400950000	468300000	Y	Y
P63244	Guanine nucleotide-binding protein subunit beta-2-like 1;Guanine nucleotide-binding protein subunit beta-2-like 1, N-terminally processed	GNB2L1	120.27	21	21	21	80.8	23	1.6894e+09	681320000	486520000	521600000	Y	Y
P84090	Enhancer of rudimentary homolog	ERH	87.059	5	5	5	50	8	1.6747e+09	525470000	624910000	524270000	N	N
P14618	Pyruvate kinase PKM	PKM	323.31	33;1	33;1	33;1	71	48	1.6672e+09	689060000	447410000	530750000	Y	Y
P62851	40S ribosomal protein S25	RPS25	14.74	5	5	5	29.6	14	1.6426e+09	758690000	423900000	459980000	N	N
P06576	ATP synthase subunit beta, mitochondrial	ATP5B	323.31	22	22	22	54.3	37	1.561e+09	697660000	404940000	458390000	N	N
P61247	40S ribosomal protein S3a	RPS3A	68.526	18	18	18	59.5	27	1.5575e+09	511210000	484460000	561810000	N	N
P07437	Tubulin beta chain	TUBB	323.31	28;9	28;9	4;0	63.3	24	1.542e+09	448910000	503280000	589780000	Y	Y
P06744	Glucose-6-phosphate isomerase	GPI	271.76	25;1	25;1	19;1	50.5	45	1.5375e+09	614790000	429650000	493060000	N	N
P23396	40S ribosomal protein S3	RPS3	106.07	24	24	24	83.1	23	1.4861e+09	809130000	342320000	334620000	Y	Y
Q06830	Peroxiredoxin-1	PRDX1	88.448	15	15	11	72.9	19	1.4783e+09	495790000	403360000	579180000	Y	Y
P63220	40S ribosomal protein S21	RPS21	132.42	6	6	6	43.4	9	1457200000	520950000	428550000	507740000	Y	Y
P62937	Peptidyl-prolyl cis-trans isomerase A;Peptidyl-prolyl cis-trans isomerase A, N-terminally processed	PPIA	115.58	11;2;2;2;2;2;1	11;2;2;2;2;2;1	9;0;0;0;0;0;0	69.1	16	1407100000	447280000	464740000	495110000	Y	Y
P02545	Prelamin-A/C;Lamin-A/C	LMNA	323.31	41	41	39	61.3	60	1382800000	542080000	436740000	403960000	Y	N
P11142	Heat shock cognate 71 kDa protein	HSPA8	323.31	40	40	24	67.3	51	1363700000	555160000	385080000	423410000	Y	Y
Q15365	Poly(rC)-binding protein 1	PCBP1	151.67	14	14	10	62.6	25	1358700000	407390000	473290000	478020000	Y	Y
P56537	Eukaryotic translation initiation factor 6	EIF6	150.82	7	7	7	49.8	14	1352300000	643820000	302620000	405810000	N	N
P30050	60S ribosomal protein L12	RPL12	58.625	5	5	5	43	16	1352300000	564970000	373310000	413990000	Y	Y
P16401	Histone H1.5	HIST1H1B	41.414	5	5	5	23.9	20	1348600000	724050000	289350000	335210000	N	N
P12004	Proliferating cell nuclear antigen	PCNA	162.62	13	13	13	51.3	20	1334800000	483730000	409810000	441270000	N	N
P62263	40S ribosomal protein S14	RPS14	22.983	6	6	6	64.9	10	1322200000	300350000	530890000	491000000	N	N
P07237	Protein disulfide-isomerase	P4HB	312.84	28	28	28	59.1	46	1303500000	475970000	391050000	436430000	N	N
P62244	40S ribosomal protein S15a	RPS15A	19.653	7	7	7	33.8	15	1291800000	548990000	298200000	444640000	N	N
Q04941	Proteolipid protein 2	PLP2	7.7417	1	1	1	8.6	7	1281900000	410140000	402900000	468820000	N	N
P09211	Glutathione S-transferase P	GSTP1	289.27	18	18	18	71.9	15	1239000000	456320000	385150000	397520000	Y	Y
P17066;P48741	Heat shock 70 kDa protein 6;Putative heat shock 70 kDa protein 7	HSPA6;HSPA7	24.989	11;7	2;2	2;2	17.1	54	1231600000	435830000	393340000	402480000	N	N
Q15185	Prostaglandin E synthase 3	PTGES3	76.086	7	7	7	41.9	11	1212200000	352750000	398100000	461300000	Y	Y
P13639	Elongation factor 2	EEF2	323.31	60	60	58	67.7	72	1209100000	452150000	345430000	411530000	Y	Y
O95399	Urotensin-2	UTS2	2.0739	1	1	1	6.5	9	1197300000	473380000	295260000	428620000	N	N
P61978	Heterogeneous nuclear ribonucleoprotein K	HNRNPK	323.31	19	19	19	55.1	32	1194800000	454190000	329150000	411500000	Y	N
P00533	Epidermal growth factor receptor	EGFR	323.31	45;2;1	45;2;1	45;2;1	44.6	82	1193200000	543740000	310430000	338990000	N	Y
P06748	Nucleophosmin	NPM1	323.31	14	14	14	49.3	24	1168400000	443370000	344050000	380980000	N	N
P42677	40S ribosomal protein S27	RPS27	23.178	5	5	1	41.7	6	1152100000	315650000	362120000	474310000	N	N
P30041	Peroxiredoxin-6	PRDX6	148.59	19	19	19	74.1	19	1144700000	425900000	326990000	391800000	Y	Y
P00338	L-lactate dehydrogenase A chain	LDHA	171.96	23;1;1	23;1;1	19;0;0	69.6	29	1140000000	488030000	405430000	246550000	Y	Y
P35268	60S ribosomal protein L22	RPL22	69.503	6	6	5	51.6	13	1128500000	572610000	224850000	331030000	N	N
P31946	14-3-3 protein beta/alpha;14-3-3 protein beta/alpha, N-terminally processed	YWHAB	323.31	14	10	8	55.7	22	1110300000	381710000	348500000	380120000	Y	N
P07900	Heat shock protein HSP 90-alpha	HSP90AA1	323.31	53;8;6	37;3;3	35;3;3	62.7	58	1108500000	412710000	322320000	373470000	Y	Y
P62258	14-3-3 protein epsilon	YWHAE	113.6	15	12	12	61.2	24	1106600000	482800000	286260000	337500000	N	Y
P62861	40S ribosomal protein S30	FAU	3.4824	1	1	1	16.9	5	1102200000	393850000	342050000	366280000	N	N
P60842	Eukaryotic initiation factor 4A-I	EIF4A1	165.57	21	21	10	48	32	1097900000	528570000	247290000	322070000	N	Y
P35080	Profilin-2	PFN2	29.747	4	4	4	31.4	10	1096700000	502740000	282940000	311040000	N	N
P21796	Voltage-dependent anion-selective channel protein 1	VDAC1	205.27	17	17	17	63.3	22	1078900000	560440000	246360000	272100000	Y	Y
P61088;Q5JXB2	Ubiquitin-conjugating enzyme E2 N;Putative ubiquitin-conjugating enzyme E2 N-like	UBE2N;UBE2NL	32.646	8;4	8;4	8;4	56.6	14	1077300000	478690000	307120000	291470000	N	N
P05023	Sodium/potassium-transporting ATPase subunit alpha-1	ATP1A1	323.31	35;13;13;8;3;3	35;13;13;8;3;3	35;13;13;8;3;3	38.6	64	1.0597e+09	428720000	286260000	344730000	Y	Y
P30101	Protein disulfide-isomerase A3	PDIA3	323.31	30	29	29	66.3	44	1.0546e+09	420680000	286640000	347240000	Y	N
P23284	Peptidyl-prolyl cis-trans isomerase B	PPIB	92.013	14	14	14	55.1	23	1.0471e+09	462990000	267230000	316890000	Y	N
P46781	40S ribosomal protein S9	RPS9	40.29	15	15	15	51	22	1.0314e+09	313500000	348370000	369560000	N	N
P29401	Transketolase	TKT	303.8	26	26	26	48.3	48	1.0313e+09	339860000	321570000	369850000	N	N
P04083	Annexin A1	ANXA1	193.83	26	26	26	74	38	1.0275e+09	425760000	288970000	312740000	Y	Y
P61916	Epididymal secretory protein E1	NPC2	105.28	8	8	8	66.2	11	1.0253e+09	271030000	430890000	323370000	N	N
P62269	40S ribosomal protein S18	RPS18	46.202	13	13	13	67.8	16	995960000	345670000	344780000	305510000	N	N
P53999	Activated RNA polymerase II transcriptional coactivator p15	SUB1	44.133	6	6	6	40.2	11	987520000	458000000	246960000	282560000	N	N
P29692	Elongation factor 1-delta	EEF1D	160.69	15	15	13	58	26	983270000	477960000	239250000	266070000	Y	N
P60900	Proteasome subunit alpha type-6	PSMA6	47.147	10	10	10	45.5	19	981760000	429470000	247000000	305290000	N	N
P62857	40S ribosomal protein S28	RPS28	26.223	6	6	6	55.1	8	980850000	458350000	236410000	286090000	Y	N
P60660	Myosin light polypeptide 6	MYL6	41.754	9;2	9;2	9;2	60.3	14	969580000	455900000	234440000	279240000	Y	Y
P22234	Multifunctional protein ADE2;Phosphoribosylaminoimidazole-succinocarboxamide synthase;Phosphoribosylaminoimidazole carboxylase	PAICS	175.69	19	19	19	52.7	35	968890000	399770000	245630000	323490000	N	Y
P50990	T-complex protein 1 subunit theta	CCT8	292.01	33	33	33	63.7	47	964860000	399500000	272260000	293110000	Y	Y
P13796	Plastin-2	LCP1	323.31	37	37	33	70	51	964850000	436920000	222280000	305650000	Y	Y
P62879	Guanine nucleotide-binding protein G(I)/G(S)/G(T) subunit beta-2	GNB2	202.28	11;3	11;3	7;2	41.5	20	962310000	482700000	235370000	244230000	Y	N
Q58FF8	Putative heat shock protein HSP 90-beta 2	HSP90AB2P	67.877	12	1	1	23.6	33	959900000	642280000	158380000	159240000	N	N
P09651;Q32P51	Heterogeneous nuclear ribonucleoprotein A1;Heterogeneous nuclear ribonucleoprotein A1, N-terminally processed;Heterogeneous nuclear ribonucleoprotein A1-like 2	HNRNPA1;HNRNPA1L2	146.49	21;15	21;15	18;12	51.9	28	952330000	395520000	256040000	300770000	N	N
P61254;Q9UNX3	60S ribosomal protein L26;60S ribosomal protein L26-like 1	RPL26;RPL26L1	19.215	7;6	7;6	7;6	41.4	15	952280000	360630000	372240000	219410000	N	N
P62081	40S ribosomal protein S7	RPS7	50.29	9	9	9	52.6	20	936860000	284450000	307420000	344990000	N	N
P41567;O60739	Eukaryotic translation initiation factor 1;Eukaryotic translation initiation factor 1b	EIF1;EIF1B	99.927	5;3	5;3	5;3	54	8	936700000	613900000	157710000	165080000	N	N
Q9NS69	Mitochondrial import receptor subunit TOM22 homolog	TOMM22	130.03	6	6	6	50	8	932730000	436000000	215900000	280830000	N	N
P14625	Endoplasmin	HSP90B1	323.31	37;5	35;5	35;5	49.9	64	925220000	347060000	261070000	317090000	N	N
P22626	Heterogeneous nuclear ribonucleoproteins A2/B1	HNRNPA2B1	323.31	28	28	28	72.8	28	914770000	329170000	291050000	294550000	Y	N
P30086	Phosphatidylethanolamine-binding protein 1;Hippocampal cholinergic neurostimulating peptide	PEBP1	178.85	9	9	9	73.8	14	913620000	323070000	256550000	334000000	N	N
P60981	Destrin	DSTN	38.528	10	9	9	67.9	15	908880000	410860000	255040000	242970000	Y	Y
P17987	T-complex protein 1 subunit alpha	TCP1	323.31	29	29	29	64.9	43	895810000	418480000	194370000	282960000	Y	Y
P51149	Ras-related protein Rab-7a	RAB7A	217.18	13;1;1	13;1;1	13;1;1	72	21	891780000	358000000	252410000	281360000	N	N
Q99832	T-complex protein 1 subunit eta	CCT7	239.58	25	25	25	61.3	44	888740000	364660000	248720000	275360000	Y	Y
P50395	Rab GDP dissociation inhibitor beta	GDI2	323.31	24	24	15	64.9	36	888090000	316000000	273570000	298510000	Y	N
P63173	60S ribosomal protein L38	RPL38	6.2036	3	3	3	38.6	5	881780000	368590000	233790000	279400000	N	N
P11021	78 kDa glucose-regulated protein	HSPA5	323.31	29	27	27	48	55	877630000	376930000	252600000	248100000	N	N
P43358	Melanoma-associated antigen 4	MAGEA4	99.04	13;4;2;2;1;1;1;1;1	13;4;2;2;1;1;1;1;1	12;3;1;1;1;0;0;0;0	40.4	19	870500000	314850000	264850000	290800000	Y	Y
P12814	Alpha-actinin-1	ACTN1	323.31	50;7	50;7	31;0	69.8	70	870480000	375810000	233630000	261040000	Y	Y
P84077;P61204	ADP-ribosylation factor 1;ADP-ribosylation factor 3	ARF1;ARF3	63.729	9;8	9;8	7;6	58.6	15	869370000	380980000	241810000	246580000	N	N
P62750	60S ribosomal protein L23a	RPL23A	22.012	5	5	5	32.1	18	865040000	420980000	224060000	220010000	N	N
P0DMV9;P0DMV8	Heat shock 70 kDa protein 1B;Heat shock 70 kDa protein 1A	HSPA1B;HSPA1A	300.34	34;34	29;29	18;18	62.6	46	858410000	381790000	235620000	241000000	N	N
P19338	Nucleolin	NCL	146.13	22	22	22	31.1	63	855260000	324230000	251990000	279040000	Y	N
P32119	Peroxiredoxin-2	PRDX2	73.893	13	12	12	53	18	854080000	395210000	207860000	251010000	N	N
O43175	D-3-phosphoglycerate dehydrogenase	PHGDH	274.83	23	23	23	56.1	33	853650000	317260000	321970000	214430000	Y	Y
Q15847	Adipogenesis regulatory factor	ADIRF	41.691	2	2	2	59.2	6	829820000	372410000	223710000	233700000	N	N
O00299	Chloride intracellular channel protein 1	CLIC1	112.48	14	14	14	75.5	19	825540000	300150000	277290000	248100000	N	Y
P49327	Fatty acid synthase;[Acyl-carrier-protein] S-acetyltransferase;[Acyl-carrier-protein] S-malonyltransferase;3-oxoacyl-[acyl-carrier-protein] synthase;3-oxoacyl-[acyl-carrier-protein] reductase;3-hydroxyacyl-[acyl-carrier-protein] dehydratase;Enoyl-[acyl-carrier-protein] reductase;Oleoyl-[acyl-carrier-protein] hydrolase	FASN	323.31	98	98	98	50.1	162	824390000	378400000	204880000	241120000	Y	Y
P30044	Peroxiredoxin-5, mitochondrial	PRDX5	40.741	8	8	8	55.6	15	822490000	367600000	163040000	291850000	Y	Y
P48643	T-complex protein 1 subunit epsilon	CCT5	213.03	32	32	32	69.3	51	807000000	249810000	275490000	281700000	Y	Y
P68371	Tubulin beta-4B chain	TUBB4B	52.317	28	5	1	63.1	24	803850000	406580000	197880000	199390000	N	N
P07195	L-lactate dehydrogenase B chain	LDHB	126.93	19	16	16	58.7	25	795400000	315630000	294880000	184900000	N	N
Q01518	Adenylyl cyclase-associated protein 1	CAP1	206.19	19	19	18	45.1	38	794700000	355770000	198490000	240440000	Y	N
Q01130	Serine/arginine-rich splicing factor 2	SRSF2	36.729	7;3	7;3	7;3	33.5	18	791080000	276930000	245690000	268460000	N	N
P60953	Cell division control protein 42 homolog	CDC42	67.224	7;1;1	7;1;1	6;0;0	37.2	11	786210000	185080000	391180000	209950000	Y	N
Q99878;Q96KK5;Q9BTM1;Q93077;Q7L7L0;P20671;P0C0S8;P04908	Histone H2A type 1-J;Histone H2A type 1-H;Histone H2A.J;Histone H2A type 1-C;Histone H2A type 3;Histone H2A type 1-D;Histone H2A type 1;Histone H2A type 1-B/E	HIST1H2AJ;HIST1H2AH;H2AFJ;HIST1H2AC;HIST3H2A;HIST1H2AD;HIST1H2AG;HIST1H2AB	54.023	6;6;6;6;6;6;6;6	6;6;6;6;6;6;6;6	0;0;0;0;0;0;0;0	56.2	11	784080000	418440000	175130000	190520000	N	N
P62913	60S ribosomal protein L11	RPL11	27.072	7	7	7	40.4	16	773710000	338230000	182460000	253030000	N	N
P08865	40S ribosomal protein SA	RPSA	317.26	13	13	13	55.6	21	769470000	379920000	216420000	173130000	Y	Y
P22392	Nucleoside diphosphate kinase B	NME2	97.379	14	14	2	84.9	18	768790000	155300000	318680000	294820000	N	N
O75947	ATP synthase subunit d, mitochondrial	ATP5H	38.385	9	9	9	68.9	17	768080000	434440000	169740000	163900000	N	N
P05455	Lupus La protein	SSB	53.202	16	16	16	40.9	40	766150000	224530000	259540000	282080000	N	N
Q15907;P62491	Ras-related protein Rab-11B;Ras-related protein Rab-11A	RAB11B;RAB11A	85.986	11;9	11;9	10;8	52.3	21	765720000	296910000	215590000	253220000	N	N
Q14847	LIM and SH3 domain protein 1	LASP1	81.526	11	11	11	42.5	19	764690000	271010000	240670000	253020000	N	N
P52434	DNA-directed RNA polymerases I, II, and III subunit RPABC3	POLR2H	17.242	4	4	4	31.3	10	762940000	231030000	249710000	282200000	N	N
O75347	Tubulin-specific chaperone A	TBCA	16.659	7	7	7	44.4	11	753750000	229040000	236370000	288350000	N	N
P00558	Phosphoglycerate kinase 1	PGK1	280.51	23;4	23;4	23;4	67.9	43	752370000	247990000	255450000	248940000	Y	Y
P62701	40S ribosomal protein S4, X isoform	RPS4X	95.448	19;9;8	19;9;8	19;9;8	66.2	27	748960000	303030000	193730000	252200000	Y	Y
P60174	Triosephosphate isomerase	TPI1	323.31	19	19	19	72.7	25	744670000	321450000	186020000	237200000	N	N
P62318	Small nuclear ribonucleoprotein Sm D3	SNRPD3	16.13	4	4	4	22.2	11	743210000	446280000	140430000	156500000	N	N
P99999	Cytochrome c	CYCS	39.751	6;1	6;1	6;1	57.1	10	741770000	277240000	227200000	237340000	N	N
P35232	Prohibitin	PHB	98.051	20	20	20	76.5	25	735300000	270850000	216090000	248360000	Y	Y
P61970	Nuclear transport factor 2	NUTF2	13.062	4	4	4	35.4	9	731090000	261410000	202160000	267520000	N	N
P54727	UV excision repair protein RAD23 homolog B	RAD23B	84.988	9	9	7	27.4	19	724920000	214210000	239510000	271200000	N	N
P35998	26S protease regulatory subunit 7	PSMC2	185.55	24	24	24	64.4	44	722970000	231920000	239570000	251480000	Y	Y
P06733	Alpha-enolase	ENO1	323.31	30	30	26	74.7	42	719400000	81779000	342190000	295430000	N	N
P54709	Sodium/potassium-transporting ATPase subunit beta-3	ATP1B3	102.15	12	12	12	55.6	19	710120000	334430000	175530000	200170000	N	N
Q96C19	EF-hand domain-containing protein D2	EFHD2	91.523	15;1	15;1	15;1	48.3	22	709910000	352060000	151220000	206630000	Y	Y
P25398	40S ribosomal protein S12	RPS12	84.212	8	8	8	71.2	12	705200000	327940000	204090000	173180000	Y	Y
P21333	Filamin-A	FLNA	323.31	110	110	98	53.3	183	699500000	305430000	184290000	209770000	N	Y
P61981	14-3-3 protein gamma;14-3-3 protein gamma, N-terminally processed	YWHAG	175.37	14	9	9	51	23	695240000	378610000	191620000	125020000	N	N
P61313	60S ribosomal protein L15	RPL15	33.211	10	10	10	37.7	22	685980000	157840000	253640000	274500000	N	N
P62424	60S ribosomal protein L7a	RPL7A	72.112	16	16	16	53.8	26	685480000	249340000	193700000	242440000	N	N
P28072	Proteasome subunit beta type-6	PSMB6	48.06	6	6	6	34.7	15	685470000	325590000	159890000	200000000	N	N
Q99497	Protein deglycase DJ-1	PARK7	118.19	12	12	12	77.8	17	684310000	275710000	200310000	208280000	Y	N
Q96IX5	Up-regulated during skeletal muscle growth protein 5	USMG5	18.773	1	1	1	25.9	4	683530000	391560000	132170000	159800000	N	N
P13667	Protein disulfide-isomerase A4	PDIA4	204.01	35	35	34	56.3	54	683380000	306560000	165350000	211470000	N	N
P31943	Heterogeneous nuclear ribonucleoprotein H;Heterogeneous nuclear ribonucleoprotein H, N-terminally processed	HNRNPH1	187.15	17;1	17;1	7;0	37.6	32	679810000	262650000	195490000	221670000	Y	Y
Q9HB71	Calcyclin-binding protein	CACYBP	98.964	14	14	14	60.1	22	676360000	181880000	228630000	265850000	N	N
P40926	Malate dehydrogenase, mitochondrial	MDH2	166.61	15	15	15	58	28	662930000	249680000	194020000	219220000	N	N
P31949	Protein S100-A11;Protein S100-A11, N-terminally processed	S100A11	39.997	6	6	6	80	7	662430000	240340000	302290000	119800000	N	N
P18669;P15259	Phosphoglycerate mutase 1;Phosphoglycerate mutase 2	PGAM1;PGAM2	223.3	13;7;4	13;7;4	13;7;4	68.9	20	660820000	228590000	235920000	196310000	Y	N
P60468	Protein transport protein Sec61 subunit beta	SEC61B	32.674	4	4	4	41.7	9	660660000	262390000	213580000	184690000	N	N
P63000;P60763	Ras-related C3 botulinum toxin substrate 1;Ras-related C3 botulinum toxin substrate 3	RAC1;RAC3	11.147	6;5	5;4	3;2	30.2	14	659160000	262500000	179200000	217450000	Y	Y
P62280	40S ribosomal protein S11	RPS11	24.243	10	10	10	54.4	16	657400000	310210000	208190000	139000000	Y	Y
P62837;P61077	Ubiquitin-conjugating enzyme E2 D2;Ubiquitin-conjugating enzyme E2 D3	UBE2D2;UBE2D3	125.28	2;2	2;2	2;2	23.8	7	656870000	254500000	187120000	215250000	N	N
P51572	B-cell receptor-associated protein 31	BCAP31	17.792	6	6	6	26.4	18	654220000	258130000	185760000	210330000	N	N
Q9Y266	Nuclear migration protein nudC	NUDC	52.101	14	14	14	44.1	27	649090000	164130000	240410000	244550000	N	N
P61604	10 kDa heat shock protein, mitochondrial	HSPE1	44.495	10	10	10	72.5	13	647200000	185180000	219800000	242220000	N	N
Q13404	Ubiquitin-conjugating enzyme E2 variant 1	UBE2V1	26.108	8	8	3	49.7	16	637170000	363850000	135900000	137410000	N	N
P15880	40S ribosomal protein S2	RPS2	39.839	12	12	12	41.3	29	633120000	272560000	143010000	217550000	Y	Y
P07737	Profilin-1	PFN1	130.57	12	12	8	93.6	10	631710000	267790000	167350000	196560000	N	N
Q9BTT0	Acidic leucine-rich nuclear phosphoprotein 32 family member E	ANP32E	150.52	6	6	6	30.6	11	631580000	352720000	141420000	137450000	N	N
Q92945	Far upstream element-binding protein 2	KHSRP	239.08	22	22	20	39.9	46	630030000	327140000	143120000	159770000	N	Y
Q99714	3-hydroxyacyl-CoA dehydrogenase type-2	HSD17B10	165	12	12	12	75.5	17	627760000	279660000	190920000	157170000	Y	Y
P25705	ATP synthase subunit alpha, mitochondrial	ATP5A1	215.13	25	25	25	49.2	48	625610000	256460000	157900000	211250000	N	N
P50991	T-complex protein 1 subunit delta	CCT4	323.31	27	27	27	65.1	49	621190000	265470000	175640000	180090000	Y	Y
P61224;A6NIZ1	Ras-related protein Rap-1b;Ras-related protein Rap-1b-like protein	RAP1B	34.16	6;4	6;4	2;2	38.6	16	617410000	192860000	309190000	115360000	N	N
P15559	NAD(P)H dehydrogenase [quinone] 1	NQO1	91.663	9	9	9	28.5	17	616110000	283920000	133260000	198920000	N	N
P38646	Stress-70 protein, mitochondrial	HSPA9	323.31	34	33	33	55.8	61	613440000	285690000	158050000	169710000	Y	N
Q15691	Microtubule-associated protein RP/EB family member 1	MAPRE1	323.31	15;1;1	15;1;1	15;1;1	67.9	21	613080000	255400000	112360000	245330000	N	N
P04406	Glyceraldehyde-3-phosphate dehydrogenase	GAPDH	323.31	25;1	25;1	25;1	72.5	24	612530000	196130000	186170000	230220000	Y	Y
Q07955	Serine/arginine-rich splicing factor 1	SRSF1	51.552	13	13	12	57.7	27	611640000	266350000	170700000	174580000	Y	N
P55072	Transitional endoplasmic reticulum ATPase	VCP	323.31	48	48	48	66.5	59	611540000	294540000	124940000	192050000	Y	Y
Q9NS86	LanC-like protein 2	LANCL2	105.91	13;1;1	13;1;1	13;1;1	33.1	33	607620000	264630000	182710000	160280000	N	Y
P19105;O14950	Myosin regulatory light chain 12A;Myosin regulatory light chain 12B	MYL12A;MYL12B	156.31	8;8	8;8	3;3	54.4	13	601110000	310300000	131910000	158900000	N	N
P38919	Eukaryotic initiation factor 4A-III;Eukaryotic initiation factor 4A-III, N-terminally processed	EIF4A3	91.907	18	15	15	44.8	33	600550000	233240000	184470000	182840000	N	N
Q99584	Protein S100-A13	S100A13	12.909	4	4	4	38.8	8	598950000	268580000	154200000	176170000	N	N
P52272	Heterogeneous nuclear ribonucleoprotein M	HNRNPM	236.94	36	36	36	61.8	69	595020000	228210000	171320000	195490000	N	N
Q14247	Src substrate cortactin	CTTN	207.19	21	21	21	44.2	46	594740000	222320000	183540000	188880000	N	Y
P45880	Voltage-dependent anion-selective channel protein 2	VDAC2	176.96	10	10	10	39.5	21	594570000	274180000	153870000	166520000	N	Y
P26639	Threonine--tRNA ligase, cytoplasmic	TARS	245.82	32;2;1	32;2;1	32;2;1	52.6	62	593990000	250130000	162600000	181260000	N	N
P39687	Acidic leucine-rich nuclear phosphoprotein 32 family member A	ANP32A	69.573	9;2;1	9;2;1	8;2;1	48.2	15	593960000	242500000	154600000	196860000	N	N
P35613	Basigin	BSG	59.005	7	7	7	27.5	18	593960000	201910000	194710000	197350000	N	N
P62820	Ras-related protein Rab-1A	RAB1A	88.223	11	11	4	56.6	19	593580000	228520000	151110000	213950000	Y	N
P62249	40S ribosomal protein S16	RPS16	33.118	8	8	8	45.2	17	591220000	249490000	151260000	190470000	Y	Y
P08195	4F2 cell-surface antigen heavy chain	SLC3A2	154.46	18	18	18	35.6	37	586910000	193500000	188370000	205040000	N	N
P09429;B2RPK0	High mobility group protein B1;Putative high mobility group protein B1-like 1	HMGB1;HMGB1P1	54.405	7;5	7;5	6;4	23.7	18	584770000	256650000	147020000	181090000	N	N
P04632	Calpain small subunit 1	CAPNS1	195.81	13;3	13;3	13;3	64.6	17	584450000	226570000	168100000	189780000	Y	Y
P63279	SUMO-conjugating enzyme UBC9	UBE2I	75.218	7	7	7	53.2	12	581170000	278560000	99196000	203420000	N	N
P12236;P12235	ADP/ATP translocase 3;ADP/ATP translocase 3, N-terminally processed;ADP/ATP translocase 1	SLC25A6;SLC25A4	56.278	16;10	16;10	6;3	52	26	580030000	223600000	157020000	199410000	Y	N
P62306	Small nuclear ribonucleoprotein F	SNRPF	23.861	5	5	5	48.8	6	579960000	273110000	125940000	180900000	N	N
P40227	T-complex protein 1 subunit zeta	CCT6A	244.41	25	25	20	55.2	44	579050000	233040000	187560000	158450000	N	Y
Q06323	Proteasome activator complex subunit 1	PSME1	100.81	14	14	14	61	26	578610000	247490000	161180000	169940000	N	Y
P26373	60S ribosomal protein L13	RPL13	39.666	9	9	9	38.9	24	576720000	251240000	153850000	171630000	N	N
Q9H3N1	Thioredoxin-related transmembrane protein 1	TMX1	28.24	6	6	6	22.1	15	576660000	257320000	149770000	169570000	N	N
P49368	T-complex protein 1 subunit gamma	CCT3	213.76	27	27	27	61.5	48	569320000	224800000	173790000	170730000	Y	Y
P13489	Ribonuclease inhibitor	RNH1	256.69	17	17	17	58.4	31	564490000	278050000	145060000	141380000	Y	N
Q9Y230	RuvB-like 2	RUVBL2	77.275	20	20	20	47.5	41	562930000	214620000	170250000	178050000	Y	N
Q99873	Protein arginine N-methyltransferase 1	PRMT1	72.034	15;3	15;3	15;3	44.7	27	560320000	269310000	135450000	155570000	Y	Y
P60866	40S ribosomal protein S20	RPS20	23.547	6	6	6	39.5	14	559510000	145380000	211970000	202170000	N	Y
P05198	Eukaryotic translation initiation factor 2 subunit 1	EIF2S1	43.476	12	12	12	43.5	28	558800000	211120000	169820000	177860000	N	N
Q14019	Coactosin-like protein	COTL1	35.735	8	8	8	65.5	15	558410000	219030000	151960000	187420000	N	N
P18124	60S ribosomal protein L7	RPL7	22.874	8	8	8	33.9	25	555620000	243850000	143220000	168550000	N	N
P78371	T-complex protein 1 subunit beta	CCT2	323.31	29	29	29	68	45	555440000	238070000	146270000	171100000	N	Y
P52565	Rho GDP-dissociation inhibitor 1	ARHGDIA	44.638	6	6	6	36.8	16	555280000	214180000	176790000	164310000	N	N
P00505	Aspartate aminotransferase, mitochondrial	GOT2	71.342	18	18	18	46.5	39	552780000	188750000	157100000	206930000	N	N
P56134	ATP synthase subunit f, mitochondrial	ATP5J2	10.72	3	3	3	39.4	8	552210000	377380000	68275000	106550000	Y	N
P11940;Q9H361	Polyadenylate-binding protein 1;Polyadenylate-binding protein 3	PABPC1;PABPC3	164.22	29;16;7;1	29;16;7;1	17;11;3;1	49.7	58	546630000	230340000	158460000	157830000	Y	N
P43487	Ran-specific GTPase-activating protein	RANBP1	25.524	5;1	5;1	5;1	32.8	19	544900000	253610000	136560000	154730000	N	N
Q15181	Inorganic pyrophosphatase	PPA1	283.72	17	17	17	77.2	27	543750000	151830000	188000000	203920000	Y	Y
P38117	Electron transfer flavoprotein subunit beta	ETFB	83.105	13	13	13	43.9	22	538860000	245010000	118800000	175060000	N	N
P62899	60S ribosomal protein L31	RPL31	18.076	6	6	6	40.8	13	537140000	37382000	278120000	221630000	N	N
P78417	Glutathione S-transferase omega-1	GSTO1	45.189	11	11	11	53.5	23	535040000	202080000	141650000	191310000	N	N
P62873	Guanine nucleotide-binding protein G(I)/G(S)/G(T) subunit beta-1	GNB1	192.07	10;2	6;0	6;0	40.3	20	531260000	220440000	155640000	155180000	Y	Y
P52292	Importin subunit alpha-1	KPNA2	323.31	14	14	14	35.9	29	529280000	173730000	153950000	201600000	N	N
P37837	Transaldolase	TALDO1	62.653	18	18	18	45.1	31	527220000	156260000	165900000	205050000	Y	Y
P60059	Protein transport protein Sec61 subunit gamma	SEC61G	13.54	2	2	2	36.8	6	524890000	273580000	112980000	138330000	N	N
P09382	Galectin-1	LGALS1	39.058	9	9	9	74.8	12	519550000	221900000	182080000	115560000	Y	Y
P62888	60S ribosomal protein L30	RPL30	42.698	6	6	6	58.3	10	518600000	220590000	124120000	173890000	Y	Y
Q15717	ELAV-like protein 1	ELAVL1	34.453	10;1;1	10;1;1	10;1;1	35.3	25	516500000	250040000	123210000	143260000	N	N
O75223	Gamma-glutamylcyclotransferase	GGCT	27.127	5	5	5	28.2	17	510020000	212160000	141810000	156050000	N	Y
P48507	Glutamate--cysteine ligase regulatory subunit	GCLM	99.392	12	12	12	54.7	17	509340000	268540000	110410000	130400000	N	Y
P55060	Exportin-2	CSE1L	323.31	41	41	41	51.5	72	508040000	197390000	161810000	148830000	Y	Y
P47756	F-actin-capping protein subunit beta	CAPZB	95.566	13	13	13	55.6	25	507650000	238700000	102680000	166260000	Y	Y
P25786	Proteasome subunit alpha type-1	PSMA1	51.812	12	12	12	46	22	507360000	259540000	136530000	111290000	N	N
P62191	26S protease regulatory subunit 4	PSMC1	196.27	20	20	20	49.8	34	507200000	211550000	137780000	157860000	Y	N
Q14919	Dr1-associated corepressor	DRAP1	13.867	4	4	4	22	12	505650000	186200000	162320000	157130000	N	N
O95433	Activator of 90 kDa heat shock protein ATPase homolog 1	AHSA1	125.57	19	19	19	60.9	31	503160000	147230000	156910000	199020000	Y	N
P61158	Actin-related protein 3	ACTR3	127.3	16;3;1	16;3;1	16;3;1	56.5	30	502570000	240780000	119760000	142040000	Y	Y
P12268	Inosine-5-monophosphate dehydrogenase 2	IMPDH2	181.77	20	20	19	53.9	30	501550000	215520000	150470000	135560000	N	N
P23246	Splicing factor, proline- and glutamine-rich	SFPQ	169.15	17	15	15	27.2	52	501060000	136350000	167030000	197680000	N	N
O14818	Proteasome subunit alpha type-7	PSMA7	86.913	10;4	10;4	10;4	52.8	24	500550000	215310000	115940000	169300000	N	N
P04843	Dolichyl-diphosphooligosaccharide--protein glycosyltransferase subunit 1	RPN1	174.89	29	29	29	54.7	50	497460000	215190000	138900000	143370000	Y	N
P53396	ATP-citrate synthase	ACLY	216.19	38	38	38	38.6	78	495740000	230810000	129750000	135190000	Y	N
P55769	NHP2-like protein 1;NHP2-like protein 1, N-terminally processed	NHP2L1	21.345	4	4	4	33.6	12	495200000	181130000	151940000	162130000	Y	Y
P49458	Signal recognition particle 9 kDa protein	SRP9	16.331	4	4	4	47.7	10	494050000	263110000	117820000	113120000	Y	Y
P47914	60S ribosomal protein L29	RPL29	19.348	2	2	2	14.5	13	492830000	171810000	158230000	162790000	N	N
P49411	Elongation factor Tu, mitochondrial	TUFM	269.96	21	21	21	51.8	43	489840000	236210000	114440000	139180000	N	N
P25789	Proteasome subunit alpha type-4	PSMA4	188.74	10	10	10	50.6	22	489550000	122270000	188490000	178790000	N	N
Q9Y265	RuvB-like 1	RUVBL1	264.41	17	17	17	53.3	37	489120000	210440000	133090000	145590000	Y	Y
Q13200	26S proteasome non-ATPase regulatory subunit 2	PSMD2	323.31	37	37	37	47.5	65	482150000	172920000	162590000	146640000	N	N
Q04917	14-3-3 protein eta	YWHAH	149.93	13	10	10	53.3	23	478120000	155920000	210710000	111490000	N	N
P20700	Lamin-B1	LMNB1	127.67	31	30	28	52.9	56	474670000	178290000	151820000	144560000	N	N
P10599	Thioredoxin	TXN	22.413	5	5	5	46.7	8	474400000	282950000	88784000	102660000	N	Y
P13726	Tissue factor	F3	70.21	7	7	7	27.5	23	474110000	184700000	147970000	141440000	Y	N
P62829	60S ribosomal protein L23	RPL23	57.946	9	9	9	54.3	11	472920000	105840000	150200000	216880000	Y	Y
Q92598	Heat shock protein 105 kDa	HSPH1	323.31	35;1	34;1	33;1	51.7	67	472320000	171340000	130580000	170400000	Y	Y
P20340;Q9NRW1	Ras-related protein Rab-6A;Ras-related protein Rab-6B	RAB6A;RAB6B	18.168	7;5;2;1;1	7;5;2;1;1	7;5;2;1;1	30.3	18	471350000	254480000	90358000	126510000	N	N
Q15084	Protein disulfide-isomerase A6	PDIA6	123.58	14	14	14	38.6	33	470620000	217080000	123140000	130400000	N	N
P30153	Serine/threonine-protein phosphatase 2A 65 kDa regulatory subunit A alpha isoform	PPP2R1A	270.86	26	26	23	49.9	47	469340000	195420000	138650000	135270000	N	Y
Q9HCY8	Protein S100-A14	S100A14	104.46	7	7	7	72.1	9	462150000	218810000	135460000	107880000	N	Y
P05388;Q8NHW5	60S acidic ribosomal protein P0;60S acidic ribosomal protein P0-like	RPLP0;RPLP0P6	128.39	13;11	13;11	13;11	45.1	23	461470000	195550000	134490000	131430000	Y	Y
P51148	Ras-related protein Rab-5C	RAB5C	26.752	6;2	6;2	4;0	33.8	19	459940000	180310000	136840000	142790000	N	N
Q16576	Histone-binding protein RBBP7	RBBP7	141.91	14	14	8	50.8	23	458770000	232660000	131440000	94672000	N	Y
Q9H444	Charged multivesicular body protein 4b	CHMP4B	86.098	8	8	8	48.7	17	457140000	205270000	133250000	118610000	N	N
P67809	Nuclease-sensitive element-binding protein 1	YBX1	323.31	15;3	15;3	12;0	69.1	27	455650000	206050000	126030000	123570000	N	N
Q8TCT9	Minor histocompatibility antigen H13	HM13	18.181	4	4	4	10.1	19	455590000	202610000	121850000	131140000	N	N
P04181	Ornithine aminotransferase, mitochondrial;Ornithine aminotransferase, hepatic form;Ornithine aminotransferase, renal form	OAT	128.03	18	18	18	61.3	36	454350000	246680000	98141000	109530000	Y	Y
O76003	Glutaredoxin-3	GLRX3	62.686	10	10	10	37.9	27	450890000	175440000	127520000	147920000	Y	Y
P11586	C-1-tetrahydrofolate synthase, cytoplasmic;Methylenetetrahydrofolate dehydrogenase;Methenyltetrahydrofolate cyclohydrolase;Formyltetrahydrofolate synthetase;C-1-tetrahydrofolate synthase, cytoplasmic, N-terminally processed	MTHFD1	127.17	34	34	34	42.4	69	448920000	183780000	128370000	136760000	Y	N
P12956	X-ray repair cross-complementing protein 6	XRCC6	145.2	25;1	25;1	25;1	40.4	56	447910000	165260000	146060000	136590000	Y	N
P42704	Leucine-rich PPR motif-containing protein, mitochondrial	LRPPRC	323.31	59	59	58	51.9	128	444720000	176870000	127740000	140110000	Y	Y
P60903	Protein S100-A10	S100A10	8.5735	3	3	3	26.8	9	442980000	97746000	99189000	246040000	N	N
Q15233	Non-POU domain-containing octamer-binding protein	NONO	185.66	24	24	22	59.2	42	440310000	146840000	129970000	163500000	N	N
P14314	Glucosidase 2 subunit beta	PRKCSH	182.07	12	12	12	29.4	29	439810000	203520000	102480000	133810000	N	N
Q00610	Clathrin heavy chain 1	CLTC	323.31	72	72	59	52.5	127	439290000	190260000	132500000	116530000	Y	Y
P62906	60S ribosomal protein L10a	RPL10A	118.86	11	11	11	47.9	21	438730000	113930000	147810000	176990000	N	N
P15311	Ezrin	EZR	323.31	38	38	29	57.2	55	438060000	162320000	134850000	140890000	N	N
P84103	Serine/arginine-rich splicing factor 3	SRSF3	34.67	8	8	7	45.7	18	431060000	133260000	151100000	146700000	N	N
Q99623	Prohibitin-2	PHB2	75.017	15	15	15	56.5	31	431030000	189120000	106520000	135390000	N	N
P26599	Polypyrimidine tract-binding protein 1	PTBP1	302.09	18	18	15	57.1	32	430420000	184040000	100530000	145850000	Y	Y
P33316	Deoxyuridine 5-triphosphate nucleotidohydrolase, mitochondrial	DUT	69.573	8	8	8	36.5	24	429760000	168380000	136580000	124810000	Y	Y
O00231	26S proteasome non-ATPase regulatory subunit 11	PSMD11	82.022	19	19	19	50	38	428540000	208870000	122410000	97261000	Y	Y
Q9UL46	Proteasome activator complex subunit 2	PSME2	125.9	13	13	13	63.6	27	427970000	170060000	132370000	125540000	Y	Y
P02786	Transferrin receptor protein 1;Transferrin receptor protein 1, serum form	TFRC	164.04	22	22	22	34.5	61	426450000	189800000	109910000	126740000	Y	N
P42766	60S ribosomal protein L35	RPL35	8.1751	2	2	2	13.8	11	425150000	122340000	151280000	151530000	N	N
P55884	Eukaryotic translation initiation factor 3 subunit B	EIF3B	266.57	25	25	25	35.7	59	423710000	176560000	116700000	130450000	N	Y
P13164;Q01629;Q01628	Interferon-induced transmembrane protein 1;Interferon-induced transmembrane protein 2;Interferon-induced transmembrane protein 3	IFITM1;IFITM2;IFITM3	9.8257	1;1;1	1;1;1	1;1;1	12.8	2	423210000	266220000	80235000	76756000	N	N
Q96AE4	Far upstream element-binding protein 1	FUBP1	183.94	16	14	14	27.8	44	419680000	194480000	107740000	117460000	Y	N
P48047	ATP synthase subunit O, mitochondrial	ATP5O	34.565	8	8	8	49.8	19	419180000	125190000	128810000	165170000	N	Y
P32969	60S ribosomal protein L9	RPL9	111.63	7	7	7	53.1	14	419110000	158880000	112250000	147980000	Y	N
Q9UBB4	Ataxin-10	ATXN10	212.43	14	14	14	34.1	38	419100000	197950000	118250000	102900000	Y	Y
O43684	Mitotic checkpoint protein BUB3	BUB3	118.57	8	8	8	34.1	22	416970000	180390000	114380000	122210000	N	Y
P63241;Q6IS14;Q9GZV4	Eukaryotic translation initiation factor 5A-1;Eukaryotic translation initiation factor 5A-1-like;Eukaryotic translation initiation factor 5A-2	EIF5A;EIF5AL1;EIF5A2	206.73	10;6;5	10;6;5	10;6;5	85.1	12	416310000	226150000	102060000	88101000	N	N
P52209	6-phosphogluconate dehydrogenase, decarboxylating	PGD	171.07	18	18	18	48.9	38	415460000	201220000	102550000	111690000	Y	Y
P54577	Tyrosine--tRNA ligase, cytoplasmic;Tyrosine--tRNA ligase, cytoplasmic, N-terminally processed	YARS	92.328	27	27	27	55.3	53	411880000	179820000	112220000	119840000	N	Y
P52815	39S ribosomal protein L12, mitochondrial	MRPL12	30.636	4	4	4	40.4	16	411540000	142330000	115280000	153930000	N	N
O14737	Programmed cell death protein 5	PDCD5	31.33	6	6	6	55.2	12	409080000	223310000	92569000	93206000	N	N
P04792	Heat shock protein beta-1	HSPB1	267.45	9	9	9	77.1	19	408140000	159990000	135600000	112540000	N	N
Q15785	Mitochondrial import receptor subunit TOM34	TOMM34	94.44	10	10	10	36.9	33	407570000	81940000	156210000	169420000	Y	N
O00410	Importin-5	IPO5	323.31	35;2	35;2	35;2	46.6	64	407250000	167600000	115860000	123790000	Y	Y
P28066	Proteasome subunit alpha type-5	PSMA5	150.16	10	10	10	48.1	17	405930000	149360000	115460000	141120000	N	N
P62136	Serine/threonine-protein phosphatase PP1-alpha catalytic subunit	PPP1CA	198.23	17	17	4	63	25	404660000	159800000	130280000	114570000	N	N
P52907	F-actin-capping protein subunit alpha-1	CAPZA1	101.43	11	11	9	58.7	26	402120000	154680000	118940000	128500000	N	N
Q02790	Peptidyl-prolyl cis-trans isomerase FKBP4;Peptidyl-prolyl cis-trans isomerase FKBP4, N-terminally processed	FKBP4	151.69	21	21	21	49.9	44	402120000	170740000	109590000	121800000	N	N
P51991	Heterogeneous nuclear ribonucleoprotein A3	HNRNPA3	209.57	16	13	13	43.9	32	402090000	177380000	118130000	106580000	N	N
P34932	Heat shock 70 kDa protein 4	HSPA4	323.31	36	36	34	52.3	68	399240000	153940000	122130000	123180000	Y	N
P30040	Endoplasmic reticulum resident protein 29	ERP29	51.069	10	10	10	44.4	25	397870000	195700000	94798000	107370000	N	N
P62241	40S ribosomal protein S8	RPS8	45.612	7	7	7	35.1	21	396080000	216230000	88396000	91450000	N	N
P13010	X-ray repair cross-complementing protein 5	XRCC5	236.31	29	29	29	46.9	58	395040000	157940000	119260000	117830000	Y	N
P61019	Ras-related protein Rab-2A	RAB2A	71.616	7;2	7;2	7;2	38.7	18	393880000	164420000	107060000	122400000	N	N
O00151	PDZ and LIM domain protein 1	PDLIM1	259.11	10	10	10	41.9	26	388880000	174300000	118720000	95861000	N	N
O43399	Tumor protein D54	TPD52L2	109.92	14	14	14	81.1	22	387770000	185970000	107670000	94124000	N	N
Q13185	Chromobox protein homolog 3	CBX3	78.022	9	9	8	52.5	18	384930000	184080000	104120000	96728000	N	Y
Q16629	Serine/arginine-rich splicing factor 7	SRSF7	29.579	7	6	6	29.8	24	384260000	142030000	116460000	125770000	N	N
Q9Y3F4	Serine-threonine kinase receptor-associated protein	STRAP	193.56	18	18	18	65.7	28	378650000	146860000	122460000	109340000	N	N
P43490	Nicotinamide phosphoribosyltransferase	NAMPT	323.31	21	21	21	48.9	39	377240000	162300000	103170000	111770000	N	N
Q16658	Fascin	FSCN1	152.92	17	17	17	42.4	45	376870000	170660000	98211000	108000000	Y	N
P29966	Myristoylated alanine-rich C-kinase substrate	MARCKS	137.71	9	9	9	42.5	17	376680000	106670000	136050000	133950000	N	N
P61353	60S ribosomal protein L27	RPL27	11.661	4	4	4	27.2	14	376280000	166410000	98042000	111830000	N	N
P62195	26S protease regulatory subunit 8	PSMC5	116.74	19	19	18	54.9	42	374980000	174380000	91583000	109010000	Y	N
P18206	Vinculin	VCL	236.32	48	48	48	50.4	104	374320000	179040000	96401000	98888000	N	N
Q9UNM6	26S proteasome non-ATPase regulatory subunit 13	PSMD13	83.271	18	18	18	67.6	30	373800000	121200000	97802000	154800000	Y	Y
Q08211	ATP-dependent RNA helicase A	DHX9	208.52	40	40	40	33.5	92	372710000	133750000	127530000	111430000	Y	Y
P47895	Aldehyde dehydrogenase family 1 member A3	ALDH1A3	115.3	23;2;1;1	23;2;1;1	21;1;0;0	49.8	42	372700000	162090000	97071000	113540000	N	N
P52597	Heterogeneous nuclear ribonucleoprotein F;Heterogeneous nuclear ribonucleoprotein F, N-terminally processed	HNRNPF	126.77	14	12	12	43.9	28	371380000	128740000	137860000	104780000	N	Y
Q15417	Calponin-3	CNN3	246.71	13	13	12	53.8	24	370980000	136630000	118590000	115760000	Y	Y
P47813;O14602	Eukaryotic translation initiation factor 1A, X-chromosomal;Eukaryotic translation initiation factor 1A, Y-chromosomal	EIF1AX;EIF1AY	12.33	4;3	4;3	4;3	31.2	12	368850000	163880000	82500000	122470000	N	N
P11766	Alcohol dehydrogenase class-3	ADH5	87.262	12	12	12	36.9	27	368200000	152240000	93041000	122920000	N	N
Q9ULC4	Malignant T-cell-amplified sequence 1	MCTS1	83.683	8	8	8	62.4	15	364500000	112230000	152100000	100170000	Y	N
P07741	Adenine phosphoribosyltransferase	APRT	53.677	9	9	9	53.3	14	363860000	165290000	134870000	63699000	N	N
O75390	Citrate synthase, mitochondrial	CS	101.73	14	14	14	36.5	31	363340000	145050000	121220000	97083000	Y	N
Q13148	TAR DNA-binding protein 43	TARDBP	171.4	8	8	8	29	25	357690000	145800000	91750000	120130000	N	N
P59998	Actin-related protein 2/3 complex subunit 4	ARPC4	16.389	6	6	6	31.5	16	357000000	156090000	92736000	108170000	N	N
P82979	SAP domain-containing ribonucleoprotein	SARNP	16.577	6	6	6	26.7	18	356720000	162830000	120290000	73599000	N	N
P25788	Proteasome subunit alpha type-3	PSMA3	69.026	9	9	9	38	25	355950000	190960000	72678000	92316000	N	N
P36952	Serpin B5	SERPINB5	165.39	13	13	13	47.2	32	353450000	129980000	117710000	105760000	Y	N
Q9Y617	Phosphoserine aminotransferase	PSAT1	37.115	14	14	14	42.2	32	352960000	145920000	101280000	105760000	N	N
P41091;Q2VIR3	Eukaryotic translation initiation factor 2 subunit 3;Putative eukaryotic translation initiation factor 2 subunit 3-like protein	EIF2S3;EIF2S3L	148.67	18;15	18;15	18;15	44.9	43	352280000	144070000	106250000	101960000	Y	Y
P31948	Stress-induced-phosphoprotein 1	STIP1	323.31	27	27	27	53.8	60	352270000	137410000	104100000	110760000	Y	Y
P54578	Ubiquitin carboxyl-terminal hydrolase 14	USP14	248.24	15	15	15	42.3	39	352000000	195640000	62856000	93503000	N	N
Q9P2X0	Dolichol-phosphate mannosyltransferase subunit 3	DPM3	5.7818	1	1	1	10.9	3	351300000	98363000	115010000	137920000	N	N
O75964	ATP synthase subunit g, mitochondrial	ATP5L	5.5202	2	2	2	25.2	10	350870000	205580000	67069000	78221000	N	N
P00846	ATP synthase subunit a	MT-ATP6	5.6634	1	1	1	4.4	4	350460000	163430000	68625000	118410000	N	N
P55786	Puromycin-sensitive aminopeptidase	NPEPPS	191.45	36;12	36;12	36;12	39.1	65	350270000	144590000	94824000	110860000	Y	N
P17844	Probable ATP-dependent RNA helicase DDX5	DDX5	182.37	31	31	21	51.1	47	345780000	143300000	84581000	117910000	Y	Y
P13797	Plastin-3	PLS3	189.77	33	29	27	62.7	50	345050000	103420000	123420000	118210000	Y	N
P55209	Nucleosome assembly protein 1-like 1	NAP1L1	311.45	9	7	7	29.7	23	344720000	173390000	84223000	87107000	N	N
P61160	Actin-related protein 2	ACTR2	69.19	12	12	12	38.6	30	344010000	202640000	67418000	73949000	N	N
P46777	60S ribosomal protein L5	RPL5	55.318	13	13	13	42.4	30	343600000	172940000	80294000	90371000	N	N
P08754	Guanine nucleotide-binding protein G(k) subunit alpha	GNAI3	94.928	10;4;2;2;2;1;1	10;4;2;2;2;1;1	7;1;0;0;0;0;0	37	26	342540000	119220000	115030000	108290000	Y	N
P54136	Arginine--tRNA ligase, cytoplasmic	RARS	210.37	30	30	30	53.9	53	338250000	125700000	97980000	114570000	Y	Y
Q96A72	Protein mago nashi homolog 2	MAGOHB	23.145	7	7	1	45.9	15	337830000	142200000	83931000	111700000	N	N
O43765	Small glutamine-rich tetratricopeptide repeat-containing protein alpha	SGTA	23.317	6	6	6	23.6	19	337430000	184660000	58217000	94548000	Y	Y
P22314	Ubiquitin-like modifier-activating enzyme 1	UBA1	323.31	33	33	33	43.9	73	336180000	134380000	95938000	105860000	Y	N
O60493	Sorting nexin-3	SNX3	17.297	7	7	5	44.4	16	334560000	80999000	126420000	127140000	N	N
P36957	Dihydrolipoyllysine-residue succinyltransferase component of 2-oxoglutarate dehydrogenase complex, mitochondrial	DLST	106.1	13	13	13	31.6	36	334300000	163530000	82363000	88412000	N	N
P04844	Dolichyl-diphosphooligosaccharide--protein glycosyltransferase subunit 2	RPN2	200.77	11	11	11	25.8	33	332250000	158550000	93426000	80266000	N	N
P10412	Histone H1.4	HIST1H1E	34.942	6	6	2	24.7	19	331770000	136370000	65502000	129900000	N	N
O95816	BAG family molecular chaperone regulator 2	BAG2	25.841	7	7	7	25.6	23	330700000	127560000	100520000	102620000	N	N
P17174	Aspartate aminotransferase, cytoplasmic	GOT1	145.74	17	17	17	52.3	32	329760000	147230000	92941000	89586000	N	N
P00403	Cytochrome c oxidase subunit 2	MT-CO2	40.064	6	6	6	27.8	8	329210000	109430000	121860000	97923000	N	N
P35579	Myosin-9	MYH9	323.31	102;1;1	102;1;1	82;1;0	53.5	178	328050000	140230000	99377000	88445000	Y	Y
O75821	Eukaryotic translation initiation factor 3 subunit G	EIF3G	143.52	12	12	12	40	30	327400000	136550000	76310000	114550000	Y	Y
Q13347	Eukaryotic translation initiation factor 3 subunit I	EIF3I	49.569	14	14	14	52	25	326450000	123690000	85930000	116840000	N	N
Q9BVK6	Transmembrane emp24 domain-containing protein 9	TMED9	52.291	5	5	4	20	19	326380000	163360000	74120000	88893000	N	N
P63261	Actin, cytoplasmic 2;Actin, cytoplasmic 2, N-terminally processed	ACTG1	323.31	31	31	1	82.9	25	324700000	83806000	117300000	123600000	Y	N
P00492	Hypoxanthine-guanine phosphoribosyltransferase	HPRT1	31.076	8	8	8	40.4	20	322390000	157030000	78147000	87210000	Y	Y
P27824	Calnexin	CANX	323.31	29;1	29;1	29;1	43.4	44	322200000	113240000	114280000	94679000	N	N
O00303	Eukaryotic translation initiation factor 3 subunit F	EIF3F	97.991	10	10	10	35.6	18	322040000	114920000	128200000	78910000	N	N
P61457	Pterin-4-alpha-carbinolamine dehydratase	PCBD1	32.014	6	6	6	50	12	321900000	127400000	85321000	109180000	N	N
O75396	Vesicle-trafficking protein SEC22b	SEC22B	88.934	10	10	10	38.1	18	321560000	131970000	91875000	97715000	N	N
P46940	Ras GTPase-activating-like protein IQGAP1	IQGAP1	323.31	61;2	61;2	59;1	49.8	128	321500000	157150000	82027000	82326000	Y	N
P30085	UMP-CMP kinase	CMPK1	30.185	5	5	5	28.1	19	319230000	150530000	79218000	89481000	N	N
P35221	Catenin alpha-1	CTNNA1	229.39	34	34	26	47.1	73	318790000	145540000	76481000	96762000	Y	N
P83731	60S ribosomal protein L24	RPL24	12.785	4	4	4	25.5	16	317690000	169180000	67489000	81027000	N	N
P41250	Glycine--tRNA ligase	GARS	175.03	28	28	28	45.3	64	317550000	110900000	110320000	96322000	N	N
P12429	Annexin A3	ANXA3	127.68	18	18	18	57.6	33	317250000	149000000	78932000	89318000	N	Y
Q9NTK5	Obg-like ATPase 1	OLA1	59.018	16	16	16	44.9	39	316260000	100790000	107120000	108340000	N	N
P30740	Leukocyte elastase inhibitor	SERPINB1	45.318	12	12	11	36.7	28	316150000	143240000	63419000	109490000	N	N
P62495	Eukaryotic peptide chain release factor subunit 1	ETF1	103.72	16	16	16	45.8	35	315260000	145780000	80218000	89261000	Y	N
O75608	Acyl-protein thioesterase 1	LYPLA1	39.365	4	4	4	20	15	315150000	96226000	106540000	112390000	N	N
Q00839	Heterogeneous nuclear ribonucleoprotein U	HNRNPU	242.77	22	22	21	28	70	314830000	114530000	95912000	104390000	Y	Y
P30048	Thioredoxin-dependent peroxide reductase, mitochondrial	PRDX3	97.681	8	8	8	39.1	19	314780000	213670000	44947000	56170000	N	Y
Q9UMS4	Pre-mRNA-processing factor 19	PRPF19	90.44	12	12	12	39.5	30	314390000	144870000	90123000	79396000	N	N
P51858	Hepatoma-derived growth factor	HDGF	97.716	12	12	12	51.7	20	314260000	128880000	59630000	125750000	Y	Y
Q9C002	Normal mucosa of esophagus-specific gene 1 protein	NMES1	31.625	5	5	5	50.6	6	312010000	165400000	59070000	87548000	N	N
P46776	60S ribosomal protein L27a	RPL27A	11.912	5	5	5	35.1	18	311080000	183820000	46609000	80651000	N	N
O75534	Cold shock domain-containing protein E1	CSDE1	129.63	26	26	26	37.1	65	310440000	113150000	90758000	106530000	Y	N
P22061	Protein-L-isoaspartate(D-aspartate) O-methyltransferase	PCMT1	62.266	8	8	8	53.3	17	307170000	106020000	83031000	118110000	N	N
Q13177	Serine/threonine-protein kinase PAK 2;PAK-2p27;PAK-2p34	PAK2	118.97	18;5;3	18;5;3	18;5;3	38.7	36	306250000	121910000	98283000	86061000	N	Y
Q99439	Calponin-2	CNN2	99.409	8	7	7	31.1	21	304070000	152120000	78549000	73402000	Y	Y
P06493	Cyclin-dependent kinase 1	CDK1	102.77	10	10	9	44.8	25	303840000	131080000	95530000	77236000	N	N
Q01813	ATP-dependent 6-phosphofructokinase, platelet type	PFKP	203.84	22	22	18	35.8	54	301960000	109970000	87991000	104000000	N	N
P11413	Glucose-6-phosphate 1-dehydrogenase	G6PD	136.98	19	19	19	42.9	47	300130000	114000000	89579000	96558000	N	N
O00425	Insulin-like growth factor 2 mRNA-binding protein 3	IGF2BP3	142.85	15;1	14;0	14;0	33.2	50	299500000	131700000	82611000	85196000	N	N
P61289	Proteasome activator complex subunit 3	PSME3	80.848	11	11	11	45.7	23	298880000	112260000	90055000	96567000	N	N
P26583	High mobility group protein B2	HMGB2	15.9	4	4	4	18.2	18	298570000	79413000	118960000	100190000	N	N
P14868	Aspartate--tRNA ligase, cytoplasmic	DARS	72.261	21	21	21	44.7	48	297990000	120870000	76439000	100680000	N	N
O43390	Heterogeneous nuclear ribonucleoprotein R	HNRNPR	147.64	20	20	13	32.4	52	297370000	119030000	94647000	83688000	Y	N
P39023	60S ribosomal protein L3	RPL3	49.392	13;1	13;1	13;1	36.5	42	297130000	89376000	95263000	112490000	Y	Y
P18085	ADP-ribosylation factor 4	ARF4	27.873	7	5	5	45.6	14	296960000	125820000	77760000	93379000	N	N
Q15366	Poly(rC)-binding protein 2	PCBP2	50.22	13;1	9;0	8;0	51.2	24	296960000	66953000	119450000	110550000	Y	Y
Q13263	Transcription intermediary factor 1-beta	TRIM28	222.89	26	26	26	46.8	49	295960000	121190000	74231000	100540000	N	N
P07339	Cathepsin D;Cathepsin D light chain;Cathepsin D heavy chain	CTSD	34.852	7	7	7	22.6	28	295850000	117020000	80860000	97971000	N	Y
P14866	Heterogeneous nuclear ribonucleoprotein L	HNRNPL	105.36	18	18	17	47.2	31	295780000	106010000	102010000	87764000	Y	Y
P09661	U2 small nuclear ribonucleoprotein A	SNRPA1	57.345	11	11	11	56.9	18	295600000	122680000	77505000	95416000	N	N
P30084	Enoyl-CoA hydratase, mitochondrial	ECHS1	196.77	9	9	9	42.1	25	295200000	148110000	85749000	61343000	N	N
Q96KP4	Cytosolic non-specific dipeptidase	CNDP2	101.68	17	17	17	51.6	37	290800000	93663000	82294000	114850000	N	N
P13073	Cytochrome c oxidase subunit 4 isoform 1, mitochondrial	COX4I1	23.691	6	6	6	39.1	18	290620000	127150000	62905000	100570000	N	N
Q9UBI6	Guanine nucleotide-binding protein G(I)/G(S)/G(O) subunit gamma-12	GNG12	12.508	3	3	3	47.2	7	290340000	122660000	87014000	80664000	N	N
Q15758	Neutral amino acid transporter B(0)	SLC1A5	39.905	7	7	7	19.6	22	288240000	150010000	51282000	86949000	N	N
P05026	Sodium/potassium-transporting ATPase subunit beta-1	ATP1B1	94.681	7	7	7	31	27	288140000	143890000	65014000	79230000	N	N
Q00325	Phosphate carrier protein, mitochondrial	SLC25A3	25.112	8	8	8	21.3	31	287910000	118200000	84485000	85222000	N	N
P46060	Ran GTPase-activating protein 1	RANGAP1	83.632	19	19	19	46	42	287350000	134300000	71442000	81608000	Y	Y
Q9Y333	U6 snRNA-associated Sm-like protein LSm2	LSM2	67.128	3	3	3	51.6	10	286500000	131060000	60152000	95287000	N	N
P31939	Bifunctional purine biosynthesis protein PURH;Phosphoribosylaminoimidazolecarboxamide formyltransferase;IMP cyclohydrolase	ATIC	123.61	26	26	26	61.7	50	286010000	126520000	70022000	89464000	N	Y
P20042	Eukaryotic translation initiation factor 2 subunit 2	EIF2S2	51.815	13	13	13	37.5	27	285260000	92911000	96361000	95984000	Y	Y
Q8NC51	Plasminogen activator inhibitor 1 RNA-binding protein	SERBP1	118.86	13	13	13	34.3	34	284230000	108250000	85587000	90390000	N	N
P60228	Eukaryotic translation initiation factor 3 subunit E	EIF3E	128.78	22	22	22	52.8	38	284150000	108250000	74897000	101010000	N	N
O75340	Programmed cell death protein 6	PDCD6	32.055	9	9	9	53.4	14	283710000	154620000	52579000	76514000	N	N
P15121	Aldose reductase	AKR1B1	115.44	16;1	16;1	16;1	43	29	283200000	104470000	73029000	105700000	N	N
Q53GQ0	Very-long-chain 3-oxoacyl-CoA reductase	HSD17B12	30.279	8	8	8	30.1	21	282950000	80422000	96326000	106200000	N	N
P43243	Matrin-3	MATR3	225	22	22	22	34	63	282950000	120820000	82552000	79587000	N	N
P39656	Dolichyl-diphosphooligosaccharide--protein glycosyltransferase 48 kDa subunit	DDOST	48.398	10	10	10	26.1	32	281380000	145390000	62531000	73457000	N	N
Q13283	Ras GTPase-activating protein-binding protein 1	G3BP1	148.42	15	15	14	45.5	38	279300000	124060000	75275000	79973000	N	N
Q969L2	Protein MAL2	MAL2	2.5062	2	2	2	18.2	2	278840000	211300000	0	67546000	N	N
P62312	U6 snRNA-associated Sm-like protein LSm6	LSM6	5.774	3	3	3	32.5	8	278730000	95046000	75046000	108640000	N	N
P43307	Translocon-associated protein subunit alpha	SSR1	6.1796	2	2	2	6.6	15	278700000	138580000	59410000	80713000	N	N
P52788	Spermine synthase	SMS	177.22	11	11	11	41	27	277690000	115820000	84534000	77340000	N	N
P27695	DNA-(apurinic or apyrimidinic site) lyase;DNA-(apurinic or apyrimidinic site) lyase, mitochondrial	APEX1	151.23	10	10	10	46.9	27	277190000	123280000	72281000	81630000	N	N
Q9UKK9	ADP-sugar pyrophosphatase	NUDT5	66.436	8	8	8	50.2	14	276480000	136830000	61496000	78156000	N	N
Q9Y5S9	RNA-binding protein 8A	RBM8A	12.222	4	4	4	27	11	276040000	107330000	72716000	95993000	N	N
P46782	40S ribosomal protein S5;40S ribosomal protein S5, N-terminally processed	RPS5	78.683	10	10	10	53.9	18	273630000	95215000	75864000	102550000	N	Y
P21926	CD9 antigen	CD9	10.423	4	4	4	22.8	14	271910000	57002000	103820000	111090000	N	N
P07910	Heterogeneous nuclear ribonucleoproteins C1/C2	HNRNPC	130.93	11;5;5;5;5	11;5;5;5;5	11;5;5;5;5	33	30	271800000	92618000	80333000	98850000	N	N
P40925	Malate dehydrogenase, cytoplasmic	MDH1	56.834	11	11	11	34.7	27	271050000	110580000	86710000	73760000	Y	N
P49915	GMP synthase [glutamine-hydrolyzing]	GMPS	215.01	23	23	23	49.8	63	270250000	127010000	66756000	76481000	Y	Y
O75607	Nucleoplasmin-3	NPM3	70.193	2	2	2	20.8	11	269890000	103010000	124740000	42147000	N	N
Q04760	Lactoylglutathione lyase	GLO1	27.214	6	6	6	38	14	268270000	94063000	83866000	90344000	N	N
Q9Y3I0	tRNA-splicing ligase RtcB homolog	RTCB	69.679	13	13	13	32.9	36	268040000	152210000	60876000	54954000	N	N
P61081	NEDD8-conjugating enzyme Ubc12	UBE2M	43.457	8	8	8	45.4	15	267560000	114010000	67134000	86421000	Y	Y
O75131	Copine-3	CPNE3	133.71	12;1;1;1;1;1;1	12;1;1;1;1;1;1	11;0;0;0;0;0;0	24.8	33	267300000	144870000	59741000	62689000	Y	Y
Q9Y262	Eukaryotic translation initiation factor 3 subunit L	EIF3L	158.78	22	22	22	46.5	45	267250000	83948000	103050000	80249000	Y	Y
P45974	Ubiquitin carboxyl-terminal hydrolase 5	USP5	204.32	27;2	27;2	27;2	38.2	58	267010000	124950000	70861000	71201000	N	N
O60664	Perilipin-3	PLIN3	158.72	11	11	11	39.4	34	266690000	111040000	68528000	87123000	N	Y
Q14697	Neutral alpha-glucosidase AB	GANAB	228.4	33	33	33	44.8	63	266120000	110210000	68771000	87138000	Y	N
P61221	ATP-binding cassette sub-family E member 1	ABCE1	323.31	18	18	18	38.9	53	265430000	111300000	71604000	82526000	N	Y
Q99829	Copine-1	CPNE1	107.93	11	11	11	22.2	30	264830000	126370000	80761000	57695000	N	N
P22102	Trifunctional purine biosynthetic protein adenosine-3;Phosphoribosylamine--glycine ligase;Phosphoribosylformylglycinamidine cyclo-ligase;Phosphoribosylglycinamide formyltransferase	GART	291.63	31	31	31	41.4	74	264390000	94737000	74770000	94879000	Y	Y
Q04323	UBX domain-containing protein 1	UBXN1	62.771	3	3	3	12.1	19	264200000	107600000	73314000	83285000	N	N
P16152	Carbonyl reductase [NADPH] 1	CBR1	97.506	13	13	11	64.6	26	263980000	112090000	63408000	88476000	Y	Y
P28074	Proteasome subunit beta type-5	PSMB5	64.127	9	9	9	41.8	19	262880000	117470000	68797000	76612000	N	N
P31942	Heterogeneous nuclear ribonucleoprotein H3	HNRNPH3	107.06	7	5	5	20.8	25	262690000	82945000	85571000	94176000	N	N
O43169	Cytochrome b5 type B	CYB5B	28.352	3	3	3	20	13	261890000	104290000	66137000	91464000	N	N
Q13126	S-methyl-5-thioadenosine phosphorylase	MTAP	69.772	11	11	11	46.3	24	261840000	71111000	100550000	90178000	Y	Y
P49591	Serine--tRNA ligase, cytoplasmic	SARS	143.8	22	22	22	48.2	47	261820000	128490000	58342000	74985000	N	N
P24752	Acetyl-CoA acetyltransferase, mitochondrial	ACAT1	145.39	10	10	10	30	36	261220000	179050000	45070000	37103000	Y	N
O95336	6-phosphogluconolactonase	PGLS	95.892	9	9	9	54.7	17	260780000	129440000	62160000	69175000	N	N
P50502;Q8NFI4;Q8IZP2	Hsc70-interacting protein;Putative protein FAM10A5;Putative protein FAM10A4	ST13;ST13P5;ST13P4	35.794	11;8;6	11;8;6	11;8;6	30.9	28	258170000	99562000	77053000	81552000	N	N
P61803	Dolichyl-diphosphooligosaccharide--protein glycosyltransferase subunit DAD1	DAD1	42.251	4	4	4	30.1	5	258090000	174250000	58895000	24942000	N	N
Q09666	Neuroblast differentiation-associated protein AHNAK	AHNAK	323.31	164;1	164;1	164;1	53.1	442	257130000	86044000	82066000	89025000	N	N
O75874	Isocitrate dehydrogenase [NADP] cytoplasmic	IDH1	49.508	15	15	14	38.9	39	256770000	140950000	64329000	51493000	Y	Y
P56385	ATP synthase subunit e, mitochondrial	ATP5I	5.8355	3	3	3	31.9	7	256530000	113430000	28320000	114780000	N	N
Q99733	Nucleosome assembly protein 1-like 4	NAP1L4	150.15	10	10	8	29.9	26	256300000	79860000	89088000	87355000	N	N
P16949	Stathmin	STMN1	6.9897	3	3	2	19.5	17	256220000	99000000	96228000	60988000	N	N
P0DN76;Q01081;Q8WU68	Splicing factor U2AF 35 kDa subunit;Splicing factor U2AF 26 kDa subunit	U2AF1;U2AF1L4	73.693	5;5;3	5;5;3	5;5;3	22.9	18	255590000	103890000	74280000	77420000	N	N
O14929	Histone acetyltransferase type B catalytic subunit	HAT1	89.469	14	14	14	46.3	32	254960000	113230000	70252000	71479000	Y	Y
Q12792	Twinfilin-1	TWF1	72.299	7	7	7	24.6	30	254690000	108990000	64960000	80739000	N	N
O15347	High mobility group protein B3	HMGB3	13.924	4	4	4	20	17	254070000	116170000	51727000	86181000	N	N
O43396	Thioredoxin-like protein 1	TXNL1	74.666	10	10	10	42.9	21	253210000	117410000	58348000	77455000	N	N
O43707	Alpha-actinin-4	ACTN4	323.31	49;1	31;1	31;1	62.1	72	253150000	114390000	71024000	67734000	N	N
Q01581	Hydroxymethylglutaryl-CoA synthase, cytoplasmic	HMGCS1	56.123	11	11	11	28.1	35	252770000	117620000	64589000	70563000	Y	Y
Q9BUF5	Tubulin beta-6 chain	TUBB6	141.92	22	12	9	58.1	24	252330000	130250000	63061000	59022000	N	N
Q14444	Caprin-1	CAPRIN1	61.967	14	14	14	22.4	33	251810000	113420000	63284000	75109000	Y	N
Q6NZI2	Polymerase I and transcript release factor	PTRF	172.48	8	8	8	18.7	32	251560000	107940000	66078000	77544000	N	N
Q9H4M9	EH domain-containing protein 1	EHD1	240.28	21	21	15	48.5	39	249730000	106410000	68963000	74360000	N	N
Q14974	Importin subunit beta-1	KPNB1	309.92	31	31	31	45.9	54	249550000	106450000	67737000	75368000	Y	Y
Q9Y5M8	Signal recognition particle receptor subunit beta	SRPRB	64.069	8	8	8	35.4	23	247870000	105100000	65274000	77496000	Y	N
P17096	High mobility group protein HMG-I/HMG-Y	HMGA1	22.249	3	3	3	23.4	8	247460000	114230000	57950000	75280000	N	N
O43776	Asparagine--tRNA ligase, cytoplasmic	NARS	129.7	15	15	15	31.6	42	247270000	93998000	71955000	81320000	Y	Y
Q9NP79	Vacuolar protein sorting-associated protein VTA1 homolog	VTA1	85.902	6	6	6	22.8	17	247220000	68765000	72154000	106300000	N	N
P04439	HLA class I histocompatibility antigen, A-3 alpha chain	HLA-A	97.817	13;3	13;3	10;1	41.1	28	245590000	120150000	55602000	69837000	N	N
Q969U7	Proteasome assembly chaperone 2	PSMG2	17.288	6	6	6	22	19	244700000	95069000	73026000	76608000	Y	N
P62753	40S ribosomal protein S6	RPS6	16.636	5	5	5	22.9	27	244290000	168640000	38145000	37510000	Y	Y
Q01650	Large neutral amino acids transporter small subunit 1	SLC7A5	98.777	5;1;1	5;1;1	5;1;1	11.8	22	244160000	108560000	77371000	58227000	N	N
O94760	N(G),N(G)-dimethylarginine dimethylaminohydrolase 1	DDAH1	33.097	11;1	11;1	11;1	49.1	22	242310000	127120000	49821000	65375000	N	N
P46778	60S ribosomal protein L21	RPL21	13.375	4	4	4	33.1	18	241400000	70778000	100480000	70149000	N	N
Q9BY44	Eukaryotic translation initiation factor 2A;Eukaryotic translation initiation factor 2A, N-terminally processed	EIF2A	106.76	21	21	21	43.2	50	241210000	106070000	67114000	68023000	Y	N
P09960	Leukotriene A-4 hydrolase	LTA4H	251.71	21	21	21	41.6	50	241020000	124890000	49964000	66170000	Y	N
P54819	Adenylate kinase 2, mitochondrial;Adenylate kinase 2, mitochondrial, N-terminally processed	AK2	47.277	11	11	11	56.1	21	240900000	81066000	73647000	86185000	N	N
P09669	Cytochrome c oxidase subunit 6C	COX6C	5.0456	3	3	3	30.7	8	240610000	82268000	107240000	51101000	N	N
P46779	60S ribosomal protein L28	RPL28	9.4624	3	3	3	21.9	16	240490000	70981000	105000000	64503000	N	N
O15511	Actin-related protein 2/3 complex subunit 5	ARPC5	13.2	2	2	2	14.6	15	239140000	51355000	84372000	103410000	N	N
O60888	Protein CutA	CUTA	14.252	2	2	2	22.9	10	238770000	180530000	28756000	29480000	N	N
P40939	Trifunctional enzyme subunit alpha, mitochondrial;Long-chain enoyl-CoA hydratase;Long chain 3-hydroxyacyl-CoA dehydrogenase	HADHA	226.48	24	24	24	44.6	63	238710000	94110000	66167000	78430000	Y	N
P14174	Macrophage migration inhibitory factor	MIF	60.069	6	6	6	60	7	237990000	87326000	74646000	76020000	N	N
Q14103	Heterogeneous nuclear ribonucleoprotein D0	HNRNPD	29.718	8	8	6	23.9	25	237950000	112520000	65349000	60086000	N	Y
P49721	Proteasome subunit beta type-2	PSMB2	23.169	7	7	7	34.3	15	237700000	87179000	69034000	81491000	N	N
P55084	Trifunctional enzyme subunit beta, mitochondrial;3-ketoacyl-CoA thiolase	HADHB	31.429	11	11	11	25.5	41	237590000	150810000	50602000	36179000	N	N
P33240	Cleavage stimulation factor subunit 2	CSTF2	39.628	12;5	12;5	12;5	27.2	46	236660000	125180000	53873000	57604000	Y	Y
Q13162	Peroxiredoxin-4	PRDX4	36.391	8	5	5	32.8	20	236090000	85423000	58062000	92603000	N	Y
P14923	Junction plakoglobin	JUP	158.53	26	26	23	49.9	57	235740000	87041000	70674000	78025000	Y	Y
Q99735	Microsomal glutathione S-transferase 2	MGST2	2.3291	1	1	1	9.5	4	235520000	117910000	63902000	53710000	N	N
P63010	AP-2 complex subunit beta	AP2B1	142.44	28	28	15	36.6	61	235380000	97560000	61533000	76287000	Y	Y
Q9BRA2	Thioredoxin domain-containing protein 17	TXNDC17	10.887	3	3	3	26.8	12	235340000	57534000	80306000	97503000	N	N
P13804	Electron transfer flavoprotein subunit alpha, mitochondrial	ETFA	51.384	10	10	10	42.3	27	235290000	85923000	67725000	81645000	N	N
Q9NYL9	Tropomodulin-3	TMOD3	106.15	11;1	11;1	11;1	47.2	28	234790000	117110000	53728000	63951000	N	N
P06753	Tropomyosin alpha-3 chain	TPM3	18.296	12	3	3	28.1	35	234530000	98492000	66231000	69805000	N	N
Q9Y277	Voltage-dependent anion-selective channel protein 3	VDAC3	34.183	9	9	9	34.3	23	233660000	139000000	59602000	35058000	Y	Y
Q5RI15	Cytochrome c oxidase protein 20 homolog	COX20	3.0328	1	1	1	11	9	231580000	89009000	63396000	79170000	N	N
Q01105;P0DME0	Protein SET;Protein SETSIP	SET;SETSIP	126.52	7;4	7;4	7;4	43.4	17	230890000	68557000	41549000	120790000	N	N
Q12906	Interleukin enhancer-binding factor 3	ILF3	149.49	24	24	22	33.7	56	230560000	95500000	61295000	73767000	N	N
P05120	Plasminogen activator inhibitor 2	SERPINB2	99.368	11	11	11	37.3	30	230550000	98650000	67751000	64152000	N	N
Q9NR56	Muscleblind-like protein 1	MBNL1	12.541	5	5	2	14.7	22	229890000	116500000	47632000	65752000	N	N
Q9UJZ1	Stomatin-like protein 2, mitochondrial	STOML2	89.813	9	9	9	38.5	25	229550000	88036000	74893000	66619000	N	N
P67936	Tropomyosin alpha-4 chain	TPM4	185.1	20	20	9	62.9	30	229300000	121600000	51693000	56015000	N	N
P49588	Alanine--tRNA ligase, cytoplasmic	AARS	323.31	30	30	30	40.1	80	228890000	105670000	60788000	62425000	N	N
Q9ULV4	Coronin-1C	CORO1C	60.135	14	14	14	36.5	30	228660000	91482000	68449000	68727000	N	Y
P17980	26S protease regulatory subunit 6A	PSMC3	104.83	16	16	16	50.1	36	228160000	108990000	54890000	64282000	N	N
Q9Y2Z0	Suppressor of G2 allele of SKP1 homolog	SUGT1	33.45	7	7	7	24.7	30	228150000	66103000	69275000	92769000	N	N
P17655	Calpain-2 catalytic subunit	CAPN2	138.35	19	19	19	37.9	48	227650000	84115000	64977000	78563000	N	Y
P68036	Ubiquitin-conjugating enzyme E2 L3	UBE2L3	19.653	5;2	5;2	5;2	61	14	227340000	56940000	63211000	107190000	N	N
P14324	Farnesyl pyrophosphate synthase	FDPS	220.51	6	6	6	19.1	27	227270000	58739000	84003000	84529000	N	N
Q15369	Transcription elongation factor B polypeptide 1	TCEB1	92.493	5	5	5	58	8	226600000	106630000	64137000	55832000	Y	N
P55327	Tumor protein D52	TPD52	125.39	6	6	6	39.7	20	225720000	108460000	59786000	57468000	N	N
P24534	Elongation factor 1-beta	EEF1B2	111.35	10	8	8	63.6	17	225540000	93598000	54793000	77149000	N	N
P36578	60S ribosomal protein L4	RPL4	34.444	11	11	11	26.2	42	225010000	113920000	39763000	71329000	Y	Y
Q16778;P33778;P23527;P06899;Q8N257	Histone H2B type 2-E;Histone H2B type 1-B;Histone H2B type 1-O;Histone H2B type 1-J;Histone H2B type 3-B	HIST2H2BE;HIST1H2BB;HIST1H2BO;HIST1H2BJ;HIST3H2BB	110.12	8;8;8;8;5	8;8;8;8;5	0;0;0;0;0	52.4	14	224760000	89043000	69706000	66013000	N	N
Q9Y3U8	60S ribosomal protein L36	RPL36	9.9518	3	3	3	21	9	224530000	104580000	94650000	25294000	N	N
Q9UHD8	Septin-9	SEPT9	223.76	16	16	16	33.3	54	224220000	85791000	72182000	66247000	N	N
P62847	40S ribosomal protein S24	RPS24	9.5401	3	3	3	25.6	13	223900000	115490000	51660000	56748000	N	N
Q9Y696	Chloride intracellular channel protein 4	CLIC4	213.19	11	11	11	57.3	25	223610000	94873000	58372000	70364000	Y	Y
O00148	ATP-dependent RNA helicase DDX39A	DDX39A	52.026	16	16	6	43.6	35	223190000	105770000	55798000	61626000	N	N
P00367;P49448	Glutamate dehydrogenase 1, mitochondrial;Glutamate dehydrogenase 2, mitochondrial	GLUD1;GLUD2	63.319	15;11	15;11	15;11	33	50	222850000	68520000	68568000	85761000	N	N
O00487	26S proteasome non-ATPase regulatory subunit 14	PSMD14	45.669	9	9	9	41.3	21	222290000	82498000	46631000	93163000	N	N
P01040	Cystatin-A;Cystatin-A, N-terminally processed	CSTA	9.9531	3	3	3	42.9	10	221690000	134840000	38264000	48578000	N	N
P09874	Poly [ADP-ribose] polymerase 1	PARP1	154.86	31	31	31	36.6	94	221410000	91672000	63490000	66245000	Y	N
Q04637	Eukaryotic translation initiation factor 4 gamma 1	EIF4G1	323.31	44	44	40	30.3	110	220800000	90879000	63395000	66523000	Y	Y
Q96AG4	Leucine-rich repeat-containing protein 59	LRRC59	234.86	10	10	10	44	29	220660000	102590000	52774000	65297000	Y	Y
Q9Y6M1	Insulin-like growth factor 2 mRNA-binding protein 2	IGF2BP2	108.71	16	16	15	33.1	50	220010000	102630000	58156000	59222000	N	N
P56192	Methionine--tRNA ligase, cytoplasmic	MARS	190.99	25	25	25	37.8	55	219600000	102000000	52892000	64709000	Y	Y
P04075	Fructose-bisphosphate aldolase A	ALDOA	323.31	25	25	22	81.9	30	219500000	80936000	64502000	74061000	Y	Y
P62805	Histone H4	HIST1H4A	25.415	7	7	7	49.5	12	219400000	78804000	71728000	68868000	N	N
P11177	Pyruvate dehydrogenase E1 component subunit beta, mitochondrial	PDHB	28.578	8	8	8	25.6	26	218160000	116380000	48276000	53505000	N	N
Q99729	Heterogeneous nuclear ribonucleoprotein A/B	HNRNPAB	42.376	7	7	7	20.2	23	217980000	75432000	72589000	69962000	N	N
P22695	Cytochrome b-c1 complex subunit 2, mitochondrial	UQCRC2	81.445	9	9	9	28	29	217700000	111530000	49550000	56625000	Y	Y
P62877	E3 ubiquitin-protein ligase RBX1;E3 ubiquitin-protein ligase RBX1, N-terminally processed	RBX1	33.778	3	3	3	30.6	5	217040000	148600000	68441000	0	N	N
Q8NEX6	Protein WFDC11	WFDC11	2.0709	1	1	1	11.5	6	216790000	0	0	216790000	N	N
Q6NXT2;Q71DI3;Q16695;P84243;P68431	Histone H3.3C;Histone H3.2;Histone H3.1t;Histone H3.3;Histone H3.1	H3F3C;HIST2H3A;HIST3H3;H3F3A;HIST1H3A	6.5141	3;3;3;3;3	3;3;3;3;3	3;3;3;3;3	12.6	10	216460000	88504000	61252000	66705000	N	N
Q12905	Interleukin enhancer-binding factor 2	ILF2	45.87	11	11	11	30.3	25	215540000	121030000	47704000	46807000	N	N
Q99615	DnaJ homolog subfamily C member 7	DNAJC7	46.464	14	14	14	30.6	48	215240000	92207000	55605000	67433000	Y	N
P28070	Proteasome subunit beta type-4	PSMB4	81.44	8	8	8	48.5	18	215190000	72264000	55128000	87802000	N	N
P00918	Carbonic anhydrase 2	CA2	24.029	7	7	7	35.8	21	214980000	98937000	65009000	51032000	N	N
Q16543	Hsp90 co-chaperone Cdc37;Hsp90 co-chaperone Cdc37, N-terminally processed	CDC37	144.56	11	11	11	29.9	35	213600000	68170000	61482000	83944000	N	N
P25685	DnaJ homolog subfamily B member 1	DNAJB1	50.904	12;1	12;1	12;1	40.6	32	213470000	84436000	67954000	61078000	Y	Y
Q9BUL8	Programmed cell death protein 10	PDCD10	21.425	8	8	8	39.6	21	213260000	103030000	51078000	59151000	N	N
Q9NUQ9	Protein FAM49B	FAM49B	56.412	9;2	9;2	9;2	36.1	30	213170000	124060000	41439000	47667000	N	N
Q8NCW5	NAD(P)H-hydrate epimerase	APOA1BP	17.803	4	4	4	21.2	17	212400000	97549000	57404000	57447000	N	N
Q08722	Leukocyte surface antigen CD47	CD47	4.5315	2	2	2	5.9	13	211730000	79384000	62144000	70205000	N	N
P31930	Cytochrome b-c1 complex subunit 1, mitochondrial	UQCRC1	66.923	15	15	14	43.3	32	210750000	102960000	73316000	34479000	Y	N
Q9H773	dCTP pyrophosphatase 1	DCTPP1	59.47	5	5	5	40	13	209570000	111510000	34958000	63103000	N	N
O43809	Cleavage and polyadenylation specificity factor subunit 5	NUDT21	46.478	5	5	5	35.2	20	209460000	118970000	39364000	51120000	N	N
P34897	Serine hydroxymethyltransferase, mitochondrial	SHMT2	85.268	19	19	18	40.1	41	209140000	39066000	85278000	84798000	N	N
P36542	ATP synthase subunit gamma, mitochondrial	ATP5C1	16.728	7	7	7	24.5	25	208990000	85802000	58312000	64880000	N	N
Q9UNZ2	NSFL1 cofactor p47	NSFL1C	53.924	8	8	8	31.4	31	208800000	115430000	40370000	52997000	N	N
Q96FW1	Ubiquitin thioesterase OTUB1	OTUB1	46.45	8	8	8	33.9	20	208440000	72029000	30355000	106050000	N	N
Q92841	Probable ATP-dependent RNA helicase DDX17	DDX17	101.24	25	15	15	34.8	50	208270000	93432000	49567000	65276000	N	N
Q9UHX1	Poly(U)-binding-splicing factor PUF60	PUF60	153.43	15	15	15	37.4	33	208160000	85885000	69811000	52463000	N	N
P19623	Spermidine synthase	SRM	16.224	7	7	7	27.2	19	207880000	85670000	61308000	60907000	N	N
P10768	S-formylglutathione hydrolase	ESD	123.59	10	10	10	49.3	23	207310000	88855000	63786000	54669000	N	N
P62328	Thymosin beta-4;Hematopoietic system regulatory peptide	TMSB4X	3.9384	1	1	1	25	6	206930000	68625000	70537000	67770000	N	N
Q02878	60S ribosomal protein L6	RPL6	24.375	8	8	8	27.8	31	205330000	87933000	51164000	66228000	N	N
Q9Y5U9	Immediate early response 3-interacting protein 1	IER3IP1	45.731	1	1	1	24.4	5	205150000	125580000	37559000	42004000	N	N
P14550	Alcohol dehydrogenase [NADP(+)]	AKR1A1	44.476	9	9	9	34.5	30	204980000	105570000	42807000	56603000	Y	Y
P49207	60S ribosomal protein L34	RPL34	3.8615	2	2	2	13.7	12	204580000	102310000	44996000	57268000	N	N
P16402	Histone H1.3	HIST1H1D	5.6303	5	1	1	22.6	20	204140000	119490000	38508000	46147000	N	N
Q15029	116 kDa U5 small nuclear ribonucleoprotein component	EFTUD2	200.66	29	27	27	38.2	62	203880000	79085000	57352000	67440000	N	N
P55263	Adenosine kinase	ADK	117.95	12	12	12	39.8	31	202210000	81979000	48897000	71337000	N	N
P46926	Glucosamine-6-phosphate isomerase 1	GNPDA1	23.389	8;2	8;2	8;2	36	21	202000000	62138000	119680000	20187000	N	N
P01111;P01116;P01112	GTPase NRas;GTPase KRas;GTPase KRas, N-terminally processed;GTPase HRas;GTPase HRas, N-terminally processed	NRAS;KRAS;HRAS	8.97	4;2;2	4;2;2	4;2;2	23.8	15	201820000	81824000	51777000	68219000	N	N
P16615	Sarcoplasmic/endoplasmic reticulum calcium ATPase 2	ATP2A2	114.77	20;8;5	20;8;5	20;8;5	20.9	68	201700000	68080000	68980000	64640000	Y	Y
Q9Y3A6	Transmembrane emp24 domain-containing protein 5	TMED5	10.636	4	4	4	17.5	13	201170000	91637000	49526000	60010000	N	N
O75083	WD repeat-containing protein 1	WDR1	51.356	13	13	13	26.6	45	200750000	89215000	62790000	48749000	N	N
P11234;P11233	Ras-related protein Ral-B;Ras-related protein Ral-A	RALB;RALA	7.4573	3;2	3;2	3;2	13.1	18	200670000	71375000	60053000	69244000	N	N
Q15149	Plectin	PLEC	323.31	176	176	173	43.6	443	200460000	87066000	55255000	58136000	N	N
P25205	DNA replication licensing factor MCM3	MCM3	74.988	23	23	23	27.7	68	200350000	84061000	53558000	62728000	Y	Y
P61960	Ubiquitin-fold modifier 1	UFM1	11.153	4	4	4	72.9	9	199660000	56246000	68515000	74903000	N	N
P49189	4-trimethylaminobutyraldehyde dehydrogenase	ALDH9A1	42.942	11	11	11	26.7	40	198910000	81048000	47303000	70556000	Y	N
P30043	Flavin reductase (NADPH)	BLVRB	18.507	7	7	7	44.2	18	198850000	89628000	49027000	60198000	N	N
P07954	Fumarate hydratase, mitochondrial	FH	68.123	12	12	12	38	39	198820000	99239000	51449000	48135000	N	N
P21980	Protein-glutamine gamma-glutamyltransferase 2	TGM2	109.16	12	12	12	23.3	47	198340000	93022000	51505000	53808000	N	Y
Q9Y371	Endophilin-B1	SH3GLB1	89.436	10	10	10	35.3	27	197250000	99250000	59911000	38093000	N	N
Q15019	Septin-2	SEPT2	70.648	11	11	11	37.4	26	196820000	75268000	76804000	44745000	N	N
P30626	Sorcin	SRI	20.508	7	7	7	49.5	13	195820000	85655000	49243000	60922000	N	N
P51114	Fragile X mental retardation syndrome-related protein 1	FXR1	44.327	9;2	9;2	8;1	15	50	195710000	83602000	52071000	60033000	N	N
O15212	Prefoldin subunit 6	PFDN6	22.457	5	5	5	40.3	17	194540000	72838000	53644000	68054000	N	N
P07814	Bifunctional glutamate/proline--tRNA ligase;Glutamate--tRNA ligase;Proline--tRNA ligase	EPRS	233.74	53	53	52	43.3	131	194110000	70116000	58346000	65652000	Y	Y
O15160	DNA-directed RNA polymerases I and III subunit RPAC1	POLR1C	49.961	8	8	8	30.3	27	193570000	76643000	51354000	65569000	N	N
Q9NQR4	Omega-amidase NIT2	NIT2	51.443	12	12	12	64.9	23	192870000	77125000	48171000	67569000	N	N
Q9NT62	Ubiquitin-like-conjugating enzyme ATG3	ATG3	35.18	5	5	5	19.1	18	191520000	89446000	46709000	55364000	Y	Y
P30520	Adenylosuccinate synthetase isozyme 2	ADSS	103.16	10	10	10	28.5	32	191120000	97492000	43899000	49729000	Y	N
Q15046	Lysine--tRNA ligase	KARS	93.949	21	21	21	38	45	190990000	56123000	57678000	77186000	Y	N
P31689	DnaJ homolog subfamily A member 1	DNAJA1	220.57	9	9	9	30.2	35	188360000	106600000	54247000	27514000	Y	N
Q9BWJ5	Splicing factor 3B subunit 5	SF3B5	18.035	2	2	2	24.4	8	188330000	93304000	41413000	53616000	Y	N
O43865;Q96HN2	Putative adenosylhomocysteinase 2;Putative adenosylhomocysteinase 3	AHCYL1;AHCYL2	30.043	11;7	11;7	11;7	21.9	40	188200000	72379000	57427000	58393000	Y	Y
Q6NUK1	Calcium-binding mitochondrial carrier protein SCaMC-1	SLC25A24	63.836	17	17	17	41.9	37	186960000	68826000	60599000	57535000	N	Y
O15305	Phosphomannomutase 2	PMM2	24.434	6	6	6	31.7	21	186830000	93395000	62338000	31096000	N	Y
Q8NBS9	Thioredoxin domain-containing protein 5	TXNDC5	52.312	11	11	11	35	32	185790000	50461000	64365000	70960000	N	N
Q16181	Septin-7	SEPT7	44.22	7;1	7;1	7;1	20.8	36	184380000	77505000	54166000	52704000	N	N
O15355	Protein phosphatase 1G	PPM1G	28.687	10	10	10	22.5	29	183430000	85154000	55949000	42332000	Y	N
Q9UI30	Multifunctional methyltransferase subunit TRM112-like protein	TRMT112	23.224	4	4	4	44	12	183240000	60747000	60190000	62301000	Y	N
P62910	60S ribosomal protein L32	RPL32	20.018	3	3	3	25.9	13	182680000	83598000	50347000	48734000	N	Y
P15170	Eukaryotic peptide chain release factor GTP-binding subunit ERF3A	GSPT1	37.423	12	12	5	27.3	39	182560000	64177000	55872000	62513000	N	Y
P05556	Integrin beta-1	ITGB1	45.906	14	14	14	18.7	50	182250000	80579000	49854000	51814000	N	N
Q9NRV9	Heme-binding protein 1	HEBP1	66.097	7	7	7	53.4	18	181870000	68808000	53594000	59470000	N	N
Q15056	Eukaryotic translation initiation factor 4H	EIF4H	75.986	6	6	6	41.5	24	181380000	77631000	56099000	47653000	N	N
Q9UKD2	mRNA turnover protein 4 homolog	MRTO4	19.958	9	9	9	35.1	22	181330000	41191000	71049000	69086000	Y	N
P54920	Alpha-soluble NSF attachment protein	NAPA	103.56	10;2	10;2	10;2	43.4	25	181000000	78988000	52112000	49896000	N	N
Q01844	RNA-binding protein EWS	EWSR1	32.512	3	3	3	6.4	36	180550000	74030000	49574000	56945000	N	N
O00233	26S proteasome non-ATPase regulatory subunit 9	PSMD9	35.374	5	5	5	22.4	18	180150000	75617000	46048000	58479000	N	N
O75822	Eukaryotic translation initiation factor 3 subunit J	EIF3J	26.795	5	5	5	26.7	21	179360000	96136000	62094000	21126000	Y	N
Q9Y3B4	Splicing factor 3B subunit 6	SF3B6	4.1895	2	2	2	16.8	15	179120000	88546000	21265000	69305000	N	N
Q6YP21	Kynurenine--oxoglutarate transaminase 3	CCBL2	67.125	13	13	13	34.4	38	178930000	78226000	47660000	53047000	Y	N
P24539	ATP synthase F(0) complex subunit B1, mitochondrial	ATP5F1	57.944	6	6	6	24.6	21	178820000	35787000	94289000	48742000	N	N
Q9H223	EH domain-containing protein 4	EHD4	52.322	17	16	14	40.5	42	178580000	76064000	41464000	61054000	N	N
Q15393	Splicing factor 3B subunit 3	SF3B3	153.71	20	20	20	19.3	72	177400000	78055000	51195000	48148000	N	N
P26038	Moesin	MSN	124.44	25	17	17	43	54	177170000	78107000	52713000	46353000	N	N
Q6GMV3	Putative peptidyl-tRNA hydrolase PTRHD1	PTRHD1	6.6649	3	3	3	20.7	9	177020000	74131000	47279000	55608000	N	N
P83916	Chromobox protein homolog 1	CBX1	3.9497	3	2	2	17.8	16	176120000	51031000	59477000	65617000	N	N
Q07812	Apoptosis regulator BAX	BAX	22.951	6	6	6	41.1	14	175750000	103260000	29158000	43335000	N	N
P40429	60S ribosomal protein L13a	RPL13A	27.396	9;3	9;3	9;3	41.4	24	175590000	103420000	33225000	38938000	N	N
P15374	Ubiquitin carboxyl-terminal hydrolase isozyme L3	UCHL3	38.14	9	9	9	53	17	175580000	88207000	40339000	47037000	N	N
P33992	DNA replication licensing factor MCM5	MCM5	63.435	18	18	18	32.2	67	175190000	88302000	45124000	41762000	Y	N
Q16881	Thioredoxin reductase 1, cytoplasmic	TXNRD1	61.161	14;1	14;1	14;1	30	54	174420000	50214000	63416000	60788000	N	N
P07686	Beta-hexosaminidase subunit beta;Beta-hexosaminidase subunit beta chain B;Beta-hexosaminidase subunit beta chain A	HEXB	94.898	11	11	11	23.2	37	174120000	73172000	47129000	53821000	N	N
Q9NSD9	Phenylalanine--tRNA ligase beta subunit	FARSB	44.557	14	14	14	27	53	173390000	61567000	53457000	58361000	N	N
O15144	Actin-related protein 2/3 complex subunit 2	ARPC2	37.702	10	10	10	35.7	28	172540000	66946000	40211000	65380000	N	N
P09012	U1 small nuclear ribonucleoprotein A	SNRPA	24.731	7	7	5	32.3	17	172190000	62462000	66391000	43337000	N	N
P08134	Rho-related GTP-binding protein RhoC	RHOC	30.567	7	7	2	34.7	18	172010000	64977000	70186000	36849000	Y	Y
Q9H3K6	BolA-like protein 2	BOLA2	8.1538	3	3	3	23.3	8	171850000	78835000	82390000	10622000	N	N
Q13630	GDP-L-fucose synthase	TSTA3	10.753	5	5	5	15.9	23	171430000	52794000	62623000	56017000	N	N
Q9H299	SH3 domain-binding glutamic acid-rich-like protein 3	SH3BGRL3	4.4606	2	2	2	32.3	7	171110000	50313000	0	120800000	N	N
P50995	Annexin A11	ANXA11	62.795	10;1	10;1	10;1	24.6	36	170900000	77266000	42656000	50976000	N	N
P49748	Very long-chain specific acyl-CoA dehydrogenase, mitochondrial	ACADVL	167.24	19	19	19	39.4	52	170370000	69648000	43443000	57280000	Y	N
Q9UHB6	LIM domain and actin-binding protein 1	LIMA1	60.96	16;1	16;1	16;1	25	73	169930000	82681000	41490000	45755000	N	N
O95456	Proteasome assembly chaperone 1	PSMG1	27.126	8	8	8	31.2	23	169260000	71580000	29726000	67952000	N	N
Q9Y4L1	Hypoxia up-regulated protein 1	HYOU1	167.04	28	28	28	37.8	80	169220000	66787000	47888000	54546000	N	N
Q04837	Single-stranded DNA-binding protein, mitochondrial	SSBP1	25.106	4	4	4	27	17	168510000	41296000	59899000	67315000	N	N
Q16531	DNA damage-binding protein 1	DDB1	76.908	25	25	25	22.6	68	168310000	82247000	34099000	51966000	N	N
Q99436	Proteasome subunit beta type-7	PSMB7	18.212	5	5	5	22.4	15	167500000	38770000	56168000	72563000	N	N
Q9BW60	Elongation of very long chain fatty acids protein 1	ELOVL1	7.5516	1	1	1	4.7	10	166020000	56783000	62294000	46946000	N	N
Q15819	Ubiquitin-conjugating enzyme E2 variant 2	UBE2V2	4.9004	7	2	2	39.3	16	165800000	74840000	42951000	48005000	N	N
Q9UKM9	RNA-binding protein Raly	RALY	25.593	9	9	9	26.8	27	165440000	64071000	55515000	45853000	N	N
Q9NVA2	Septin-11	SEPT11	101.22	9;4	9;4	7;2	26.6	38	165430000	92747000	36207000	36474000	N	N
O43681	ATPase ASNA1	ASNA1	25.17	8	8	8	32.2	23	164180000	63492000	43835000	56848000	N	N
Q03135	Caveolin-1	CAV1	32.15	5;1	5;1	5;1	34.8	15	163220000	18717000	83593000	60915000	N	N
O96008	Mitochondrial import receptor subunit TOM40 homolog	TOMM40	72.252	6	6	6	27.1	13	163120000	52931000	43407000	66779000	N	N
O95571	Persulfide dioxygenase ETHE1, mitochondrial	ETHE1	19.982	6	6	6	26.8	21	163040000	73380000	45566000	44089000	N	N
P80217	Interferon-induced 35 kDa protein	IFI35	60.737	7	7	7	28.3	23	162620000	62444000	43654000	56524000	N	N
P39748	Flap endonuclease 1	FEN1	131.01	11	11	11	35.5	34	162010000	75701000	26909000	59396000	N	N
P67775	Serine/threonine-protein phosphatase 2A catalytic subunit alpha isoform	PPP2CA	31.335	5	5	1	19.7	25	161730000	89278000	29073000	43377000	N	N
Q09028	Histone-binding protein RBBP4	RBBP4	32.522	12	6	6	36.2	22	161700000	92325000	16559000	52815000	N	N
P28838	Cytosol aminopeptidase	LAP3	94.174	16	16	16	40.8	40	161640000	72860000	41928000	46850000	Y	N
P61758	Prefoldin subunit 3	VBP1	43.025	8	8	8	48.7	19	161410000	80057000	25614000	55737000	N	Y
P35237	Serpin B6	SERPINB6	55.272	13	13	12	41.8	36	161160000	56199000	54468000	50489000	N	N
Q9Y547	Intraflagellar transport protein 25 homolog	HSPB11	3.4073	1	1	1	7.6	6	161140000	104820000	22974000	33342000	N	N
Q96PK6	RNA-binding protein 14	RBM14	35.6	14	14	14	23.5	33	160520000	70335000	54964000	35222000	N	Y
Q13242	Serine/arginine-rich splicing factor 9	SRSF9	28.902	10	9	9	48.4	26	160380000	73711000	40336000	46335000	Y	Y
O00244	Copper transport protein ATOX1	ATOX1	3.6344	2	2	2	36.8	6	160120000	115450000	0	44674000	N	N
P62917	60S ribosomal protein L8	RPL8	84.855	7	7	7	30.7	25	160060000	81443000	33540000	45081000	N	N
Q9HAV4	Exportin-5	XPO5	235.44	30	30	30	31	88	159990000	58398000	51044000	50550000	Y	Y
P62316	Small nuclear ribonucleoprotein Sm D2	SNRPD2	23.916	5	5	5	49.2	13	159480000	67981000	5546200	85950000	N	N
Q7KZF4	Staphylococcal nuclease domain-containing protein 1	SND1	129.87	24	24	24	35.9	82	158980000	71715000	46296000	40967000	N	N
P63162;P14678	Small nuclear ribonucleoprotein-associated protein N;Small nuclear ribonucleoprotein-associated proteins B and B	SNRPN;SNRPB	7.5484	3;3	3;3	3;3	12.5	21	158890000	64529000	50674000	43687000	N	N
P07384	Calpain-1 catalytic subunit	CAPN1	62.619	22	22	22	32.1	53	158870000	62951000	49766000	46154000	Y	Y
Q01469	Fatty acid-binding protein, epidermal	FABP5	21.853	6;1	6;1	6;1	53.3	14	158590000	55533000	40855000	62205000	N	N
Q86VP6	Cullin-associated NEDD8-dissociated protein 1	CAND1	257.58	39	39	39	36.7	87	158380000	70939000	40945000	46498000	Y	Y
Q9UGV2	Protein NDRG3	NDRG3	34.645	6	6	6	20.8	20	158010000	62986000	39625000	55398000	Y	N
Q13907	Isopentenyl-diphosphate Delta-isomerase 1	IDI1	13.683	5;1	5;1	5;1	23.8	20	157720000	79604000	38787000	39327000	N	N
O43324	Eukaryotic translation elongation factor 1 epsilon-1	EEF1E1	19.21	6	6	6	42.5	16	157690000	63503000	45751000	48439000	N	N
Q96RP9	Elongation factor G, mitochondrial	GFM1	52.941	17	17	17	28.4	56	157550000	71249000	36661000	49641000	Y	N
P48637	Glutathione synthetase	GSS	38.089	11	11	11	27.8	41	157340000	39230000	55922000	62187000	N	N
Q92734	Protein TFG	TFG	31.899	6	6	6	25.2	16	157210000	34171000	66651000	56391000	N	N
O95831	Apoptosis-inducing factor 1, mitochondrial	AIFM1	74.064	13	13	13	25.8	47	156760000	64375000	41212000	51173000	N	N
P20674	Cytochrome c oxidase subunit 5A, mitochondrial	COX5A	39.851	7	7	7	52.7	15	156490000	16571000	45277000	94641000	N	N
Q9NZL9	Methionine adenosyltransferase 2 subunit beta	MAT2B	19.096	7	7	7	23.4	28	156050000	79913000	30318000	45818000	N	N
P49755	Transmembrane emp24 domain-containing protein 10	TMED10	31.519	7	7	7	27.4	18	155600000	56248000	62830000	36522000	N	N
Q05639	Elongation factor 1-alpha 2	EEF1A2	5.7075	13	4	4	30.9	36	155430000	56896000	50571000	47961000	N	N
Q9Y5K6	CD2-associated protein	CD2AP	55.02	21	21	21	37.4	56	155040000	74055000	42671000	38309000	N	N
P33993	DNA replication licensing factor MCM7	MCM7	119.94	25	25	25	42	63	155000000	87302000	38880000	28816000	N	N
Q7L1Q6	Basic leucine zipper and W2 domain-containing protein 1	BZW1	29.749	12	11	11	28.6	37	154630000	69860000	31320000	53455000	N	N
P68400;Q8NEV1	Casein kinase II subunit alpha;Casein kinase II subunit alpha 3	CSNK2A1;CSNK2A3	33.205	9;8;1	9;8;1	8;7;0	26.6	25	154570000	51478000	52890000	50197000	N	N
O14980	Exportin-1	XPO1	216.96	25	25	25	30.1	74	154550000	62564000	40759000	51225000	Y	Y
P49773	Histidine triad nucleotide-binding protein 1	HINT1	16.558	5	5	5	44.4	10	154390000	20433000	63753000	70201000	Y	N
P61009	Signal peptidase complex subunit 3	SPCS3	8.509	3	3	3	15.6	13	154270000	34508000	54849000	64911000	N	N
O00232	26S proteasome non-ATPase regulatory subunit 12	PSMD12	138.89	17	17	17	40.6	45	154160000	64605000	50293000	39263000	Y	Y
Q03252	Lamin-B2	LMNB2	84.313	26	23	23	40.8	60	153760000	59040000	50018000	44707000	N	N
P22307	Non-specific lipid-transfer protein	SCP2	35.744	7	7	7	13.3	41	152930000	56779000	44190000	51957000	N	N
P19367	Hexokinase-1	HK1	106.85	21;2	21;2	18;1	25.6	67	152700000	59849000	36125000	56730000	N	N
O75436	Vacuolar protein sorting-associated protein 26A	VPS26A	45.726	11;1	11;1	11;1	41.6	32	151950000	50709000	51098000	50140000	N	N
P23193	Transcription elongation factor A protein 1	TCEA1	42.276	11;2	11;2	11;2	41.2	27	151510000	73710000	38016000	39784000	N	N
Q00688	Peptidyl-prolyl cis-trans isomerase FKBP3	FKBP3	16.503	5	5	5	20.1	23	151110000	47125000	53433000	50554000	N	N
O15145	Actin-related protein 2/3 complex subunit 3	ARPC3	41.689	8	8	8	49.4	21	150990000	39342000	60784000	50864000	N	N
Q9UBE0	SUMO-activating enzyme subunit 1;SUMO-activating enzyme subunit 1, N-terminally processed	SAE1	63.399	10	10	10	34.1	28	150500000	62635000	25840000	62023000	N	N
Q99471	Prefoldin subunit 5	PFDN5	54.61	5	5	5	48.1	16	149760000	77187000	30070000	42498000	N	N
Q01085	Nucleolysin TIAR	TIAL1	19.409	7	7	4	21.3	24	149440000	61124000	46303000	42009000	N	N
Q16186	Proteasomal ubiquitin receptor ADRM1	ADRM1	24.865	4	4	4	11.3	18	149000000	61090000	44517000	43397000	N	N
Q9P1F3	Costars family protein ABRACL	ABRACL	22.319	3	3	3	46.9	7	148910000	39028000	49122000	60763000	N	N
O15371	Eukaryotic translation initiation factor 3 subunit D	EIF3D	62.006	12	12	12	25.4	44	148840000	62715000	21001000	65126000	N	Y
P04183	Thymidine kinase, cytosolic	TK1	62.518	7	7	7	34.6	19	147950000	85175000	20299000	42478000	Y	Y
Q9UKY7	Protein CDV3 homolog	CDV3	278.88	7	7	7	59.3	23	147730000	59928000	36122000	51685000	N	N
Q96EP5	DAZ-associated protein 1	DAZAP1	14.85	4	4	4	18.2	20	147290000	39278000	52035000	55974000	N	N
P35606	Coatomer subunit beta	COPB2	78.797	20	20	20	25.2	63	146330000	54667000	43454000	48209000	Y	Y
P08758	Annexin A5	ANXA5	85.485	16	16	16	44.7	31	145680000	72735000	30219000	42722000	Y	Y
P33991	DNA replication licensing factor MCM4	MCM4	117.81	21;1	21;1	21;1	30.2	75	145600000	39120000	50918000	55561000	N	N
Q13442	28 kDa heat- and acid-stable phosphoprotein	PDAP1	48.217	5	5	5	25.4	18	145470000	103580000	21256000	20641000	N	N
P61923	Coatomer subunit zeta-1	COPZ1	14.721	4	4	4	35	12	145400000	54843000	41361000	49196000	N	N
Q9P0U1	Mitochondrial import receptor subunit TOM7 homolog	TOMM7	5.4094	2	2	2	43.6	4	145050000	37357000	65612000	42078000	N	N
Q16718	NADH dehydrogenase [ubiquinone] 1 alpha subcomplex subunit 5	NDUFA5	18.963	4	4	4	51.7	10	143170000	80664000	30524000	31979000	N	N
Q92900	Regulator of nonsense transcripts 1	UPF1	67.898	23	23	23	22.4	75	142880000	46934000	47097000	48854000	N	N
O43143	Pre-mRNA-splicing factor ATP-dependent RNA helicase DHX15	DHX15	62.561	20	20	19	29.2	60	142830000	52331000	51401000	39102000	N	N
Q9NX63	MICOS complex subunit MIC19	CHCHD3	19.239	4	4	4	21.1	24	142820000	68043000	26989000	47786000	N	N
P24666	Low molecular weight phosphotyrosine protein phosphatase	ACP1	20.424	2	2	2	14.6	14	141840000	68599000	21166000	52079000	N	N
Q9NRF9	DNA polymerase epsilon subunit 3	POLE3	21.271	2	2	2	23.1	12	141390000	38100000	47616000	55677000	N	N
Q14166	Tubulin--tyrosine ligase-like protein 12	TTLL12	165.31	23	23	23	51.1	50	141290000	49708000	40088000	51490000	N	N
Q9Y237	Peptidyl-prolyl cis-trans isomerase NIMA-interacting 4	PIN4	15.818	3	3	3	32.1	13	141040000	89550000	20100000	31388000	N	N
P67870	Casein kinase II subunit beta	CSNK2B	36.382	3	3	3	22.3	14	140760000	64012000	34603000	42141000	N	N
O60884	DnaJ homolog subfamily A member 2	DNAJA2	42.663	10	10	10	33.5	35	140470000	47841000	46771000	45863000	Y	N
Q92973	Transportin-1	TNPO1	233.37	16	16	11	23.8	62	140420000	66117000	28291000	46013000	N	N
P61619	Protein transport protein Sec61 subunit alpha isoform 1	SEC61A1	7.6523	4	4	4	10.1	22	140080000	43205000	47504000	49369000	N	N
P48444	Coatomer subunit delta	ARCN1	48.038	15	15	15	30.5	42	140030000	57889000	28661000	53480000	N	N
Q9Y314	Nitric oxide synthase-interacting protein	NOSIP	75.937	7	7	7	41.5	27	140010000	62842000	37873000	39291000	N	N
P25787	Proteasome subunit alpha type-2	PSMA2	49.619	7	7	7	44.4	20	139470000	61466000	54911000	23090000	N	N
P27708	CAD protein;Glutamine-dependent carbamoyl-phosphate synthase;Aspartate carbamoyltransferase;Dihydroorotase	CAD	160.1	40	40	37	24.3	139	138940000	58742000	36652000	43551000	Y	Y
P17931	Galectin-3	LGALS3	11.963	6	6	6	23.6	12	138750000	102200000	18208000	18341000	N	N
Q92499	ATP-dependent RNA helicase DDX1	DDX1	86.231	17	17	17	30.9	59	138620000	48733000	48961000	40924000	Y	N
O60684	Importin subunit alpha-7	KPNA6	101.72	12;5	12;5	8;2	28.5	31	138420000	59729000	36475000	42216000	N	Y
Q9Y5A9	YTH domain-containing family protein 2	YTHDF2	24.168	7	7	4	12.6	32	138050000	44896000	50279000	42877000	N	N
P54886	Delta-1-pyrroline-5-carboxylate synthase;Glutamate 5-kinase;Gamma-glutamyl phosphate reductase	ALDH18A1	87.863	14	14	14	19.7	59	137660000	58852000	40309000	38500000	N	N
Q9Y6H1;Q5T1J5	Coiled-coil-helix-coiled-coil-helix domain-containing protein 2;Putative coiled-coil-helix-coiled-coil-helix domain-containing protein CHCHD2P9, mitochondrial	CHCHD2;CHCHD2P9	16.903	3;2	3;2	3;2	33.8	8	137260000	82784000	35077000	19400000	N	Y
P20073	Annexin A7	ANXA7	35.066	13	13	12	28.3	33	137230000	50529000	42537000	44160000	N	N
P09525	Annexin A4	ANXA4	29.704	10	10	10	34.5	33	137000000	47211000	50343000	39445000	N	N
Q53FT3	Protein Hikeshi	C11orf73	10.838	1	1	1	6.6	7	136760000	61054000	36317000	39386000	N	N
Q12931	Heat shock protein 75 kDa, mitochondrial	TRAP1	66.054	19	19	19	35.7	68	136640000	42151000	42318000	52168000	Y	Y
Q9P258	Protein RCC2	RCC2	84	9	9	9	20.9	38	136370000	59997000	32973000	43400000	Y	Y
P50454	Serpin H1	SERPINH1	72.748	12	12	12	42.3	39	135690000	55203000	35130000	45356000	N	N
P36871	Phosphoglucomutase-1	PGM1	41.506	15	15	15	28.6	47	135270000	69134000	28191000	37948000	Y	N
Q9NP72	Ras-related protein Rab-18	RAB18	24.021	6	6	6	36.9	18	135150000	33104000	46239000	55808000	N	N
P11172	Uridine 5-monophosphate synthase;Orotate phosphoribosyltransferase;Orotidine 5-phosphate decarboxylase	UMPS	64.483	13	13	13	36.9	36	134760000	53317000	47578000	33867000	N	Y
P47897	Glutamine--tRNA ligase	QARS	143.72	22	21	21	34.8	66	134720000	58132000	40054000	36535000	N	N
P58546	Myotrophin	MTPN	64.079	3	3	3	37.3	13	134150000	70196000	38740000	25212000	N	N
O60925	Prefoldin subunit 1	PFDN1	19.137	4	4	4	28.7	12	134140000	14481000	68036000	51628000	N	N
P00390	Glutathione reductase, mitochondrial	GSR	58.125	13	13	13	34.9	38	133570000	68294000	29280000	35999000	N	N
Q13247	Serine/arginine-rich splicing factor 6	SRSF6	33.024	9	9	6	22.7	35	133450000	45203000	46182000	42061000	Y	N
Q9BRP8	Partner of Y14 and mago	WIBG	65.363	6	6	6	43.1	15	133450000	45199000	48427000	39821000	N	N
Q9Y285	Phenylalanine--tRNA ligase alpha subunit	FARSA	58.374	14	14	14	32.1	43	133300000	64117000	38491000	30694000	N	Y
P84095	Rho-related GTP-binding protein RhoG	RHOG	46.062	7	6	6	50.3	14	132980000	60523000	34531000	37925000	N	N
P35659	Protein DEK	DEK	71.512	10	10	10	33.6	39	132270000	79029000	26071000	27165000	N	N
P04179	Superoxide dismutase [Mn], mitochondrial	SOD2	13.855	3	3	3	16.2	14	132140000	59315000	50673000	22155000	N	N
Q96A49	Synapse-associated protein 1	SYAP1	76.401	7	7	7	21.3	23	131890000	69145000	30205000	32538000	N	N
P49736	DNA replication licensing factor MCM2	MCM2	76.403	17	17	17	22.2	71	130800000	59891000	32978000	37931000	Y	Y
P10606	Cytochrome c oxidase subunit 5B, mitochondrial	COX5B	3.4716	3	3	3	28.7	12	130750000	84992000	23826000	21931000	N	N
Q8IXM3	39S ribosomal protein L41, mitochondrial	MRPL41	12.621	4	4	4	46	11	130210000	12632000	99247000	30962000	N	N
P42167	Lamina-associated polypeptide 2, isoforms beta/gamma;Thymopoietin;Thymopentin	TMPO	25.192	13	5	5	35.5	36	130140000	48366000	36755000	45018000	Y	Y
O75369	Filamin-B	FLNB	323.31	76	67	65	37	195	129280000	52657000	35197000	41427000	N	Y
Q9NR45	Sialic acid synthase	NANS	163.71	7	7	7	29.8	27	129100000	66745000	26964000	35391000	N	N
Q08J23	tRNA (cytosine(34)-C(5))-methyltransferase	NSUN2	160.02	26	26	26	43	66	129070000	50898000	36668000	41507000	Y	Y
O96019	Actin-like protein 6A	ACTL6A	35.781	8;2	8;2	8;2	27.7	26	128990000	52570000	31693000	44729000	N	Y
Q9GZT3	SRA stem-loop-interacting RNA-binding protein, mitochondrial	SLIRP	13.91	5	5	5	42.2	11	128650000	29256000	59854000	39536000	Y	Y
P62266	40S ribosomal protein S23	RPS23	9.8029	3	3	3	35	10	128490000	55098000	37415000	35979000	N	N
P00491	Purine nucleoside phosphorylase	PNP	21.495	5	5	5	21.8	26	128420000	70239000	29074000	29109000	N	N
O94905	Erlin-2	ERLIN2	52.917	7	7	4	26	28	128360000	58742000	44451000	25163000	N	N
O43583	Density-regulated protein	DENR	161.87	6	6	6	35.9	18	128170000	38945000	40974000	48253000	N	Y
Q12874	Splicing factor 3A subunit 3	SF3A3	49.128	9	9	9	19	43	128070000	59218000	30278000	38572000	Y	N
Q16401	26S proteasome non-ATPase regulatory subunit 5	PSMD5	78.048	15	15	15	40.7	41	127890000	28638000	70719000	28533000	N	N
P62277	40S ribosomal protein S13	RPS13	19.485	6	6	6	39.7	14	127880000	22366000	39633000	65880000	N	N
O00483	Cytochrome c oxidase subunit NDUFA4	NDUFA4	2.8888	1	1	1	12.3	6	127450000	45659000	37960000	43829000	N	N
Q8WUH6	Transmembrane protein 263	TMEM263	16.47	3	3	3	38.8	9	127390000	75806000	25144000	26444000	N	N
Q16891	MICOS complex subunit MIC60	IMMT	55.057	18	18	18	29.2	67	127290000	60956000	30656000	35682000	N	N
O14579	Coatomer subunit epsilon	COPE	66.329	9	9	9	40.6	26	127220000	63638000	23383000	40196000	N	N
P18754	Regulator of chromosome condensation	RCC1	14.308	8	8	8	27.8	28	127220000	51050000	35200000	40970000	N	N
Q14566	DNA replication licensing factor MCM6	MCM6	95.836	23	23	23	30.7	74	126800000	50429000	38867000	37508000	Y	Y
P37198	Nuclear pore glycoprotein p62	NUP62	20.185	3	3	3	8.6	18	126770000	57231000	33373000	36171000	N	N
O43598	2-deoxynucleoside 5-phosphate N-hydrolase 1	DNPH1	5.0203	2	2	2	12.1	15	126590000	41583000	38289000	46721000	N	N
P27635	60S ribosomal protein L10	RPL10	27.242	4;1	4;1	4;1	30.4	24	126460000	45264000	42357000	38844000	N	N
Q8NEW0	Zinc transporter 7	SLC30A7	43.44	4	4	4	12.5	17	126330000	55531000	32545000	38255000	Y	N
P08621	U1 small nuclear ribonucleoprotein 70 kDa	SNRNP70	22.759	7	7	7	17.4	29	126260000	62015000	33227000	31023000	N	N
Q96EK6	Glucosamine 6-phosphate N-acetyltransferase	GNPNAT1	40.136	5	5	5	51.1	14	125990000	59984000	30824000	35185000	N	N
P63313	Thymosin beta-10	TMSB10	3.7543	1	1	1	31.8	6	125910000	52024000	41013000	32869000	N	N
Q9P0L0	Vesicle-associated membrane protein-associated protein A	VAPA	64.367	8	8	7	38.2	22	125720000	42158000	38637000	44923000	N	N
O43760	Synaptogyrin-2	SYNGR2	4.8067	3	3	3	13.4	8	125120000	35010000	30920000	59189000	N	N
Q9H910	Hematological and neurological expressed 1-like protein	HN1L	11.139	4	4	4	31.1	19	125000000	53528000	32694000	38775000	N	N
Q9Y490	Talin-1	TLN1	323.31	55	55	52	33.4	176	124790000	52504000	32637000	39653000	N	Y
P35249	Replication factor C subunit 4	RFC4	28.155	11	11	11	41.6	34	124650000	56021000	28732000	39896000	N	N
Q9NZZ3	Charged multivesicular body protein 5	CHMP5	9.0371	4	4	4	19.2	13	123930000	49817000	19698000	54416000	Y	Y
Q96GG9	DCN1-like protein 1	DCUN1D1	49.243	3	3	3	13.9	22	123830000	55883000	29737000	38208000	N	Y
Q15459	Splicing factor 3A subunit 1	SF3A1	109.72	23	23	23	33.8	59	123530000	43369000	39305000	40853000	N	N
O60506	Heterogeneous nuclear ribonucleoprotein Q	SYNCRIP	323.31	19	12	12	34.2	47	123470000	42458000	37898000	43116000	N	Y
P26885	Peptidyl-prolyl cis-trans isomerase FKBP2	FKBP2	5.1367	2	2	2	18.3	10	123140000	42941000	43380000	36820000	N	N
P62273	40S ribosomal protein S29	RPS29	2.3508	1	1	1	12.5	8	123050000	36187000	37950000	48918000	N	N
P29558	RNA-binding motif, single-stranded-interacting protein 1	RBMS1	15.429	4;1	4;1	3;1	16.5	23	122790000	46879000	34483000	41424000	Y	N
P50213	Isocitrate dehydrogenase [NAD] subunit alpha, mitochondrial	IDH3A	16.605	7	7	7	20.5	29	122600000	32152000	39755000	50695000	N	N
Q9P289	Serine/threonine-protein kinase 26	STK26	44.353	10	10	5	32.9	31	122340000	40681000	45673000	35989000	Y	N
P20839	Inosine-5-monophosphate dehydrogenase 1	IMPDH1	17.973	9	8	8	23.5	29	122290000	27991000	36037000	58263000	N	N
P63165;G2XKQ0	Small ubiquitin-related modifier 1;Small ubiquitin-related modifier	SUMO1	47.553	4;2	4;2	4;2	34.7	10	121880000	53240000	34309000	34332000	N	N
P46109	Crk-like protein	CRKL	119.73	8	8	8	37.3	23	121830000	68872000	28424000	24537000	N	N
P00387	NADH-cytochrome b5 reductase 3;NADH-cytochrome b5 reductase 3 membrane-bound form;NADH-cytochrome b5 reductase 3 soluble form	CYB5R3	42.654	8	8	8	35.5	26	121810000	45819000	33337000	42658000	N	N
P53985	Monocarboxylate transporter 1	SLC16A1	118.74	6	6	6	9.6	23	120690000	44169000	26272000	50249000	N	N
Q13151	Heterogeneous nuclear ribonucleoprotein A0	HNRNPA0	47.723	6	6	6	27.9	21	120360000	25470000	50843000	44046000	Y	N
O75367	Core histone macro-H2A.1	H2AFY	28.726	9;1	9;1	9;1	37.6	27	120350000	47324000	37272000	35757000	N	N
P26368	Splicing factor U2AF 65 kDa subunit	U2AF2	155.82	11	11	11	40.2	27	120210000	35238000	45099000	39872000	N	N
O00625	Pirin	PIR	11.764	4	4	4	15.2	23	120100000	50153000	30544000	39407000	N	N
P78527	DNA-dependent protein kinase catalytic subunit	PRKDC	323.31	112	112	112	32.1	322	119870000	50345000	32483000	37044000	Y	Y
P28482	Mitogen-activated protein kinase 1	MAPK1	95.523	13	13	8	45.8	28	119550000	79608000	15247000	24693000	N	N
Q9H8S9;Q7L9L4	MOB kinase activator 1A;MOB kinase activator 1B	MOB1A;MOB1B	4.8644	2;2	2;2	2;2	8.3	13	118320000	54178000	27332000	36805000	N	N
Q8WW12	PEST proteolytic signal-containing nuclear protein	PCNP	25.698	6	6	6	38.8	16	118270000	56674000	60801000	57471000	N	N
Q00765	Receptor expression-enhancing protein 5	REEP5	9.0262	3	3	3	15.3	11	117860000	95296000	0	22565000	N	Y
P62875	DNA-directed RNA polymerases I, II, and III subunit RPABC5	POLR2L	2.6674	1	1	1	13.4	7	117780000	63267000	22332000	32179000	N	N
O60701	UDP-glucose 6-dehydrogenase	UGDH	75.949	10	10	10	25.3	41	117780000	53034000	29320000	35424000	Y	Y
Q8WVJ2	NudC domain-containing protein 2	NUDCD2	9.5443	3	3	3	24.8	10	117730000	44722000	42351000	30659000	N	N
P55010	Eukaryotic translation initiation factor 5	EIF5	50.471	10	10	10	24.4	39	117720000	46968000	24890000	45864000	Y	Y
Q92890	Ubiquitin fusion degradation protein 1 homolog	UFD1L	35.695	8	8	8	26.4	26	117640000	63625000	25701000	28310000	N	N
Q9C005	Protein dpy-30 homolog	DPY30	10.42	2	2	2	29.3	7	117410000	0	59525000	57886000	N	N
Q9Y6A9	Signal peptidase complex subunit 1	SPCS1	2.3549	1	1	1	7.1	5	116950000	54986000	41166000	20796000	N	N
P37108	Signal recognition particle 14 kDa protein	SRP14	38.628	4	4	4	25.7	13	116930000	50753000	27397000	38782000	N	N
Q00796	Sorbitol dehydrogenase	SORD	75.261	13	13	13	49.3	31	116860000	38405000	32905000	45546000	Y	N
Q07065	Cytoskeleton-associated protein 4	CKAP4	203.43	22	22	22	42.7	53	116830000	35837000	43209000	37786000	N	N
O15372	Eukaryotic translation initiation factor 3 subunit H	EIF3H	39.448	9	9	9	31.5	28	116660000	45366000	33441000	37849000	Y	Y
Q15370	Transcription elongation factor B polypeptide 2	TCEB2	18.05	5	5	5	55.1	10	116440000	31837000	56715000	27885000	N	N
Q92597	Protein NDRG1	NDRG1	23.005	3	3	3	12.2	18	116320000	38104000	37248000	40966000	N	N
O14561	Acyl carrier protein, mitochondrial	NDUFAB1	10.007	2	2	2	9.6	14	116300000	65117000	24562000	26618000	N	N
P14927	Cytochrome b-c1 complex subunit 7	UQCRB	14.281	3	3	3	27.9	14	116120000	41668000	45050000	29400000	N	N
P33176	Kinesin-1 heavy chain	KIF5B	126.07	24	24	18	30.9	91	116050000	38796000	35303000	41947000	N	N
Q9Y2B0	Protein canopy homolog 2	CNPY2	17.853	5	5	5	28	15	115860000	47131000	37267000	31465000	N	N
P06454	Prothymosin alpha;Prothymosin alpha, N-terminally processed;Thymosin alpha-1	PTMA	14.725	3	3	3	34.2	4	115450000	0	58114000	57333000	N	N
P20618	Proteasome subunit beta type-1	PSMB1	105.39	10	10	10	51.5	21	115310000	46973000	19928000	48414000	N	N
P0DPB6	DNA-directed RNA polymerases I and III subunit RPAC2	RPAC2	5.6685	3;1	3;1	3;1	27.1	13	115300000	58438000	26365000	30500000	N	N
P36873	Serine/threonine-protein phosphatase PP1-gamma catalytic subunit	PPP1CC	9.5313	15	2	2	55.4	25	115250000	50094000	31843000	33313000	N	N
O75348;O95670	V-type proton ATPase subunit G 1;V-type proton ATPase subunit G 2	ATP6V1G1;ATP6V1G2	23.19	2;1	2;1	2;1	22	10	115220000	79403000	16402000	19417000	N	N
P51659	Peroxisomal multifunctional enzyme type 2;(3R)-hydroxyacyl-CoA dehydrogenase;Enoyl-CoA hydratase 2	HSD17B4	100.19	20;1	20;1	20;1	35.9	59	114980000	44878000	30174000	39923000	N	N
P51970	NADH dehydrogenase [ubiquinone] 1 alpha subcomplex subunit 8	NDUFA8	9.3655	5	5	5	27.3	17	114890000	40786000	35034000	39066000	N	N
P35270	Sepiapterin reductase	SPR	35.934	10;1	10;1	10;1	46.7	23	114870000	63747000	13032000	38087000	N	N
P30046;A6NHG4	D-dopachrome decarboxylase;D-dopachrome decarboxylase-like protein	DDT;DDTL	55.684	6;4	6;4	6;4	50	10	114470000	58534000	10893000	45045000	N	N
P36915	Guanine nucleotide-binding protein-like 1	GNL1	37.494	10	10	10	17.8	44	114180000	51983000	40397000	21801000	Y	Y
P16422	Epithelial cell adhesion molecule	EPCAM	17.994	4	4	4	12.1	22	114060000	61935000	25069000	27055000	N	N
Q15631	Translin	TSN	34.911	6	6	6	39.9	21	112320000	50965000	5728900	55629000	N	Y
Q9P0S9	Transmembrane protein 14C	TMEM14C	4.1272	1	1	1	25.9	5	111960000	49113000	62849000	0	N	N
Q8WXX5	DnaJ homolog subfamily C member 9	DNAJC9	32.835	8	8	8	40	25	111810000	40060000	46356000	25399000	N	N
Q13155	Aminoacyl tRNA synthase complex-interacting multifunctional protein 2	AIMP2	50.837	4	4	4	23.4	24	111770000	47172000	29730000	34871000	Y	Y
Q15293	Reticulocalbin-1	RCN1	12.348	4	4	4	13.9	24	111690000	53955000	27636000	30098000	N	N
Q7RTW8	Otoancorin	OTOA	2.2529	1	1	1	0.5	74	111500000	29933000	42650000	38915000	N	N
Q8N684	Cleavage and polyadenylation specificity factor subunit 7	CPSF7	6.3383	4	4	4	11.3	33	111210000	99227000	5230800	6752300	N	N
Q9H2U2	Inorganic pyrophosphatase 2, mitochondrial	PPA2	10.728	5	5	5	18.3	31	111210000	45773000	28798000	36635000	N	N
P41252	Isoleucine--tRNA ligase, cytoplasmic	IARS	115.23	27	27	27	25.8	91	111150000	60301000	22649000	28195000	N	N
E9PAV3;Q13765	Nascent polypeptide-associated complex subunit alpha, muscle-specific form;Nascent polypeptide-associated complex subunit alpha	NACA	79.559	5;5;1	5;5;1	5;5;1	3.4	124	111090000	57880000	29493000	23720000	N	N
Q07960	Rho GTPase-activating protein 1	ARHGAP1	43.798	12	12	12	30.5	39	110180000	48725000	24274000	37182000	N	N
P55036	26S proteasome non-ATPase regulatory subunit 4	PSMD4	27.722	6	6	6	17.8	18	109900000	39983000	22994000	46920000	N	N
Q14210	Lymphocyte antigen 6D	LY6D	3.1812	1	1	1	10.9	7	109840000	56164000	23325000	30350000	N	N
Q9H4A4	Aminopeptidase B	RNPEP	60.086	11	11	11	25.2	39	109760000	37411000	39790000	32558000	Y	Y
Q13405	39S ribosomal protein L49, mitochondrial	MRPL49	24.153	4	4	4	25.3	18	109360000	45503000	37685000	26175000	N	N
P27797	Calreticulin	CALR	271.3	22	22	22	60	31	109310000	30871000	27286000	51148000	Y	N
O60869	Endothelial differentiation-related factor 1	EDF1	12.912	2	2	2	16.2	18	109300000	84671000	12885000	11743000	N	N
P43686	26S protease regulatory subunit 6B	PSMC4	156.32	13	13	13	42.6	34	109190000	46047000	28827000	34316000	N	N
Q9NR30	Nucleolar RNA helicase 2	DDX21	71.016	18;1	18;1	18;1	31	63	109110000	47475000	27542000	34089000	N	N
O60749	Sorting nexin-2	SNX2	31.4	11	11	9	23.3	47	108980000	50274000	29520000	29189000	N	N
Q8N1F7	Nuclear pore complex protein Nup93	NUP93	85.302	16	16	16	22.2	67	108700000	46364000	31267000	31068000	N	Y
P62333	26S protease regulatory subunit 10B	PSMC6	73.722	12	12	12	35	42	108380000	40401000	32255000	35722000	Y	Y
Q9BV40	Vesicle-associated membrane protein 8	VAMP8	13.169	3	3	3	35	9	108230000	9493900	64242000	34497000	N	N
Q9UHD1	Cysteine and histidine-rich domain-containing protein 1	CHORDC1	75.697	10	10	10	38	34	108090000	54247000	26280000	27568000	N	N
Q9UMX0	Ubiquilin-1	UBQLN1	59.29	7	7	2	18	18	107810000	42687000	28609000	36509000	N	N
P46783;Q9NQ39	40S ribosomal protein S10;Putative 40S ribosomal protein S10-like	RPS10;RPS10P5	44.35	6;3	6;3	6;3	31.5	19	107800000	55154000	14761000	37885000	N	N
Q96HS1	Serine/threonine-protein phosphatase PGAM5, mitochondrial	PGAM5	18.615	7	7	7	22.8	29	107680000	45464000	28713000	33502000	N	N
P08243	Asparagine synthetase [glutamine-hydrolyzing]	ASNS	55.478	12	12	12	24.6	49	106680000	44948000	27760000	33972000	N	N
Q9NQG5	Regulation of nuclear pre-mRNA domain-containing protein 1B	RPRD1B	22.684	6	6	6	30.4	24	106670000	48195000	38173000	20301000	N	N
P42166	Lamina-associated polypeptide 2, isoform alpha;Thymopoietin;Thymopentin	TMPO	106.4	18	18	10	37.3	52	106600000	51841000	27051000	27704000	Y	Y
Q9UL25	Ras-related protein Rab-21	RAB21	25.315	5	5	5	25.8	20	106520000	68941000	16756000	20820000	Y	Y
Q10589	Bone marrow stromal antigen 2	BST2	5.6904	1	1	1	5.6	14	106380000	20676000	43013000	42688000	N	N
Q96FJ2	Dynein light chain 2, cytoplasmic	DYNLL2	7.703	3	3	1	32.6	9	106220000	23075000	24106000	59039000	N	N
Q9Y624	Junctional adhesion molecule A	F11R	52.874	7	7	7	27.1	24	105880000	44418000	31061000	30403000	N	N
Q92979	Ribosomal RNA small subunit methyltransferase NEP1	EMG1	14.419	7	7	7	36.1	21	105640000	29444000	29668000	46530000	N	N
P61026	Ras-related protein Rab-10	RAB10	57.172	9	7	6	40.5	20	104790000	33967000	31559000	39268000	N	N
P49720	Proteasome subunit beta type-3	PSMB3	30.029	8	8	8	36.6	10	104210000	41504000	48382000	14326000	N	N
P16989	Y-box-binding protein 3	YBX3	81.876	12	9	9	37.1	28	104130000	32605000	37109000	34411000	N	N
Q16513	Serine/threonine-protein kinase N2	PKN2	79.525	24;2;1	24;2;1	24;2;1	31.3	86	104090000	53417000	23520000	27156000	N	Y
Q96HE7	ERO1-like protein alpha	ERO1L	67.215	11;1;1	11;1;1	11;1;1	25.9	43	104030000	37881000	30035000	36113000	N	N
Q15942	Zyxin	ZYX	33.395	7	7	7	18.7	38	103960000	33040000	35417000	35502000	N	N
Q96P70	Importin-9	IPO9	89.317	16	16	16	22.8	52	103760000	47126000	24940000	31695000	N	N
P23368	NAD-dependent malic enzyme, mitochondrial	ME2	44.113	9	9	9	23.5	42	103650000	55863000	25327000	22462000	N	N
Q9Y383	Putative RNA-binding protein Luc7-like 2	LUC7L2	49.483	8	8	5	19.6	33	103290000	45479000	27736000	30074000	N	N
P47985;P0C7P4	Cytochrome b-c1 complex subunit Rieske, mitochondrial;Cytochrome b-c1 complex subunit 11;Putative cytochrome b-c1 complex subunit Rieske-like protein 1	UQCRFS1;UQCRFS1P1	18.614	7;6	7;6	7;6	39.8	19	103260000	45834000	31289000	26143000	N	N
P53621	Coatomer subunit alpha;Xenin;Proxenin	COPA	86.192	25	25	25	26	92	102990000	28435000	34742000	39815000	Y	Y
Q13561	Dynactin subunit 2	DCTN2	20.677	9	9	9	28.2	31	102930000	35364000	36499000	31064000	N	N
P61163	Alpha-centractin	ACTR1A	18.492	7	7	3	25	31	102490000	33920000	33270000	35301000	N	N
P62834	Ras-related protein Rap-1A	RAP1A	5.3637	5	1	1	31.5	16	102150000	54222000	20256000	27669000	N	N
O00762	Ubiquitin-conjugating enzyme E2 C	UBE2C	29.288	7	7	7	55.9	14	101820000	35081000	32641000	34103000	N	N
P46976	Glycogenin-1	GYG1	20.604	6	6	6	17.1	15	101730000	50814000	22655000	28264000	N	N
Q9HCN8	Stromal cell-derived factor 2-like protein 1	SDF2L1	11.753	3	3	3	14.9	16	101580000	20307000	35099000	46177000	N	N
P54725	UV excision repair protein RAD23 homolog A	RAD23A	20.825	5	3	3	19	18	101510000	54879000	22920000	23713000	N	N
P43246	DNA mismatch repair protein Msh2	MSH2	96.973	20	20	20	27.4	72	101390000	44141000	24695000	32552000	N	N
P52758	Ribonuclease UK114	HRSP12	5.3267	2	2	2	19.7	12	100850000	33334000	27879000	39637000	N	N
Q96C90	Protein phosphatase 1 regulatory subunit 14B	PPP1R14B	11.329	3	3	3	40.1	9	100690000	0	60706000	39980000	N	N
P50402	Emerin	EMD	15.568	4	4	4	15	16	100490000	30944000	35946000	33604000	N	N
Q9Y2Q3	Glutathione S-transferase kappa 1	GSTK1	37.174	5	5	5	25.7	21	100410000	40337000	24019000	36058000	N	N
O43676	NADH dehydrogenase [ubiquinone] 1 beta subcomplex subunit 3	NDUFB3	5.7627	2	2	2	21.4	9	100400000	36023000	29468000	34913000	N	N
P28065	Proteasome subunit beta type-9	PSMB9	16.521	5	5	5	21.9	14	100360000	32758000	22722000	44882000	N	N
Q9Y3B7	39S ribosomal protein L11, mitochondrial	MRPL11	28.551	7	7	7	44.3	19	100100000	28541000	32572000	38990000	N	Y
Q9GZZ1	N-alpha-acetyltransferase 50	NAA50	23.632	7	7	7	46.7	13	100000000	30539000	22083000	47382000	N	N
Q9HDC9	Adipocyte plasma membrane-associated protein	APMAP	25.25	7	7	7	20.9	31	99582000	49200000	17612000	32770000	N	N
O95232	Luc7-like protein 3	LUC7L3	141.39	8	8	8	23.4	37	99440000	37395000	31764000	30281000	N	N
P27348	14-3-3 protein theta	YWHAQ	323.31	13	9	9	53.1	22	99377000	39779000	31933000	27664000	Y	Y
Q9UBT2	SUMO-activating enzyme subunit 2	UBA2	66.69	12	12	12	28.8	56	99118000	36761000	31045000	31312000	N	Y
P31153	S-adenosylmethionine synthase isoform type-2	MAT2A	49.321	11;3	11;3	11;3	29.9	33	98663000	32620000	34005000	32039000	N	N
P23381	Tryptophan--tRNA ligase, cytoplasmic;T1-TrpRS;T2-TrpRS	WARS	128.65	17	17	17	45.9	39	98662000	35643000	27895000	35125000	N	N
Q9UHV9	Prefoldin subunit 2	PFDN2	27.505	4	4	4	29.2	17	98482000	67803000	14553000	16127000	N	N
Q9Y678	Coatomer subunit gamma-1	COPG1	82.245	19	19	17	25.5	68	98310000	49069000	31195000	18046000	N	N
P36507	Dual specificity mitogen-activated protein kinase kinase 2	MAP2K2	103.96	9	9	6	30	33	97974000	42662000	29944000	25368000	N	N
Q9Y3Z3	Deoxynucleoside triphosphate triphosphohydrolase SAMHD1	SAMHD1	77.5	16	16	16	31.9	55	97489000	45171000	26839000	25479000	N	N
Q16698	2,4-dienoyl-CoA reductase, mitochondrial	DECR1	26.261	5	5	5	16.4	29	97360000	33283000	28419000	35658000	N	N
Q96QK1	Vacuolar protein sorting-associated protein 35	VPS35	162.72	19	19	19	28.9	58	97257000	41068000	26402000	29788000	N	N
P84098	60S ribosomal protein L19	RPL19	34.36	3	3	3	13.8	19	97133000	54139000	25177000	17816000	N	N
Q9Y5L4	Mitochondrial import inner membrane translocase subunit Tim13	TIMM13	3.894	2	2	2	26.3	9	97085000	66230000	14952000	15903000	N	N
Q9HC38	Glyoxalase domain-containing protein 4	GLOD4	52.188	9	9	9	33.9	30	97078000	34374000	26834000	35871000	N	N
Q96KB5	Lymphokine-activated killer T-cell-originated protein kinase	PBK	51.353	9	9	9	37.6	24	97020000	27081000	34749000	35189000	N	Y
Q14738	Serine/threonine-protein phosphatase 2A 56 kDa regulatory subunit delta isoform	PPP2R5D	32.781	12	12	10	24.4	51	96902000	50678000	25306000	20918000	Y	N
Q02543	60S ribosomal protein L18a	RPL18A	21.297	4	4	4	18.8	20	96693000	40080000	25743000	30870000	Y	N
Q15388	Mitochondrial import receptor subunit TOM20 homolog	TOMM20	6.6825	3	3	3	27.6	9	95788000	37583000	44503000	13701000	N	N
O00429	Dynamin-1-like protein	DNM1L	323.31	19	19	19	35.2	63	95704000	51627000	17719000	26357000	N	N
O14745	Na(+)/H(+) exchange regulatory cofactor NHE-RF1	SLC9A3R1	25.613	6	6	6	22.3	34	95579000	50133000	21417000	24029000	N	N
Q8WUM4	Programmed cell death 6-interacting protein	PDCD6IP	84.782	18	18	18	24	72	95203000	30454000	33305000	31444000	Y	Y
O00571;O15523	ATP-dependent RNA helicase DDX3X;ATP-dependent RNA helicase DDX3Y	DDX3X;DDX3Y	66.992	25;18	24;17	24;17	40.9	54	94751000	23870000	34115000	36765000	N	Y
O43488	Aflatoxin B1 aldehyde reductase member 2	AKR7A2	19.531	6;2;1	6;2;1	6;2;1	18.9	25	94533000	24080000	33513000	36941000	N	N
Q15637	Splicing factor 1	SF1	51.4	10	10	10	22.5	34	94264000	38888000	26492000	28884000	N	N
Q96K17	Transcription factor BTF3 homolog 4	BTF3L4	44.363	4	4	4	36.7	15	94021000	45674000	21797000	26550000	N	N
Q9Y570	Protein phosphatase methylesterase 1	PPME1	18.526	7	7	7	18.7	27	93803000	44959000	18738000	30106000	N	Y
P05141	ADP/ATP translocase 2;ADP/ATP translocase 2, N-terminally processed	SLC25A5	13.237	14;4	4;0	4;0	42.6	24	93683000	19042000	52236000	22405000	Y	Y
O15260	Surfeit locus protein 4	SURF4	29.873	2	2	2	10.4	14	93033000	52088000	12624000	28321000	N	N
P32455	Interferon-induced guanylate-binding protein 1	GBP1	60.226	12;2;2	12;2;2	12;2;2	22.1	50	92778000	22946000	30473000	39360000	N	N
Q9BQ75	Protein CMSS1	CMSS1	10.537	5	5	5	16.5	25	92762000	2760200	49725000	40277000	Y	Y
Q15005	Signal peptidase complex subunit 2	SPCS2	43.803	3	3	3	15	19	92725000	28628000	21447000	42650000	N	N
Q9UM00	Transmembrane and coiled-coil domain-containing protein 1	TMCO1	8.7054	3	3	3	15.5	17	92607000	34473000	31320000	26814000	N	N
O14979	Heterogeneous nuclear ribonucleoprotein D-like	HNRNPDL	81.184	7	5	5	18.8	36	92562000	28956000	34480000	29125000	N	N
Q99622	Protein C10	C12orf57	13.886	3	3	3	40.5	8	92554000	92554000	6193300	6207000	N	N
Q9Y5K5	Ubiquitin carboxyl-terminal hydrolase isozyme L5	UCHL5	20.87	8	8	8	35	26	92442000	45319000	38909000	8213600	N	N
P21964	Catechol O-methyltransferase	COMT	81.825	5	5	5	26.6	16	92249000	6141200	54715000	31393000	N	Y
Q99961	Endophilin-A2	SH3GL1	32.688	5;1	5;1	5;1	16.6	29	91847000	44551000	23115000	24181000	N	N
Q8NE71	ATP-binding cassette sub-family F member 1	ABCF1	256.43	17	17	17	28.8	63	91727000	41252000	28588000	21887000	N	N
P05161	Ubiquitin-like protein ISG15	ISG15	76.02	5	5	5	51.5	13	91421000	36101000	28080000	27240000	N	N
O60488	Long-chain-fatty-acid--CoA ligase 4	ACSL4	60.952	13	13	10	25.6	52	91383000	39906000	21315000	30162000	N	Y
O95777	U6 snRNA-associated Sm-like protein LSm8	LSM8	9.1439	3	3	3	37.5	7	91324000	60516000	20404000	30809000	N	N
P60891;P21108	Ribose-phosphate pyrophosphokinase 1;Ribose-phosphate pyrophosphokinase 3	PRPS1;PRPS1L1	41.951	7;4	7;4	3;2	27.4	23	91262000	59410000	13728000	18123000	N	Y
P35222	Catenin beta-1	CTNNB1	140.14	19	16	16	33.9	54	91150000	38507000	32745000	19898000	Y	N
Q969H8	Myeloid-derived growth factor	MYDGF	10.072	4	4	4	23.1	14	90922000	48137000	17023000	25762000	N	N
Q96CN7	Isochorismatase domain-containing protein 1	ISOC1	8.557	4	4	4	17.1	20	90526000	33875000	27851000	28800000	N	N
Q96HQ2	CDKN2AIP N-terminal-like protein	CDKN2AIPNL	30.876	2	2	2	24.1	10	90432000	46211000	44221000	0	N	N
P35250	Replication factor C subunit 2	RFC2	21.698	8	8	8	25.1	29	90275000	27594000	30320000	32362000	Y	Y
P43304	Glycerol-3-phosphate dehydrogenase, mitochondrial	GPD2	51.313	16	16	16	30.1	60	89879000	42856000	26394000	20629000	Y	Y
Q92688	Acidic leucine-rich nuclear phosphoprotein 32 family member B	ANP32B	229.15	6	5	5	24.3	15	89861000	9813800	45365000	34682000	Y	N
P16144	Integrin beta-4	ITGB4	226.31	32	32	32	22.8	133	89858000	55384000	20136000	14338000	N	N
Q59GN2;P62891	Putative 60S ribosomal protein L39-like 5;60S ribosomal protein L39	RPL39P5;RPL39	3.5621	1;1	1;1	1;1	19.6	5	89734000	63948000	25786000	0	N	N
P19404	NADH dehydrogenase [ubiquinone] flavoprotein 2, mitochondrial	NDUFV2	13.165	5	5	5	24.9	20	89669000	56849000	6464300	26356000	N	N
P51665	26S proteasome non-ATPase regulatory subunit 7	PSMD7	20.511	6	6	6	26.9	27	89661000	16296000	32625000	40740000	N	N
P23229	Integrin alpha-6;Integrin alpha-6 heavy chain;Integrin alpha-6 light chain;Processed integrin alpha-6	ITGA6	282.13	17	17	17	19.5	92	89485000	32904000	24543000	32039000	N	N
P55145	Mesencephalic astrocyte-derived neurotrophic factor	MANF	24.804	6	6	6	37.9	16	88937000	34841000	17737000	36360000	N	N
Q13310	Polyadenylate-binding protein 4	PABPC4	21.804	20;1	9;1	8;1	33.7	56	88902000	37691000	26136000	25074000	N	N
O75794	Cell division cycle protein 123 homolog	CDC123	13.116	8	8	8	25.3	22	88877000	38857000	22420000	27601000	N	N
P61006	Ras-related protein Rab-8A	RAB8A	21.746	10;1	7;0	4;0	36.7	21	88331000	39185000	12443000	36703000	Y	N
Q12907	Vesicular integral-membrane protein VIP36	LMAN2	14.703	6	6	6	17.7	24	88320000	24591000	19998000	43731000	N	N
P49419	Alpha-aminoadipic semialdehyde dehydrogenase	ALDH7A1	61.344	12	12	12	30.6	37	88291000	28614000	23674000	36002000	N	N
Q9NUP9	Protein lin-7 homolog C	LIN7C	8.5569	3;1;1	3;1;1	3;1;1	16.2	20	88272000	37962000	32176000	18134000	N	N
P12081	Histidine--tRNA ligase, cytoplasmic	HARS	41.163	15;5	15;5	15;5	33	46	87592000	42448000	19584000	25561000	Y	Y
P06730	Eukaryotic translation initiation factor 4E	EIF4E	8.6429	4	4	4	16.6	16	87503000	40098000	20949000	26456000	N	N
P26006	Integrin alpha-3;Integrin alpha-3 heavy chain;Integrin alpha-3 light chain	ITGA3	25.672	8	8	8	8.8	58	87115000	13132000	33990000	39994000	N	N
Q99613;B5ME19	Eukaryotic translation initiation factor 3 subunit C;Eukaryotic translation initiation factor 3 subunit C-like protein	EIF3C;EIF3CL	72.996	14;14	14;14	14;14	19.3	72	87087000	34656000	30827000	21605000	N	Y
P48556	26S proteasome non-ATPase regulatory subunit 8	PSMD8	18.854	7	7	7	22	33	87004000	40527000	20906000	25570000	N	N
P52294	Importin subunit alpha-5;Importin subunit alpha-5, N-terminally processed	KPNA1	85.78	8	4	4	19.1	27	86619000	57117000	22886000	6615300	N	Y
Q01658	Protein Dr1	DR1	5.9977	2	2	2	11.9	11	86428000	26247000	26986000	33195000	N	N
Q92616	Translational activator GCN1	GCN1L1	323.31	65	65	65	32.8	215	86324000	33508000	29340000	23476000	Y	Y
O15382	Branched-chain-amino-acid aminotransferase, mitochondrial	BCAT2	11.882	5	5	5	14.3	28	86320000	3209500	80189000	2921600	N	N
P53680	AP-2 complex subunit sigma	AP2S1	2.0679	1	1	1	4.9	8	86286000	22469000	35359000	28459000	N	N
Q9P2R7	Succinyl-CoA ligase [ADP-forming] subunit beta, mitochondrial	SUCLA2	17.492	7	7	7	14.3	42	86225000	35313000	26687000	24225000	N	N
Q01433	AMP deaminase 2	AMPD2	33.48	14	14	14	15.2	65	85894000	35438000	24772000	25683000	Y	Y
P09758	Tumor-associated calcium signal transducer 2	TACSTD2	20.313	4	4	4	16.7	27	85812000	33946000	25226000	26640000	N	N
Q14258	E3 ubiquitin/ISG15 ligase TRIM25	TRIM25	47.161	11	11	11	24.8	48	85706000	42041000	21915000	21750000	N	N
P15531	Nucleoside diphosphate kinase A	NME1	92.934	13	6	6	87.5	15	85453000	28463000	29685000	27305000	N	N
P68366	Tubulin alpha-4A chain	TUBA4A	38.327	26	6	6	66.7	27	85377000	43072000	20151000	22154000	N	N
P19256	Lymphocyte function-associated antigen 3	CD58	5.9436	1	1	1	4	10	85084000	44306000	16542000	24236000	N	N
Q9UBS4	DnaJ homolog subfamily B member 11	DNAJB11	23.862	8	8	8	27.7	32	84945000	43734000	18933000	22279000	N	N
Q8WWM7	Ataxin-2-like protein	ATXN2L	53.821	14	14	14	17	60	84823000	26037000	26631000	32155000	N	N
Q9P2J5	Leucine--tRNA ligase, cytoplasmic	LARS	200.71	24	24	24	25.8	100	84766000	36305000	25350000	23111000	N	N
Q13501	Sequestosome-1	SQSTM1	78.626	8	8	8	25	30	84760000	26683000	28648000	29428000	N	N
O14896	Interferon regulatory factor 6	IRF6	40.982	10	10	10	29.6	32	84640000	36659000	23394000	24587000	N	N
Q9Y6E2	Basic leucine zipper and W2 domain-containing protein 2	BZW2	35.631	13	13	12	32	38	84519000	31770000	25239000	27510000	N	Y
P63172	Dynein light chain Tctex-type 1	DYNLT1	73.3	1	1	1	15.9	7	84418000	38552000	18478000	27388000	N	N
Q9NRP0	Oligosaccharyltransferase complex subunit OSTC	OSTC	15.207	1	1	1	8.1	8	84318000	28197000	24747000	31374000	N	Y
P42224	Signal transducer and activator of transcription 1-alpha/beta	STAT1	44.337	15	15	15	23.6	58	84143000	41050000	20109000	22983000	N	Y
Q9BZZ5	Apoptosis inhibitor 5	API5	82.104	14	14	14	32.6	45	83971000	27717000	19211000	37043000	Y	N
O14907	Tax1-binding protein 3	TAX1BP3	13.876	2	2	1	29	10	83400000	45713000	17047000	20641000	N	N
Q14696	LDLR chaperone MESD	MESDC2	13.098	8	8	8	29.9	18	83226000	38430000	14421000	30375000	N	N
Q15102	Platelet-activating factor acetylhydrolase IB subunit gamma	PAFAH1B3	144.63	6	6	6	40.3	18	82902000	34574000	16790000	31538000	Y	N
P46977	Dolichyl-diphosphooligosaccharide--protein glycosyltransferase subunit STT3A	STT3A	22.114	9	9	8	13.3	42	82774000	28956000	20026000	33792000	N	N
Q9BPX5	Actin-related protein 2/3 complex subunit 5-like protein	ARPC5L	9.1803	5	5	5	38.6	16	82714000	42564000	17207000	22943000	N	N
P49902	Cytosolic purine 5-nucleotidase	NT5C2	38.872	10	10	10	25.1	49	82712000	38002000	16309000	28401000	N	N
Q96FQ6	Protein S100-A16	S100A16	32.858	7	7	7	73.8	11	82623000	30815000	23133000	28675000	Y	Y
O43708	Maleylacetoacetate isomerase	GSTZ1	10.477	3	3	3	19.9	17	82607000	24525000	25052000	33030000	N	N
P62995	Transformer-2 protein homolog beta	TRA2B	55.84	10	10	9	31.2	28	82588000	28268000	21437000	32883000	N	N
Q16831	Uridine phosphorylase 1	UPP1	12.164	5	5	5	15.5	22	82562000	42148000	19286000	21128000	N	N
Q6FI81	Anamorsin	CIAPIN1	19.664	3	3	3	10.9	27	82322000	32929000	32251000	17142000	N	N
Q13867	Bleomycin hydrolase	BLMH	28.607	6	6	6	20	38	82182000	51321000	11769000	19093000	N	N
O43291	Kunitz-type protease inhibitor 2	SPINT2	17.001	4	4	4	16.3	21	82100000	11168000	35210000	35722000	N	N
Q8TBQ9	Protein kish-A	TMEM167A	2.9294	1	1	1	12.5	5	81980000	23392000	39133000	19455000	N	N
P16930	Fumarylacetoacetase	FAH	23.276	8	8	8	24.6	30	81686000	34661000	23264000	23761000	N	N
Q14914	Prostaglandin reductase 1	PTGR1	38.24	4	4	4	18.2	26	81406000	35206000	23521000	22679000	N	N
Q14152	Eukaryotic translation initiation factor 3 subunit A	EIF3A	174.45	45	45	45	36.5	150	81250000	32589000	28563000	20098000	N	Y
Q1KMD3	Heterogeneous nuclear ribonucleoprotein U-like protein 2	HNRNPUL2	196.99	17	17	17	28.2	61	81142000	22012000	28830000	30300000	N	N
Q9UNF0	Protein kinase C and casein kinase substrate in neurons protein 2	PACSIN2	30.545	5	5	5	12.1	35	81116000	45950000	25577000	9589800	N	N
Q96I99	Succinyl-CoA ligase [GDP-forming] subunit beta, mitochondrial	SUCLG2	24.397	10	10	10	31.2	37	81045000	28932000	32828000	19284000	N	N
O75533	Splicing factor 3B subunit 1	SF3B1	165.01	35	35	35	36.1	104	80990000	27192000	27777000	26021000	N	N
P09622	Dihydrolipoyl dehydrogenase, mitochondrial	DLD	51.016	8	8	8	19.6	44	80987000	36024000	18970000	25993000	Y	N
P15927	Replication protein A 32 kDa subunit	RPA2	16.064	5	5	5	30.7	17	80877000	31514000	23450000	25914000	N	N
P61011	Signal recognition particle 54 kDa protein	SRP54	43.911	12	12	12	33.5	45	80590000	34022000	25433000	21134000	N	N
P78344	Eukaryotic translation initiation factor 4 gamma 2	EIF4G2	136.88	21	21	21	27.7	79	80550000	29507000	23055000	27987000	N	N
Q9NX02	NACHT, LRR and PYD domains-containing protein 2	NLRP2	70.007	23	23	17	26.5	89	80258000	15393000	27599000	37266000	N	Y
P04040	Catalase	CAT	31.596	9	9	9	17.8	42	80032000	33151000	22804000	24078000	N	N
P35637	RNA-binding protein FUS	FUS	43.778	5	3	3	13.5	31	79998000	37314000	41000000	38998000	N	N
P62330	ADP-ribosylation factor 6	ARF6	9.5314	3	3	3	24.6	16	79937000	32778000	23363000	23796000	N	N
P38159	RNA-binding motif protein, X chromosome;RNA-binding motif protein, X chromosome, N-terminally processed	RBMX	42.541	11;2	11;2	4;1	34	49	79922000	35864000	22713000	21345000	N	N
Q92520	Protein FAM3C	FAM3C	11.378	6	6	6	33.9	20	79803000	0	51581000	28222000	N	N
Q9UGI8	Testin	TES	14.938	6	6	6	12.8	35	79458000	19947000	24491000	35020000	N	N
Q9Y3A5	Ribosome maturation protein SBDS	SBDS	9.3719	5	5	5	16.4	23	79450000	19619000	30871000	28960000	N	N
Q8TAT6	Nuclear protein localization protein 4 homolog	NPLOC4	45.869	7	7	7	15.5	40	79411000	28718000	30327000	20365000	N	N
Q9NZL4	Hsp70-binding protein 1	HSPBP1	34.549	8	8	8	30.1	21	78783000	37719000	17572000	23493000	N	N
Q13596	Sorting nexin-1	SNX1	24.059	10	8	8	21.8	45	78668000	22329000	28569000	27770000	N	N
Q9BT09	Protein canopy homolog 3	CNPY3	24.244	6	6	6	24.8	21	78598000	51166000	12298000	15135000	N	N
P50914	60S ribosomal protein L14	RPL14	14.737	6	6	6	25.1	27	78504000	20513000	16518000	41472000	N	Y
Q96CS3	FAS-associated factor 2	FAF2	39.116	5	5	5	16.6	34	78458000	31209000	22934000	24315000	N	N
Q06210	Glutamine--fructose-6-phosphate aminotransferase [isomerizing] 1	GFPT1	47.815	14;2	14;2	14;2	22.6	59	78382000	40075000	17208000	21099000	N	Y
Q13287	N-myc-interactor	NMI	18.418	9	9	9	29.6	30	78358000	28569000	24774000	25014000	N	N
O94826	Mitochondrial import receptor subunit TOM70	TOMM70A	84.535	13	13	13	23.4	51	77986000	27979000	22745000	27262000	Y	N
Q02218	2-oxoglutarate dehydrogenase, mitochondrial	OGDH	40.041	16;5	16;5	16;5	18.4	68	77627000	31086000	22162000	24379000	N	N
P49321	Nuclear autoantigenic sperm protein	NASP	39.295	8	8	8	14.7	59	77353000	32514000	23817000	21022000	N	N
P26640	Valine--tRNA ligase	VARS	102.06	26	26	26	28.3	90	77108000	39926000	18471000	18712000	Y	N
Q3ZCQ8	Mitochondrial import inner membrane translocase subunit TIM50	TIMM50	88.735	5	5	5	20.4	24	77016000	33988000	22341000	20687000	N	N
P61225;P10114	Ras-related protein Rap-2b;Ras-related protein Rap-2a	RAP2B;RAP2A	12.155	5;3	5;3	2;0	41	13	76957000	38245000	30787000	7925100	N	N
Q86U42	Polyadenylate-binding protein 2	PABPN1	14.809	5	5	5	16.7	18	76884000	41744000	23455000	11685000	N	Y
Q15008	26S proteasome non-ATPase regulatory subunit 6	PSMD6	37.787	10	10	10	30.1	39	76862000	48572000	7527400	20763000	Y	N
Q96TA1	Niban-like protein 1	FAM129B	88.619	14	14	14	27.2	55	76732000	29441000	37551000	9740300	N	N
Q9BR76	Coronin-1B	CORO1B	15.218	7	7	7	14.3	33	76464000	45935000	17707000	12822000	N	N
O75937	DnaJ homolog subfamily C member 8	DNAJC8	44.985	9	9	9	42.7	23	76124000	7166400	28938000	40020000	N	N
P00374	Dihydrofolate reductase	DHFR	27.321	4;1	4;1	4;1	27.8	17	75699000	19933000	36286000	19479000	N	N
Q8NBJ7	Sulfatase-modifying factor 2	SUMF2	17.727	5	5	5	20.3	23	75628000	43706000	11316000	20606000	N	N
P38606	V-type proton ATPase catalytic subunit A	ATP6V1A	80.788	14	14	14	31	47	75550000	26762000	29071000	19716000	N	Y
P00167	Cytochrome b5	CYB5A	6.5117	3	3	3	23.9	10	75548000	32480000	12439000	30629000	N	N
P09493	Tropomyosin alpha-1 chain	TPM1	17.159	13	4	4	31	35	75491000	36319000	5865700	33306000	N	N
Q9Y295	Developmentally-regulated GTP-binding protein 1	DRG1	43.002	7	7	7	24.3	31	75434000	34390000	22342000	18702000	Y	N
Q9Y6C9	Mitochondrial carrier homolog 2	MTCH2	30.279	6	6	6	29.4	19	75311000	33874000	21682000	19754000	N	N
Q15738	Sterol-4-alpha-carboxylate 3-dehydrogenase, decarboxylating	NSDHL	25.86	9	9	9	35.9	30	75279000	33136000	21296000	20847000	Y	Y
Q9BS26	Endoplasmic reticulum resident protein 44	ERP44	26.365	11	11	11	30	27	75198000	30622000	30651000	13925000	N	N
O94903	Proline synthase co-transcribed bacterial homolog protein	PROSC	15.143	4	4	4	18.5	24	75119000	15614000	25825000	33681000	Y	Y
Q9Y6E0	Serine/threonine-protein kinase 24;Serine/threonine-protein kinase 24 36 kDa subunit;Serine/threonine-protein kinase 24 12 kDa subunit	STK24	19.935	10	7	6	27.5	30	75018000	29833000	23405000	21779000	N	N
P17900	Ganglioside GM2 activator;Ganglioside GM2 activator isoform short	GM2A	7.2245	2	2	2	14	11	74986000	21469000	27229000	26289000	N	N
P80188	Neutrophil gelatinase-associated lipocalin	LCN2	64.173	3	3	3	26.8	15	74924000	40423000	20244000	14257000	N	N
Q6PIU2	Neutral cholesterol ester hydrolase 1	NCEH1	28.854	8	8	8	27.5	27	74855000	31656000	20728000	22471000	N	N
O60610	Protein diaphanous homolog 1	DIAPH1	88.508	27	27	27	25.4	93	74675000	36424000	15822000	22429000	Y	Y
P49770	Translation initiation factor eIF-2B subunit beta	EIF2B2	25.758	5	5	5	19.9	23	74280000	35187000	20576000	18517000	N	N
P62070	Ras-related protein R-Ras2	RRAS2	42.115	6	6	5	37.3	17	74268000	14155000	26826000	33288000	N	N
Q13158	FAS-associated death domain protein	FADD	150.5	6	6	6	46.6	14	74220000	21035000	21974000	31212000	N	N
O14744	Protein arginine N-methyltransferase 5;Protein arginine N-methyltransferase 5, N-terminally processed	PRMT5	49.155	14	14	14	30.8	47	74210000	34818000	20404000	18988000	N	N
Q7RTV0	PHD finger-like domain-containing protein 5A	PHF5A	41.227	1	1	1	11.8	13	74096000	33667000	19054000	21375000	N	N
P63218	Guanine nucleotide-binding protein G(I)/G(S)/G(O) subunit gamma-5	GNG5	4.9365	2	2	2	27.9	6	74030000	8970500	28485000	36575000	N	N
Q15382	GTP-binding protein Rheb	RHEB	10.841	5	5	5	27.7	15	74030000	13223000	44552000	16256000	N	N
Q92542	Nicastrin	NCSTN	51.708	8	8	8	12.4	42	74024000	18376000	41267000	14381000	N	N
P15924	Desmoplakin	DSP	297.66	66	66	66	27.1	285	74010000	33326000	18831000	21853000	Y	Y
O75643	U5 small nuclear ribonucleoprotein 200 kDa helicase	SNRNP200	220.02	44	44	44	26.2	166	73790000	30954000	17622000	25213000	N	Y
P42126	Enoyl-CoA delta isomerase 1, mitochondrial	ECI1	19.188	5	5	5	21.5	26	73773000	31612000	21726000	20435000	N	N
P46459	Vesicle-fusing ATPase	NSF	55.839	19	19	19	29.3	64	73635000	31378000	20130000	22127000	N	N
Q99417	C-Myc-binding protein	MYCBP	6.8763	3	3	3	38.8	11	73449000	32541000	21213000	19695000	N	N
Q9NPE3	H/ACA ribonucleoprotein complex subunit 3	NOP10	2.2826	1	1	1	17.2	6	73332000	41153000	12841000	19338000	N	N
Q9NXG2	THUMP domain-containing protein 1	THUMPD1	20.404	6	6	6	16.7	33	73121000	9919200	38469000	24733000	Y	N
Q99598	Translin-associated protein X	TSNAX	25.247	7	7	7	37.2	24	72828000	41457000	27934000	3437800	N	N
P62993	Growth factor receptor-bound protein 2	GRB2	18.032	7	7	7	32.3	22	72808000	12062000	33471000	27275000	N	N
Q8N163	Cell cycle and apoptosis regulator protein 2	CCAR2	75.903	15;1;1	15;1;1	14;0;0	22.3	70	72409000	33545000	18140000	20724000	Y	N
P51452	Dual specificity protein phosphatase 3	DUSP3	9.0068	4	4	4	25.4	12	72259000	24096000	32921000	15242000	N	N
Q9Y6N5	Sulfide:quinone oxidoreductase, mitochondrial	SQRDL	22.264	8	8	8	25.8	38	72221000	36157000	20487000	15577000	N	N
Q14498	RNA-binding protein 39	RBM39	42.541	8	8	8	23	32	72113000	43384000	13223000	15507000	N	N
Q9BYG3	MKI67 FHA domain-interacting nucleolar phosphoprotein	NIFK	75.124	7	7	7	33.4	25	72103000	28599000	24567000	18937000	N	Y
Q14651	Plastin-1	PLS1	90.095	15	12	12	31	46	71870000	28661000	20606000	22603000	Y	Y
P08574	Cytochrome c1, heme protein, mitochondrial	CYC1	9.094	4	4	4	15.4	22	71836000	29320000	21209000	21307000	N	N
A0A024RBG1;Q96G61;Q8NFP7;Q9NZJ9	Diphosphoinositol polyphosphate phosphohydrolase 3-beta;Diphosphoinositol polyphosphate phosphohydrolase 3-alpha;Diphosphoinositol polyphosphate phosphohydrolase 2	NUDT4;NUDT11;NUDT10	2.9765	3;2;2;2	3;2;2;2	3;2;2;2	16.6	13	71653000	0	0	71653000	N	N
P61106	Ras-related protein Rab-14	RAB14	56.349	6	6	6	40	19	71651000	34754000	30910000	5987900	N	N
P68402	Platelet-activating factor acetylhydrolase IB subunit beta	PAFAH1B2	30.459	3	3	3	14.8	14	71526000	34760000	16168000	20598000	Y	N
O75431	Metaxin-2	MTX2	7.9419	2	2	2	19	15	71477000	28437000	31956000	11084000	N	N
O95793	Double-stranded RNA-binding protein Staufen homolog 1	STAU1	63.406	12	12	11	26.5	46	71374000	30751000	16626000	23998000	N	N
P61513;A6NKH3	60S ribosomal protein L37a;Putative 60S ribosomal protein L37a-like protein	RPL37A;RPL37AP8	3.6018	2;1	2;1	2;1	21.7	8	71283000	0	33738000	37545000	N	N
Q92572	AP-3 complex subunit sigma-1	AP3S1	11.194	3	3	3	18.7	11	71275000	52763000	11588000	6923400	N	N
P49589	Cysteine--tRNA ligase, cytoplasmic	CARS	58.67	17	17	17	25.5	61	71205000	23986000	27323000	19896000	N	N
Q9UBQ0	Vacuolar protein sorting-associated protein 29	VPS29	12.91	5	5	5	35.2	12	70973000	15718000	27728000	27527000	N	N
O95721	Synaptosomal-associated protein 29	SNAP29	7.9206	3	3	3	12	28	70851000	28570000	19382000	22898000	N	N
Q96BM9;Q9NVJ2	ADP-ribosylation factor-like protein 8A;ADP-ribosylation factor-like protein 8B	ARL8A;ARL8B	12.379	5;3	5;3	5;3	35.5	17	70590000	36706000	15283000	18602000	N	N
Q53GS9	U4/U6.U5 tri-snRNP-associated protein 2	USP39	76.061	8	8	8	20.4	43	70554000	33458000	23976000	13120000	N	N
P28288	ATP-binding cassette sub-family D member 3	ABCD3	46.659	10	10	10	18.1	61	70490000	28581000	20462000	21446000	N	N
Q08945	FACT complex subunit SSRP1	SSRP1	78.068	15	15	15	28.6	61	70402000	31707000	14631000	24064000	N	N
Q15437	Protein transport protein Sec23B	SEC23B	108.36	12	12	10	24.1	56	70330000	35499000	17178000	17653000	N	Y
P00966	Argininosuccinate synthase	ASS1	22.004	7	7	7	14.3	39	70185000	12545000	27470000	30171000	N	N
Q8NFH4	Nucleoporin Nup37	NUP37	38.736	9	9	9	29.8	21	70126000	21104000	22743000	26279000	N	N
P63208	S-phase kinase-associated protein 1	SKP1	30.641	3	3	3	23.9	14	70077000	31355000	28819000	9903600	N	Y
P62310	U6 snRNA-associated Sm-like protein LSm3	LSM3	2.1489	2	2	2	11.8	5	69962000	0	69962000	0	N	N
Q07666	KH domain-containing, RNA-binding, signal transduction-associated protein 1	KHDRBS1	15.91	4;1;1	4;1;1	4;1;1	12	36	69767000	25153000	21253000	23361000	N	N
P53611	Geranylgeranyl transferase type-2 subunit beta	RABGGTB	10.752	4	4	4	13	21	69619000	32278000	18760000	18580000	N	N
O75844	CAAX prenyl protease 1 homolog	ZMPSTE24	8.0751	4	4	4	7.4	25	69574000	31537000	16004000	22033000	N	N
P40763	Signal transducer and activator of transcription 3	STAT3	62.3	15	15	15	25.7	58	69569000	23232000	25420000	20917000	N	Y
O15143	Actin-related protein 2/3 complex subunit 1B	ARPC1B	60.963	7	7	5	26.6	25	69568000	31163000	18305000	20100000	N	N
Q06203	Amidophosphoribosyltransferase	PPAT	21.848	8	8	8	16.6	33	69540000	20869000	20809000	27862000	N	N
P41223	Protein BUD31 homolog	BUD31	64.43	3	3	3	25	15	69432000	44611000	3967600	20853000	N	N
P45973	Chromobox protein homolog 5	CBX5	14.869	5	5	5	31.9	17	69349000	28871000	23181000	17298000	N	N
P05387	60S acidic ribosomal protein P2	RPLP2	57.828	5	5	5	76.5	5	69303000	472770000	34000000	35303000	N	N
P30419	Glycylpeptide N-tetradecanoyltransferase 1	NMT1	58.622	8;1	8;1	8;1	25.4	37	69246000	18652000	17875000	32719000	N	N
Q16850	Lanosterol 14-alpha demethylase	CYP51A1	47.192	8	8	8	21.3	34	68988000	38706000	16594000	13687000	N	N
Q13724	Mannosyl-oligosaccharide glucosidase	MOGS	53.741	16	16	16	27.1	58	68696000	21211000	27021000	20464000	N	N
O95782	AP-2 complex subunit alpha-1	AP2A1	45.859	15	15	11	18.7	72	68675000	14438000	41629000	12608000	N	N
Q8NBJ5	Procollagen galactosyltransferase 1	COLGALT1	24.372	10	10	10	17.8	49	68603000	29672000	19015000	19916000	N	N
P12931	Proto-oncogene tyrosine-protein kinase Src	SRC	29.741	8;1;1;1	8;1;1;1	4;0;0;0	16.8	43	68523000	28132000	21558000	18833000	N	Y
P21291	Cysteine and glycine-rich protein 1	CSRP1	36.456	3	3	3	24.4	22	68470000	16004000	27378000	25088000	N	N
Q9HB40	Retinoid-inducible serine carboxypeptidase	SCPEP1	8.3559	4	4	4	11.1	27	68228000	23477000	20201000	24550000	N	N
Q13813	Spectrin alpha chain, non-erythrocytic 1	SPTAN1	323.31	60	60	60	29.4	223	67828000	28273000	22305000	17250000	N	N
Q7L2H7	Eukaryotic translation initiation factor 3 subunit M	EIF3M	169.13	13	13	13	42.8	33	67769000	45932000	15863000	5973500	Y	Y
P43034	Platelet-activating factor acetylhydrolase IB subunit alpha	PAFAH1B1	18.7	6	6	6	15.9	35	67458000	31901000	20340000	15217000	N	N
Q9BWD1	Acetyl-CoA acetyltransferase, cytosolic	ACAT2	51.94	11	11	11	54.4	27	67305000	28255000	28387000	10663000	N	N
Q9UBQ5	Eukaryotic translation initiation factor 3 subunit K	EIF3K	23.008	6	6	6	39.4	15	67178000	7257200	31221000	28700000	N	Y
Q9H8Y8	Golgi reassembly-stacking protein 2	GORASP2	16.608	4	4	4	15.9	20	67156000	20758000	21443000	24954000	N	N
P19388	DNA-directed RNA polymerases I, II, and III subunit RPABC1	POLR2E	26.626	4	4	4	29	19	67086000	19044000	28182000	19860000	N	N
P21283	V-type proton ATPase subunit C 1	ATP6V1C1	20.75	9	9	9	24.1	33	67022000	14562000	17756000	34705000	N	N
O15127	Secretory carrier-associated membrane protein 2	SCAMP2	10.575	1	1	1	4	12	66887000	15246000	23823000	27818000	N	N
P84085	ADP-ribosylation factor 5	ARF5	6.2124	4	2	2	31.7	14	66808000	8613600	22396000	35798000	N	N
Q8TB61	Adenosine 3-phospho 5-phosphosulfate transporter 1	SLC35B2	10.259	5	5	5	13	21	66350000	25900000	17932000	22518000	N	N
P21266	Glutathione S-transferase Mu 3	GSTM3	19.713	6;1	6;1	5;0	29.8	23	66349000	25124000	20176000	21049000	Y	N
Q13838	Spliceosome RNA helicase DDX39B	DDX39B	22.352	16	6	6	43.5	35	66331000	17164000	24594000	24573000	N	N
O00505	Importin subunit alpha-4	KPNA3	31.329	8	8	6	25.3	22	66320000	17388000	24695000	24238000	N	N
P19387	DNA-directed RNA polymerase II subunit RPB3	POLR2C	3.0953	1	1	1	5.1	22	66281000	39739000	16075000	10467000	N	N
Q99614	Tetratricopeptide repeat protein 1	TTC1	12.915	4	4	4	17.1	26	65947000	27833000	21737000	16377000	N	N
Q13409	Cytoplasmic dynein 1 intermediate chain 2	DYNC1I2	45.747	5	5	5	12.4	37	65945000	32002000	12741000	21202000	N	N
Q9P0J0	NADH dehydrogenase [ubiquinone] 1 alpha subcomplex subunit 13	NDUFA13	3.74	1	1	1	9.7	12	65822000	23087000	20615000	22120000	N	N
Q15165	Serum paraoxonase/arylesterase 2	PON2	4.524	3	3	3	10.7	18	65566000	54035000	0	11531000	N	N
Q13895	Bystin	BYSL	33.837	7	7	7	19.9	38	65516000	35522000	14986000	15008000	N	N
Q96I24	Far upstream element-binding protein 3	FUBP3	30.213	11	10	10	29.7	45	65494000	20597000	22609000	22288000	N	N
Q99460	26S proteasome non-ATPase regulatory subunit 1	PSMD1	86.824	15	15	15	24.6	65	65490000	25602000	23744000	16144000	Y	N
O43482	Protein Mis18-beta	OIP5	3.2116	1	1	1	6.1	15	65446000	65446000	0	0	N	N
Q15814	Tubulin-specific chaperone C	TBCC	18.522	7	7	7	25.7	31	65434000	23590000	15367000	26477000	N	N
P18031	Tyrosine-protein phosphatase non-receptor type 1	PTPN1	28.131	8	8	8	22.8	36	65283000	26263000	22977000	16043000	N	N
Q15004	PCNA-associated factor	KIAA0101	4.6152	2	2	2	19.8	11	65174000	36223000	15373000	13579000	N	N
Q9BYN0	Sulfiredoxin-1	SRXN1	8.6259	3	3	3	31.4	13	65155000	34578000	19954000	10622000	N	N
Q92905	COP9 signalosome complex subunit 5	COPS5	16.395	7	7	7	23.7	26	65106000	7331700	30118000	27656000	N	N
Q86WR0	Coiled-coil domain-containing protein 25	CCDC25	9.0011	4	4	4	20.7	17	65097000	33083000	27631000	37466000	N	N
P52566	Rho GDP-dissociation inhibitor 2	ARHGDIB	6.8942	3	3	3	23.4	22	64868000	32146000	18614000	14108000	N	N
Q6ZSJ8	Uncharacterized protein C1orf122	C1orf122	5.0882	2	2	2	20.9	11	64472000	8944600	26261000	29267000	N	N
P57105	Synaptojanin-2-binding protein	SYNJ2BP	9.3731	3	3	3	21.4	11	64446000	11333000	48932000	15515000	N	N
O95373	Importin-7	IPO7	157.53	24	24	24	31.6	59	64439000	18311000	19344000	26784000	Y	Y
Q8TCS8	Polyribonucleotide nucleotidyltransferase 1, mitochondrial	PNPT1	76.36	16	16	16	22.1	62	64407000	27532000	18353000	18522000	N	N
P27144	Adenylate kinase 4, mitochondrial	AK4	6.4915	4	4	4	16.6	20	64301000	14073000	27626000	22602000	N	N
Q16204	Coiled-coil domain-containing protein 6	CCDC6	69.778	7	7	7	15.8	32	64210000	33534000	14139000	16538000	N	N
O76094	Signal recognition particle subunit SRP72	SRP72	58.347	11	11	11	25.5	51	64041000	29981000	19721000	14339000	N	N
Q6P2Q9	Pre-mRNA-processing-splicing factor 8	PRPF8	161.97	46	46	46	23.4	192	63917000	26954000	17710000	19252000	N	N
P09972	Fructose-bisphosphate aldolase C	ALDOC	89.216	10	7	7	36	29	63898000	35737000	10584000	17577000	N	N
Q8TEX9	Importin-4	IPO4	73.067	16	16	16	22.3	62	63663000	38402000	14941000	10320000	N	N
P55795	Heterogeneous nuclear ribonucleoprotein H2	HNRNPH2	39.565	11	2	2	25.4	32	63630000	25514000	20548000	17568000	N	N
Q9NTJ3	Structural maintenance of chromosomes protein 4	SMC4	87.743	19	19	19	17.1	115	63484000	26942000	18636000	17907000	N	N
P51610	Host cell factor 1;HCF N-terminal chain 1;HCF N-terminal chain 2;HCF N-terminal chain 3;HCF N-terminal chain 4;HCF N-terminal chain 5;HCF N-terminal chain 6;HCF C-terminal chain 1;HCF C-terminal chain 2;HCF C-terminal chain 3;HCF C-terminal chain 4;HCF C-terminal chain 5;HCF C-terminal chain 6	HCFC1	65.509	16	16	16	10.5	95	63344000	26231000	16386000	20727000	Y	Y
P08962	CD63 antigen	CD63	6.133	1	1	1	4.2	13	63309000	29373000	13056000	20880000	N	N
O43617	Trafficking protein particle complex subunit 3	TRAPPC3	7.7624	3	3	3	16.1	15	63289000	29827000	16193000	17269000	N	N
P39019	40S ribosomal protein S19	RPS19	44.757	10	10	10	47.6	17	62990000	3548400	34402000	28588000	N	N
Q16630	Cleavage and polyadenylation specificity factor subunit 6	CPSF6	57.792	8	8	8	20.5	25	62895000	18754000	21217000	22924000	N	N
P82650	28S ribosomal protein S22, mitochondrial	MRPS22	17.115	5	5	5	16.1	34	62648000	30688000	14009000	17950000	N	N
Q96G03	Phosphoglucomutase-2	PGM2	51.097	9	9	8	20.4	51	62645000	25751000	14664000	22230000	N	N
Q9UQB8	Brain-specific angiogenesis inhibitor 1-associated protein 2	BAIAP2	53.142	14	14	14	31	56	62532000	22543000	17371000	22618000	Y	Y
Q14240	Eukaryotic initiation factor 4A-II;Eukaryotic initiation factor 4A-II, N-terminally processed	EIF4A2	12.8	15	4	4	30.7	33	62521000	30447000	11856000	20218000	N	N
Q9UK22	F-box only protein 2	FBXO2	7.3611	3	3	3	13.2	16	62415000	31256000	8281400	22877000	Y	N
Q9Y4Z0	U6 snRNA-associated Sm-like protein LSm4	LSM4	9.9631	4	4	4	20.1	15	62291000	18547000	21595000	22149000	N	N
P13861	cAMP-dependent protein kinase type II-alpha regulatory subunit	PRKAR2A	85.765	6	6	6	18.1	34	62146000	20754000	16123000	25268000	N	N
Q7L0Y3	Mitochondrial ribonuclease P protein 1	TRMT10C	26.124	10	10	10	24.8	39	62110000	15716000	26071000	20323000	N	N
Q01082	Spectrin beta chain, non-erythrocytic 1	SPTBN1	208.87	50;4;2	50;4;2	50;4;2	26.2	208	61996000	28881000	15398000	17718000	Y	N
P36405	ADP-ribosylation factor-like protein 3	ARL3	13.66	5	5	5	41.2	14	61981000	29112000	21247000	11622000	N	N
Q9BSJ8	Extended synaptotagmin-1	ESYT1	50.214	15	15	15	20.7	77	61968000	28242000	15823000	17902000	Y	Y
O75477	Erlin-1	ERLIN1	18.72	7	4	4	25.3	32	61565000	22950000	16141000	22474000	N	N
P49023	Paxillin	PXN	229.33	9	9	9	26.1	41	61281000	28920000	19564000	12797000	N	N
Q9H6S3	Epidermal growth factor receptor kinase substrate 8-like protein 2	EPS8L2	93.1	13	13	13	23.4	57	61217000	25949000	17761000	17507000	N	N
P50151	Guanine nucleotide-binding protein G(I)/G(S)/G(O) subunit gamma-10	GNG10	4.2962	2	2	2	42.6	6	61163000	0	29701000	31462000	N	N
Q86V81	THO complex subunit 4	ALYREF	102.75	6	6	6	33.5	24	61061000	27844000	15428000	17788000	N	N
Q9NQW7	Xaa-Pro aminopeptidase 1	XPNPEP1	19.798	7	7	7	14.8	47	60669000	26392000	11422000	22854000	N	N
O75351	Vacuolar protein sorting-associated protein 4B	VPS4B	12.689	5;1	5;1	3;0	12.6	36	60649000	27175000	14012000	19462000	N	N
Q9Y4W6	AFG3-like protein 2	AFG3L2	29.636	13;1	13;1	13;1	18.3	68	60563000	13673000	23031000	23859000	N	N
Q9BWF3;Q9BQ04	RNA-binding protein 4;RNA-binding protein 4B	RBM4;RBM4B	47.212	5;4	5;4	5;4	15.1	25	60538000	18264000	26797000	15477000	N	N
P11166	Solute carrier family 2, facilitated glucose transporter member 1	SLC2A1	34.028	4	4	4	8.9	22	60372000	25930000	16986000	17457000	N	N
Q96C01	Protein FAM136A	FAM136A	8.3119	4	4	4	23.2	15	60210000	30236000	24724000	5250400	N	N
P53992	Protein transport protein Sec24C	SEC24C	78.309	11	11	11	13.5	56	60038000	26077000	14129000	19832000	N	N
P23588	Eukaryotic translation initiation factor 4B	EIF4B	323.31	23	23	23	43.2	66	59960000	21357000	17225000	21378000	N	N
P29034	Protein S100-A2	S100A2	4.1808	2	2	2	16.3	6	59946000	11760000	26326000	21860000	Y	N
P27816	Microtubule-associated protein 4	MAP4	46.332	14	14	14	16.8	97	59856000	24818000	17434000	17604000	N	N
P53618	Coatomer subunit beta	COPB1	123.45	19	19	19	26.9	79	59724000	25291000	18294000	16140000	N	N
Q14683	Structural maintenance of chromosomes protein 1A	SMC1A	72.43	18	18	18	16.7	122	59724000	16989000	20786000	21949000	Y	N
Q13435	Splicing factor 3B subunit 2	SF3B2	95.937	16	16	16	28.9	68	59710000	31578000	9231800	18900000	N	N
Q93045	Stathmin-2	STMN2	4.1062	2	1	1	10.6	21	59686000	10212000	28660000	20814000	N	N
Q9HAB8	Phosphopantothenate--cysteine ligase	PPCS	10.531	5	5	5	16.1	24	59620000	28694000	11953000	18973000	N	N
Q9BZX2;Q9HA47	Uridine-cytidine kinase 2;Uridine-cytidine kinase 1	UCK2;UCK1	10.428	4;2	4;2	4;2	19.2	17	59204000	36344000	10995000	11865000	Y	Y
Q8WYA6	Beta-catenin-like protein 1	CTNNBL1	15.246	6	6	6	10.3	39	59099000	26059000	18596000	14443000	N	N
Q99747	Gamma-soluble NSF attachment protein	NAPG	10.49	4	4	4	13.5	26	58938000	16088000	19635000	23216000	N	N
P30837	Aldehyde dehydrogenase X, mitochondrial	ALDH1B1	48.276	11	9	9	24.2	39	58803000	29269000	14151000	15383000	N	N
O95394	Phosphoacetylglucosamine mutase	PGM3	25.067	10	10	10	18.6	38	58686000	23732000	19634000	15320000	N	N
Q99426	Tubulin-folding cofactor B	TBCB	22.249	8	8	8	36.5	23	58660000	29214000	14765000	14681000	N	N
P18564	Integrin beta-6	ITGB6	2.3853	1	1	1	1.1	50	58593000	28344000	14656000	15593000	N	N
Q16836	Hydroxyacyl-coenzyme A dehydrogenase, mitochondrial	HADH	16.219	6	6	6	23.6	25	58560000	25741000	15056000	17764000	N	N
Q6I9Y2	THO complex subunit 7 homolog	THOC7	2.7631	1	1	1	5.4	20	58523000	29432000	12392000	16700000	N	N
P48163	NADP-dependent malic enzyme	ME1	84.433	11	11	11	23.4	41	58410000	20262000	17291000	20858000	N	N
O43447	Peptidyl-prolyl cis-trans isomerase H	PPIH	13.839	5	5	5	32.2	14	58407000	9384700	24796000	24227000	N	N
Q9BXJ9	N-alpha-acetyltransferase 15, NatA auxiliary subunit	NAA15	55.814	19;6	19;6	19;6	24.4	86	58352000	19657000	17555000	21140000	Y	Y
Q9H6Z4	Ran-binding protein 3	RANBP3	20.494	7	7	7	12.5	39	58206000	25676000	16366000	16164000	N	N
Q9BUJ2	Heterogeneous nuclear ribonucleoprotein U-like protein 1	HNRNPUL1	34.02	13	12	12	19	61	58048000	26783000	18514000	12751000	Y	N
P48739	Phosphatidylinositol transfer protein beta isoform	PITPNB	19.093	8	8	8	31.4	29	57893000	16712000	26210000	14972000	Y	N
Q9UMR2	ATP-dependent RNA helicase DDX19B	DDX19B	25.35	9	9	1	26.5	35	57859000	13051000	15453000	29355000	N	N
P24941	Cyclin-dependent kinase 2	CDK2	14.245	8;2;1;1;1;1;1;1;1;1	7;1;0;0;0;0;0;0;0;0	7;1;0;0;0;0;0;0;0;0	35.2	26	57858000	18134000	18427000	21296000	N	N
P57088	Transmembrane protein 33	TMEM33	9.3752	3	3	3	11.7	18	57841000	20739000	15192000	21910000	N	N
Q9UKX7	Nuclear pore complex protein Nup50	NUP50	74.421	8	8	8	28.6	40	57839000	38643000	9511800	9684400	N	N
P31040	Succinate dehydrogenase [ubiquinone] flavoprotein subunit, mitochondrial	SDHA	102.03	12	12	12	23.6	56	57730000	19876000	20896000	16958000	N	N
P40222	Alpha-taxilin	TXLNA	24.978	10	10	10	18.3	52	57728000	16976000	10385000	30367000	N	Y
Q9Y6M9	NADH dehydrogenase [ubiquinone] 1 beta subcomplex subunit 9	NDUFB9	6.5458	2	2	2	12.8	15	57491000	34974000	22517000	0	N	N
P50552	Vasodilator-stimulated phosphoprotein	VASP	37.452	5	5	5	15	21	57454000	34676000	12433000	10346000	N	N
Q14204	Cytoplasmic dynein 1 heavy chain 1	DYNC1H1	318.86	85	85	85	23.1	381	57175000	24919000	14544000	17712000	Y	Y
O43852	Calumenin	CALU	13.39	5	5	5	23.8	27	57109000	19767000	16365000	20978000	N	N
P78406	mRNA export factor	RAE1	21.517	6	6	6	20.1	21	57106000	32605000	13375000	11126000	Y	N
Q9H832	Ubiquitin-conjugating enzyme E2 Z	UBE2Z	8.0595	4	4	4	12.4	19	57104000	20916000	15023000	21165000	N	N
P49903	Selenide, water dikinase 1	SEPHS1	16.111	5	5	5	18.9	21	57003000	21757000	16472000	18774000	N	N
Q86X29	Lipolysis-stimulated lipoprotein receptor	LSR	29.045	8	8	8	13.9	41	56940000	15614000	12846000	28480000	N	N
Q9P287	BRCA2 and CDKN1A-interacting protein	BCCIP	65.451	8	8	8	31.8	28	56863000	24470000	13030000	19363000	N	N
Q8IU81	Interferon regulatory factor 2-binding protein 1	IRF2BP1	2.1876	2	2	2	5	43	56833000	0	0	56833000	N	N
Q96N66	Lysophospholipid acyltransferase 7	MBOAT7	47.274	5	5	5	16.7	25	56832000	15158000	22071000	19603000	N	N
Q16851	UTP--glucose-1-phosphate uridylyltransferase	UGP2	38.361	10	10	10	23	42	56800000	22580000	25211000	9009500	N	N
P53582	Methionine aminopeptidase 1	METAP1	14.974	6	6	6	22.5	31	56626000	24056000	18142000	14428000	N	N
O00154	Cytosolic acyl coenzyme A thioester hydrolase	ACOT7	11.391	5	5	5	18.9	29	56545000	26569000	17468000	12508000	N	N
Q8N6L1	Keratinocyte-associated protein 2	KRTCAP2	2.4389	1	1	1	12.5	6	56293000	37323000	18970000	0	N	N
Q9UHB9	Signal recognition particle subunit SRP68	SRP68	125.49	11	11	11	25.8	60	56153000	15686000	22247000	18221000	N	Y
Q9GZS3	WD repeat-containing protein 61;WD repeat-containing protein 61, N-terminally processed	WDR61	55.35	7	7	7	35.1	15	56018000	17882000	16938000	21198000	N	N
Q9NY33	Dipeptidyl peptidase 3	DPP3	76.885	16	16	16	30.1	53	55841000	20829000	17091000	17921000	N	N
Q96CW1	AP-2 complex subunit mu	AP2M1	19.019	8	8	8	24.1	43	55789000	26560000	12606000	16623000	N	N
Q7L014	Probable ATP-dependent RNA helicase DDX46	DDX46	59.488	17	17	17	17.8	90	55720000	29611000	13589000	12521000	N	N
Q8WUW1	Protein BRICK1	BRK1	4.5539	2	2	2	29.3	8	55618000	6821300	20731000	28065000	N	N
P19525	Interferon-induced, double-stranded RNA-activated protein kinase	EIF2AK2	47.894	10	10	10	24.1	45	55577000	22329000	12738000	20510000	N	N
Q02252	Methylmalonate-semialdehyde dehydrogenase [acylating], mitochondrial	ALDH6A1	37.555	11	11	11	27.5	37	55530000	14942000	23021000	17567000	N	N
O15162	Phospholipid scramblase 1	PLSCR1	48.679	2	2	2	9.4	14	55234000	10337000	15327000	29570000	Y	Y
P11182	Lipoamide acyltransferase component of branched-chain alpha-keto acid dehydrogenase complex, mitochondrial	DBT	29.695	10	10	10	26.3	45	54813000	20187000	19955000	14671000	N	N
Q9BY77	Polymerase delta-interacting protein 3	POLDIP3	21.164	5	5	5	16.9	40	54754000	28896000	13312000	12546000	N	N
P13798	Acylamino-acid-releasing enzyme	APEH	24.677	11	11	11	18.6	44	54549000	26049000	13186000	15314000	N	N
Q9UII2	ATPase inhibitor, mitochondrial	ATPIF1	4.1171	1	1	1	10.4	12	54535000	20720000	18945000	14870000	N	N
Q96IZ0	PRKC apoptosis WT1 regulator protein	PAWR	8.8405	2	2	2	8.8	23	54524000	11354000	20486000	22683000	N	N
Q9H0U4	Ras-related protein Rab-1B	RAB1B	36.787	10;4	3;1	3;1	54.2	19	54502000	12715000	29581000	12205000	N	N
O75494	Serine/arginine-rich splicing factor 10	SRSF10	12.69	4	4	4	12.6	30	54346000	19430000	12381000	22534000	N	N
P56182	Ribosomal RNA processing protein 1 homolog A	RRP1	23.079	4	4	4	10.2	34	54328000	27332000	8663700	18333000	Y	Y
P14735	Insulin-degrading enzyme	IDE	30.081	15	15	15	15.5	82	54308000	26310000	15605000	12392000	N	N
Q13740	CD166 antigen	ALCAM	21.093	8	8	8	18.7	44	53687000	34834000	9669100	9183400	N	N
Q16563	Synaptophysin-like protein 1	SYPL1	4.188	2	2	2	6.9	12	53428000	30834000	10993000	11601000	N	N
Q9NZN4	EH domain-containing protein 2	EHD2	41.898	12	11	11	26.2	45	53424000	21828000	8223200	23373000	N	N
Q5TFE4	5-nucleotidase domain-containing protein 1	NT5DC1	109.13	14	14	14	41.5	36	53383000	25250000	17055000	11079000	N	Y
Q00059	Transcription factor A, mitochondrial	TFAM	12.368	7	7	7	22.8	29	53243000	30320000	7590600	15333000	Y	Y
P62487	DNA-directed RNA polymerase II subunit RPB7	POLR2G	9.3368	4	4	4	30.2	12	53210000	18037000	10083000	25089000	N	N
Q9NWV4	UPF0587 protein C1orf123	C1orf123	14.675	3	3	3	25	14	53167000	7684500	27707000	17775000	N	N
Q9NYU2	UDP-glucose:glycoprotein glucosyltransferase 1	UGGT1	62.171	22;1	22;1	22;1	18.4	110	53099000	27005000	14780000	11314000	N	N
Q15061	WD repeat-containing protein 43	WDR43	80.981	8	8	8	14.9	51	53093000	14177000	19240000	19677000	N	N
Q9BT78	COP9 signalosome complex subunit 4	COPS4	40.455	8	8	8	30.8	36	53014000	19200000	26733000	7081400	N	N
P62633	Cellular nucleic acid-binding protein	CNBP	16.64	3	3	3	22.6	17	52984000	28875000	10226000	13883000	N	N
Q9Y5Z4	Heme-binding protein 2	HEBP2	21.146	2	2	2	12.2	15	52946000	18072000	17746000	17129000	N	N
Q9GZZ9	Ubiquitin-like modifier-activating enzyme 5	UBA5	28.893	7	7	7	24.5	25	52816000	24955000	10724000	17137000	N	N
Q9Y263	Phospholipase A-2-activating protein	PLAA	86.432	9	9	9	16.6	58	52678000	16335000	19970000	16373000	N	N
O15498	Synaptobrevin homolog YKT6	YKT6	9.9866	5	5	5	20.2	20	52673000	19408000	4752100	28512000	N	N
Q13428	Treacle protein	TCOF1	82.804	17	17	17	12.2	129	52652000	19379000	14784000	18489000	N	N
Q14764	Major vault protein	MVP	36.952	12	12	12	16.5	62	52641000	27680000	12463000	12498000	Y	N
O75531	Barrier-to-autointegration factor;Barrier-to-autointegration factor, N-terminally processed	BANF1	25.52	7	7	7	70.8	11	52396000	10711000	27898000	13787000	N	N
P30566	Adenylosuccinate lyase	ADSL	60.069	7	7	7	21.7	40	52350000	16051000	16499000	19800000	N	N
Q9BV38	WD repeat-containing protein 18	WDR18	15.302	4	4	4	14.6	24	52344000	18254000	11515000	22576000	N	N
P36404	ADP-ribosylation factor-like protein 2	ARL2	16.419	5	5	5	32.1	14	52343000	14013000	18199000	20132000	N	N
Q14554	Protein disulfide-isomerase A5	PDIA5	14.538	7	7	7	16	37	52279000	18701000	13058000	20520000	N	N
Q96HY6	DDRGK domain-containing protein 1	DDRGK1	15.586	3	3	3	14	24	52232000	25915000	16555000	9762100	N	N
P31150	Rab GDP dissociation inhibitor alpha	GDI1	18.926	14	5	5	37.4	31	52178000	27308000	9080500	15790000	N	N
P17812	CTP synthase 1	CTPS1	20.898	9	9	9	18.4	41	52139000	29981000	11132000	11026000	Y	Y
P49585	Choline-phosphate cytidylyltransferase A	PCYT1A	25.127	7;3	7;3	7;3	24.8	36	52137000	21788000	13371000	16977000	N	N
O43242	26S proteasome non-ATPase regulatory subunit 3	PSMD3	33.125	8	8	8	18.7	55	52130000	18205000	20746000	13179000	N	N
P36776	Lon protease homolog, mitochondrial	LONP1	86.207	14	14	14	21.6	70	52088000	27401000	10680000	14007000	Y	Y
Q9UMY4	Sorting nexin-12	SNX12	11.915	7	5	5	37.7	15	52004000	8856600	17696000	25452000	N	N
Q5BKZ1	DBIRD complex subunit ZNF326	ZNF326	22.761	7	7	7	13.7	46	52000000	20236000	13769000	17996000	N	N
P78347	General transcription factor II-I	GTF2I	77.677	16	16	15	22.2	81	51831000	15036000	18948000	17846000	Y	Y
Q6P5R6	60S ribosomal protein L22-like 1	RPL22L1	10.349	2	1	1	26.2	13	51789000	20088000	18150000	13552000	N	N
Q96RS6	NudC domain-containing protein 1	NUDCD1	41.065	9	9	9	20.4	41	51689000	14712000	15809000	21168000	Y	N
Q6P587	Acylpyruvase FAHD1, mitochondrial	FAHD1	8.2115	3	3	3	18.8	19	51603000	18894000	22668000	10042000	N	N
Q15392	Delta(24)-sterol reductase	DHCR24	20.235	7	7	7	11.6	35	51472000	16740000	14296000	20435000	N	Y
P15153	Ras-related C3 botulinum toxin substrate 2	RAC2	2.6445	5	2	2	25.5	14	51176000	0	20038000	31139000	Y	N
Q96AB3	Isochorismatase domain-containing protein 2, mitochondrial	ISOC2	12.583	3	3	3	30.2	15	51022000	13458000	18629000	18935000	N	N
O60716	Catenin delta-1	CTNND1	71.569	15	15	15	20	74	50989000	23744000	10841000	16405000	Y	Y
O43665	Regulator of G-protein signaling 10	RGS10	6.1325	2	2	2	12.2	18	50861000	16785000	17010000	17066000	N	N
Q00341	Vigilin	HDLBP	172.95	18	18	18	18.1	123	50790000	20475000	14037000	16278000	Y	N
Q9NZ08	Endoplasmic reticulum aminopeptidase 1	ERAP1	29.665	14	14	14	18.1	68	50698000	22289000	11726000	16682000	Y	N
P49257	Protein ERGIC-53	LMAN1	17.556	7	7	7	23.5	32	50639000	20731000	10436000	19473000	N	N
P54687	Branched-chain-amino-acid aminotransferase, cytosolic	BCAT1	11.783	4	4	4	13	24	50535000	24236000	12511000	13788000	N	N
Q10567	AP-1 complex subunit beta-1	AP1B1	25.933	23	10	10	26.9	63	50530000	20008000	9359000	21163000	N	N
Q9BZG1	Ras-related protein Rab-34	RAB34	6.1664	3	3	3	10.4	24	50478000	34222000	10240000	6016600	N	N
Q9Y3C8	Ubiquitin-fold modifier-conjugating enzyme 1	UFC1	4.5489	2	2	2	10.2	17	50463000	25413000	11037000	14013000	N	N
Q14157	Ubiquitin-associated protein 2-like	UBAP2L	64.292	8	8	8	12.1	39	50429000	22151000	13198000	15080000	N	N
P05976;P08590	Myosin light chain 1/3, skeletal muscle isoform;Myosin light chain 3	MYL1;MYL3	2.7016	1;1	1;1	1;1	6.2	17	50394000	16854000	14531000	19008000	N	N
Q6UN15	Pre-mRNA 3-end-processing factor FIP1	FIP1L1	85.624	5	5	5	14.1	35	49997000	24292000	8415600	17289000	N	N
Q14232	Translation initiation factor eIF-2B subunit alpha	EIF2B1	12.715	5	5	5	15.1	24	49947000	28238000	9557800	12151000	N	N
O14908	PDZ domain-containing protein GIPC1	GIPC1	12.907	5	5	5	19.2	26	49847000	19459000	10321000	20067000	N	N
Q08380	Galectin-3-binding protein	LGALS3BP	113.54	5	5	5	12	36	49668000	16362000	14908000	18399000	N	N
Q13573	SNW domain-containing protein 1	SNW1	43.85	14	14	14	31	56	49637000	18861000	16755000	14021000	Y	Y
Q02978	Mitochondrial 2-oxoglutarate/malate carrier protein	SLC25A11	64.09	2	2	2	5.1	25	49516000	17618000	14365000	17534000	N	N
Q93009	Ubiquitin carboxyl-terminal hydrolase 7	USP7	61.247	19	19	19	21.3	91	49197000	20797000	12555000	15845000	N	Y
Q6PD74	Alpha- and gamma-adaptin-binding protein p34	AAGAB	3.3104	1	1	1	4.4	14	49030000	24363000	12329000	12338000	N	N
O95347	Structural maintenance of chromosomes protein 2	SMC2	51.87	21	21	21	20.8	115	48989000	24205000	13893000	10892000	N	N
O75521	Enoyl-CoA delta isomerase 2, mitochondrial	ECI2	13.026	5	5	5	11.9	29	48967000	15062000	13545000	20360000	N	N
P11310	Medium-chain specific acyl-CoA dehydrogenase, mitochondrial	ACADM	11.916	6	6	6	15.7	33	48959000	34716000	4868400	9374400	N	N
Q9HD45	Transmembrane 9 superfamily member 3	TM9SF3	6.4878	3	3	3	5.6	28	48854000	25395000	8234300	15225000	N	N
P60983	Glia maturation factor beta	GMFB	10.271	4;1	4;1	4;1	28.9	12	48798000	11918000	34828000	13970000	N	N
P11279	Lysosome-associated membrane glycoprotein 1	LAMP1	23.175	4	4	4	8.6	27	48787000	12726000	16378000	19683000	N	N
Q9UJ70	N-acetyl-D-glucosamine kinase	NAGK	11.165	5	5	5	17.4	23	48687000	20059000	11863000	16765000	N	N
Q08752	Peptidyl-prolyl cis-trans isomerase D	PPID	21.894	11	11	11	30.3	34	48644000	26749000	9264800	12631000	N	N
Q99459	Cell division cycle 5-like protein	CDC5L	35.666	15	15	15	26.9	70	48577000	18790000	17253000	12534000	N	N
Q9HCE1	Putative helicase MOV-10	MOV10	68.338	12	12	12	15.7	84	48533000	24936000	12559000	11037000	N	N
Q13564	NEDD8-activating enzyme E1 regulatory subunit	NAE1	19.439	7	7	7	21.9	36	48531000	26047000	6884000	15600000	N	N
Q5RKV6	Exosome complex component MTR3	EXOSC6	9.1104	1	1	1	5.9	17	48512000	17793000	12125000	18594000	N	N
Q9Y6Q5	AP-1 complex subunit mu-2	AP1M2	18.561	6	6	3	15.6	39	48468000	21410000	11195000	15863000	N	N
Q9Y6B6	GTP-binding protein SAR1b	SAR1B	27.475	4	3	3	30.8	13	48198000	15358000	5009000	27832000	N	N
O95295	SNARE-associated protein Snapin	SNAPIN	27.696	3	3	3	33.1	12	48123000	34562000	7859000	5701300	N	N
P23921	Ribonucleoside-diphosphate reductase large subunit	RRM1	45.383	9	9	9	17.4	64	47805000	22008000	11869000	13927000	N	Y
O15118	Niemann-Pick C1 protein	NPC1	2.7472	2	2	2	1.5	56	47774000	47774000	0	0	N	N
Q9NQ88	Fructose-2,6-bisphosphatase TIGAR	TIGAR	20.306	5	5	5	25.9	21	47703000	28456000	13301000	5945300	N	N
Q9UNL2	Translocon-associated protein subunit gamma	SSR3	13.821	1	1	1	7.6	13	47651000	24351000	12256000	11044000	N	N
Q92804	TATA-binding protein-associated factor 2N	TAF15	30.926	6	6	4	13.2	51	47611000	20518000	14850000	12243000	N	N
Q9Y224	UPF0568 protein C14orf166	C14orf166	50.415	6	6	6	34.4	25	47538000	18337000	6651600	22549000	Y	N
P55735	Protein SEC13 homolog	SEC13	84.046	3	3	3	17.7	19	47499000	26802000	6040700	14656000	N	N
O75489	NADH dehydrogenase [ubiquinone] iron-sulfur protein 3, mitochondrial	NDUFS3	31.833	7	7	7	34.5	25	47335000	13931000	14402000	19002000	N	N
P06737	Glycogen phosphorylase, liver form	PYGL	58.357	16;2	16;2	14;0	26	73	47289000	25047000	10755000	11487000	N	N
Q92615	La-related protein 4B	LARP4B	13.822	4	4	4	6.2	51	47184000	15037000	25749000	6398600	N	N
P50579	Methionine aminopeptidase 2	METAP2	58.686	9	9	9	25.7	39	47121000	13234000	17128000	16759000	N	N
P51571	Translocon-associated protein subunit delta	SSR4	10.469	3	3	3	23.7	10	47061000	23020000	9495700	14545000	N	N
P23919	Thymidylate kinase	DTYMK	9.9846	7	7	7	29.2	24	47008000	17396000	10659000	18952000	N	N
P48147	Prolyl endopeptidase	PREP	40.512	8	8	8	17	57	46990000	22327000	15009000	9654200	N	N
Q969Q0;P83881	60S ribosomal protein L36a-like;60S ribosomal protein L36a	RPL36AL;RPL36A	3.6831	1;1	1;1	1;1	8.5	12	46835000	0	22921000	23914000	N	N
Q9HC07	Transmembrane protein 165	TMEM165	39.614	3	3	3	19.4	20	46619000	24548000	7394600	14676000	N	N
Q8WVM8	Sec1 family domain-containing protein 1	SCFD1	50.157	8	8	8	19	46	46610000	25161000	8830000	12618000	N	N
O14548	Cytochrome c oxidase subunit 7A-related protein, mitochondrial	COX7A2L	3.6915	1	1	1	11.4	10	46402000	29524000	0	16878000	N	N
P05114	Non-histone chromosomal protein HMG-14	HMGN1	15.604	4	4	4	42	11	46209000	11783000	30478000	3948300	N	N
Q15003	Condensin complex subunit 2	NCAPH	27.74	7	7	7	11.5	45	46158000	16575000	13126000	16458000	N	N
Q16666	Gamma-interferon-inducible protein 16	IFI16	24.895	6	6	6	8.9	64	45993000	13545000	16031000	16418000	N	N
Q8N335	Glycerol-3-phosphate dehydrogenase 1-like protein	GPD1L	5.2145	2	2	2	5.4	29	45988000	0	40347000	5641400	N	N
Q12765	Secernin-1	SCRN1	19.836	7	7	7	20.8	28	45820000	18346000	13718000	13756000	N	N
O94925	Glutaminase kidney isoform, mitochondrial	GLS	62.087	10	10	10	19.6	54	45804000	16962000	12131000	16710000	N	Y
P03905	NADH-ubiquinone oxidoreductase chain 4	MT-ND4	7.0432	2	2	2	6.1	12	45674000	14073000	17589000	14012000	N	N
P21912	Succinate dehydrogenase [ubiquinone] iron-sulfur subunit, mitochondrial	SDHB	6.5257	3	3	3	11.8	26	45379000	19166000	8683000	17530000	N	N
O43747	AP-1 complex subunit gamma-1	AP1G1	67.382	12	12	12	17.6	57	45355000	18962000	11064000	15329000	N	Y
Q9Y5B9	FACT complex subunit SPT16	SUPT16H	52.751	17	17	17	19.1	89	45204000	18836000	13550000	12819000	N	N
P29144	Tripeptidyl-peptidase 2	TPP2	54.437	18	18	18	17.4	86	45189000	27547000	7978700	9663400	Y	Y
Q8N1G4	Leucine-rich repeat-containing protein 47	LRRC47	90.199	11	11	11	32.2	43	45137000	23652000	11097000	10389000	N	N
Q9Y446	Plakophilin-3	PKP3	62.023	14	14	14	30	66	45116000	17404000	16263000	11449000	N	Y
O43237	Cytoplasmic dynein 1 light intermediate chain 2	DYNC1LI2	38.095	7	7	7	19.9	41	45102000	11431000	13843000	19829000	N	N
P10644	cAMP-dependent protein kinase type I-alpha regulatory subunit;cAMP-dependent protein kinase type I-alpha regulatory subunit, N-terminally processed	PRKAR1A	29.634	4	4	3	12.3	31	45003000	28748000	16255000	0	Y	N
Q13595	Transformer-2 protein homolog alpha	TRA2A	12.453	2	1	1	8.5	28	44996000	23731000	10848000	10417000	N	N
P20337	Ras-related protein Rab-3B	RAB3B	7.7784	5	4	3	22.8	19	44949000	8466400	16396000	20087000	Y	Y
Q9BXP5	Serrate RNA effector molecule homolog	SRRT	88.463	18;1;1	18;1;1	18;1;1	22.9	77	44917000	14700000	12730000	17487000	N	Y
Q8WUX1	Sodium-coupled neutral amino acid transporter 5	SLC38A5	7.4252	5	5	5	11.7	20	44804000	15619000	14757000	14428000	N	N
Q9BRJ6	Uncharacterized protein C7orf50	C7orf50	32.67	4	4	4	38.1	14	44765000	19508000	12282000	12976000	Y	Y
O60841	Eukaryotic translation initiation factor 5B	EIF5B	39.817	13	13	13	13.1	92	44671000	20563000	11235000	12873000	N	N
Q8TBC4	NEDD8-activating enzyme E1 catalytic subunit	UBA3	7.462	4	4	4	12.5	32	44604000	14913000	13935000	15756000	N	N
O95881	Thioredoxin domain-containing protein 12	TXNDC12	8.4295	4	4	4	27.3	14	44575000	9972800	19400000	25175000	N	N
P60033	CD81 antigen	CD81	4.6508	1	1	1	6.8	12	44428000	0	17133000	27295000	N	N
Q9NTZ6	RNA-binding protein 12	RBM12	12.034	5	5	5	5.2	46	44420000	16908000	10602000	16910000	N	N
Q9Y5X3	Sorting nexin-5	SNX5	39.078	12	12	11	32.7	34	44357000	13806000	15923000	14628000	N	N
O94888	UBX domain-containing protein 7	UBXN7	18.97	4	4	4	11.2	37	44342000	22441000	8896400	13005000	N	N
Q6P996	Pyridoxal-dependent decarboxylase domain-containing protein 1	PDXDC1	90.754	9;2	9;2	9;2	14.3	52	44307000	23708000	9047900	11552000	N	N
Q9BQE3	Tubulin alpha-1C chain	TUBA1C	78.372	28	4	2	67.3	27	44244000	8147800	14809000	21288000	N	Y
O75400	Pre-mRNA-processing factor 40 homolog A	PRPF40A	30.782	9	9	9	11.2	62	44069000	15217000	11592000	17261000	N	N
Q8N983	39S ribosomal protein L43, mitochondrial	MRPL43	5.0625	3	3	3	13.5	17	44041000	36492000	3162600	4385900	N	N
Q15424	Scaffold attachment factor B1	SAFB	21.447	8	8	4	11.6	79	43989000	18449000	11045000	14495000	N	Y
Q9Y2W1	Thyroid hormone receptor-associated protein 3	THRAP3	70.843	12	12	12	17	96	43815000	16874000	12692000	14248000	N	N
Q9Y305	Acyl-coenzyme A thioesterase 9, mitochondrial	ACOT9	21.432	7	7	7	18.9	40	43760000	21681000	9538100	12541000	N	N
P48506	Glutamate--cysteine ligase catalytic subunit	GCLC	12.688	7	7	7	13.2	45	43683000	13630000	12357000	17696000	N	Y
Q14318	Peptidyl-prolyl cis-trans isomerase FKBP8	FKBP8	33.404	5	5	5	15.5	27	43591000	22535000	11265000	9790600	N	N
P55957	BH3-interacting domain death agonist;BH3-interacting domain death agonist p15;BH3-interacting domain death agonist p13;BH3-interacting domain death agonist p11	BID	50.595	7	7	7	53.3	18	43568000	24315000	15238000	4014100	N	N
O76031	ATP-dependent Clp protease ATP-binding subunit clpX-like, mitochondrial	CLPX	20.668	8	8	8	16.3	57	43539000	18181000	5903600	19454000	N	N
Q9Y3C6	Peptidyl-prolyl cis-trans isomerase-like 1	PPIL1	10.706	4	4	4	28.9	12	43411000	10359000	16705000	16347000	N	N
Q15121	Astrocytic phosphoprotein PEA-15	PEA15	12.229	3	3	3	35.4	11	43389000	0	33128000	10261000	N	N
P12270	Nucleoprotein TPR	TPR	195.67	33	33	33	17.1	199	43273000	15607000	12194000	15472000	N	N
P53990	IST1 homolog	IST1	4.7489	3	3	3	6.6	23	43265000	10802000	14967000	17495000	Y	Y
Q14978	Nucleolar and coiled-body phosphoprotein 1	NOLC1	94.073	8	8	8	11	70	43264000	18843000	14148000	10273000	N	N
Q5JPE7	Nodal modulator 2	NOMO2	48.505	17	17	2	19.3	87	42777000	11951000	13315000	17511000	N	N
O95747	Serine/threonine-protein kinase OSR1	OXSR1	15.345	4	4	4	8.3	39	42695000	25924000	7736900	9033800	N	N
P52655	Transcription initiation factor IIA subunit 1;Transcription initiation factor IIA alpha chain;Transcription initiation factor IIA beta chain	GTF2A1	5.0109	1	1	1	2.9	9	42655000	0	17992000	24663000	N	N
P63151;Q9Y2T4;Q66LE6	Serine/threonine-protein phosphatase 2A 55 kDa regulatory subunit B alpha isoform;Serine/threonine-protein phosphatase 2A 55 kDa regulatory subunit B gamma isoform;Serine/threonine-protein phosphatase 2A 55 kDa regulatory subunit B delta isoform	PPP2R2A;PPP2R2C;PPP2R2D	11.292	4;3;2;1	4;3;2;1	4;3;2;1	9.6	38	42619000	21929000	8075100	12615000	Y	N
Q9UIJ7	GTP:AMP phosphotransferase AK3, mitochondrial	AK3	11.456	4	4	4	20.3	25	42611000	20035000	12202000	10375000	N	N
Q13601	KRR1 small subunit processome component homolog	KRR1	17.235	6	6	6	17.1	39	42391000	15371000	13642000	13379000	N	N
P53597	Succinyl-CoA ligase [ADP/GDP-forming] subunit alpha, mitochondrial	SUCLG1	25.542	3	3	3	15.9	18	42384000	29078000	4456100	13306000	Y	N
P29218	Inositol monophosphatase 1	IMPA1	5.9196	3	3	3	12.6	20	42327000	15788000	16729000	9810200	N	N
P09543	2,3-cyclic-nucleotide 3-phosphodiesterase	CNP	62.685	10	10	10	33.7	42	42282000	17121000	13801000	11359000	N	N
Q96QR8	Transcriptional activator protein Pur-beta	PURB	136.8	5	5	4	20.5	24	42275000	11084000	12053000	19137000	N	N
Q56VL3	OCIA domain-containing protein 2	OCIAD2	9.2103	3	3	3	20.8	16	42244000	9399400	17393000	15452000	N	Y
Q14126	Desmoglein-2	DSG2	18.436	6	6	6	8.3	68	42232000	21140000	9271000	11821000	N	N
P10155	60 kDa SS-A/Ro ribonucleoprotein	TROVE2	13.837	5	5	5	14.9	42	42160000	18980000	9551100	13629000	N	N
A0AVT1	Ubiquitin-like modifier-activating enzyme 6	UBA6	87.483	20	20	20	24	77	42104000	22135000	8725500	11243000	N	N
Q9UJU6	Drebrin-like protein	DBNL	26.432	5	5	5	15.3	30	42058000	36830000	5227800	0	N	N
Q9UG63	ATP-binding cassette sub-family F member 2	ABCF2	20.431	8	8	8	15.2	54	41964000	29532000	5455300	6976200	N	N
Q5JTV8	Torsin-1A-interacting protein 1	TOR1AIP1	36.802	5	5	5	11.3	45	41793000	15186000	14434000	12174000	N	N
Q6NXG1	Epithelial splicing regulatory protein 1	ESRP1	26.771	7	7	5	11	49	41720000	25752000	9874800	6093500	N	N
P49593	Protein phosphatase 1F	PPM1F	32.617	4	4	4	16.7	27	41575000	23358000	5132900	13083000	N	N
P01889	HLA class I histocompatibility antigen, B-7 alpha chain	HLA-B	15.804	8;1	5;0	3;0	27.9	30	41184000	22731000	9223400	9229300	N	N
Q9BRX5	DNA replication complex GINS protein PSF3	GINS3	9.3179	4	4	4	18.5	17	41135000	15671000	14113000	11350000	N	N
P00568	Adenylate kinase isoenzyme 1	AK1	23.528	7;1	7;1	7;1	50	19	41118000	17291000	11795000	12032000	N	N
Q9UBR2	Cathepsin Z	CTSZ	10.215	3	3	3	7.6	20	41109000	0	19567000	21543000	N	N
O00442	RNA 3-terminal phosphate cyclase	RTCA	10.936	5	5	5	15.8	28	41050000	24083000	8792200	8174000	N	N
O75828	Carbonyl reductase [NADPH] 3	CBR3	4.4026	4	2	2	17.7	29	41047000	15383000	12494000	13169000	N	N
Q13011	Delta(3,5)-Delta(2,4)-dienoyl-CoA isomerase, mitochondrial	ECH1	23.019	8	8	8	25.3	28	41023000	24242000	2631800	14149000	N	N
P82664	28S ribosomal protein S10, mitochondrial	MRPS10	6.602	2	2	2	12.9	21	40879000	18308000	15001000	7570200	N	N
P82663	28S ribosomal protein S25, mitochondrial	MRPS25	8.558	3	3	3	19.7	18	40874000	16315000	13106000	11453000	N	N
Q14677	Clathrin interactor 1	CLINT1	13.673	4	4	4	8.8	32	40810000	3615700	20714000	20096000	N	N
P49756	RNA-binding protein 25	RBM25	54.203	14	14	14	16.8	62	40779000	11266000	10299000	19214000	N	N
Q92769	Histone deacetylase 2	HDAC2	21.937	6	5	3	21.7	38	40778000	18392000	9553600	12833000	N	N
Q9BPX3	Condensin complex subunit 3	NCAPG	44.14	10	10	10	11.9	80	40765000	14113000	11766000	14886000	N	N
Q9UDY2	Tight junction protein ZO-2	TJP2	67.157	15	15	15	14.2	112	40749000	11858000	13078000	15813000	N	N
Q9P2B2	Prostaglandin F2 receptor negative regulator	PTGFRN	32.633	11	11	11	13	69	40745000	12256000	14292000	14198000	N	N
Q13243	Serine/arginine-rich splicing factor 5	SRSF5	5.3049	4	3	3	15.8	30	40727000	17631000	11040000	12057000	N	N
Q8TD19	Serine/threonine-protein kinase Nek9	NEK9	28.947	8;1	8;1	8;1	9.5	68	40726000	14849000	12961000	12916000	N	Y
Q9NR31	GTP-binding protein SAR1a	SAR1A	48.856	6	6	5	48	13	40724000	13354000	15743000	11627000	N	N
Q9NZM1	Myoferlin	MYOF	68.52	32;1	32;1	32;1	18.7	169	40469000	13843000	11555000	15072000	N	N
Q8NEJ9	Neuroguidin	NGDN	10.62	2	2	2	10.2	24	40461000	20239000	15630000	4592900	N	N
Q5VYK3	Proteasome-associated protein ECM29 homolog	ECM29	41.507	15	15	15	9.7	148	40430000	12767000	11659000	16004000	N	Y
Q9GZN8	UPF0687 protein C20orf27	C20orf27	3.6465	1	1	1	8	15	39986000	21823000	6460500	11702000	N	N
P30533	Alpha-2-macroglobulin receptor-associated protein	LRPAP1	13.332	6	6	6	17.1	36	39978000	14781000	13129000	12068000	N	N
Q9NTX5	Ethylmalonyl-CoA decarboxylase	ECHDC1	10.118	5	5	5	18.6	26	39975000	25363000	2737000	11875000	N	N
Q9UK45	U6 snRNA-associated Sm-like protein LSm7	LSM7	14.418	3	3	3	57.3	10	39824000	44056000	20104000	19720000	N	N
P37235;P84074;P61601	Hippocalcin-like protein 1;Neuron-specific calcium-binding protein hippocalcin;Neurocalcin-delta	HPCAL1;HPCA;NCALD	8.8357	3;3;2	3;3;2	3;3;2	16.1	18	39801000	11284000	14681000	13837000	N	N
Q8N668	COMM domain-containing protein 1	COMMD1	54.335	1	1	1	13.7	16	39683000	11810000	9090000	18783000	N	N
O95168	NADH dehydrogenase [ubiquinone] 1 beta subcomplex subunit 4	NDUFB4	5.4671	3	3	3	31.8	14	39634000	14533000	17042000	8058400	N	N
Q96CP2	FLYWCH family member 2	FLYWCH2	6.0482	3	3	3	29.3	11	39632000	9019400	14454000	16158000	N	N
Q92747	Actin-related protein 2/3 complex subunit 1A	ARPC1A	7.7676	4	2	2	15.4	30	39616000	19718000	7560600	12338000	N	N
Q9NXR7	BRCA1-A complex subunit BRE	BRE	12.29	2	2	2	6.3	23	39600000	24088000	7278300	8234200	N	Y
Q9UNS2	COP9 signalosome complex subunit 3	COPS3	138.99	7	7	7	23.6	33	39473000	13626000	13135000	12712000	N	N
P36543;Q96A05	V-type proton ATPase subunit E 1;V-type proton ATPase subunit E 2	ATP6V1E1;ATP6V1E2	5.4214	2;1	2;1	2;1	10.2	20	39198000	12071000	5105300	22022000	N	N
Q9H074	Polyadenylate-binding protein-interacting protein 1	PAIP1	28.509	5	5	5	13.4	29	39192000	22216000	0	16976000	N	N
O60678	Protein arginine N-methyltransferase 3	PRMT3	30.772	9	9	9	20.2	37	39147000	25102000	7890500	6154900	N	N
P18621	60S ribosomal protein L17	RPL17	13.923	6	6	6	38	19	39137000	24605000	23501000	15636000	N	N
Q8TEA8	D-tyrosyl-tRNA(Tyr) deacylase 1	DTD1	28.373	2	2	2	14.8	16	39059000	16243000	11390000	11426000	N	N
Q92879	CUGBP Elav-like family member 1	CELF1	6.3918	3	3	3	6	23	38914000	15264000	13632000	10018000	N	N
Q13085	Acetyl-CoA carboxylase 1;Biotin carboxylase	ACACA	103.89	30;3	30;3	30;3	15.5	175	38828000	16161000	10137000	12531000	N	N
Q7L5N1	COP9 signalosome complex subunit 6	COPS6	15.829	4	4	4	14.1	22	38473000	10059000	12861000	15553000	N	N
Q7Z4W1	L-xylulose reductase	DCXR	20.506	4	4	4	23.4	21	38470000	16017000	10658000	11795000	N	N
Q0VDF9	Heat shock 70 kDa protein 14	HSPA14	13.015	7	7	7	14.1	40	38425000	16904000	9848000	11674000	N	N
Q5JTZ9	Alanine--tRNA ligase, mitochondrial	AARS2	26.36	10	10	10	13.4	68	38419000	18677000	9483600	10258000	N	N
O43847	Nardilysin	NRD1	46.802	16	16	16	18.1	73	38418000	19878000	3805500	14735000	Y	N
P41240	Tyrosine-protein kinase CSK	CSK	8.9605	4	4	4	9.6	41	38412000	20102000	8232900	10077000	Y	Y
P27361	Mitogen-activated protein kinase 3	MAPK3	3.9625	7;1;1	2;0;0	2;0;0	20.8	29	38397000	7466300	15123000	15808000	N	N
Q9NSE4	Isoleucine--tRNA ligase, mitochondrial	IARS2	40.224	18	18	18	21	72	38237000	11972000	11263000	15003000	N	N
Q9HD42	Charged multivesicular body protein 1a	CHMP1A	6.1102	3	3	3	13.3	18	38227000	6678400	20522000	11027000	N	N
Q9BXW7	Cat eye syndrome critical region protein 5	CECR5	26.288	6	6	6	20.6	27	38192000	14253000	11164000	12775000	N	N
P18827	Syndecan-1	SDC1	2.9921	1	1	1	6.5	8	38065000	26440000	11625000	0	N	N
Q9NQZ2	Something about silencing protein 10	UTP3	18.477	4	4	4	11.9	34	38040000	3726000	12625000	21688000	N	N
Q92882	Osteoclast-stimulating factor 1	OSTF1	6.3376	2	2	2	13.1	18	38024000	19745000	4510000	13769000	N	N
Q16822	Phosphoenolpyruvate carboxykinase [GTP], mitochondrial	PCK2	13.718	9	9	9	15.5	50	37991000	12629000	9819500	15543000	N	N
Q9H446	RWD domain-containing protein 1	RWDD1	7.6697	3	3	3	14.4	11	37910000	21955000	5749400	15955000	N	N
P49643	DNA primase large subunit	PRIM2	25.089	8	8	8	18.5	43	37904000	14256000	11395000	12253000	N	N
P27694	Replication protein A 70 kDa DNA-binding subunit;Replication protein A 70 kDa DNA-binding subunit, N-terminally processed	RPA1	26.483	13	13	13	25.8	52	37869000	15384000	10274000	12211000	N	N
O75323	Protein NipSnap homolog 2	GBAS	6.7933	3	3	3	15	28	37781000	5440900	17193000	15148000	N	N
P02792	Ferritin light chain	FTL	4.655	2	2	2	17.1	14	37717000	37717000	0	0	N	N
P40121	Macrophage-capping protein	CAPG	25.624	4	4	4	16.7	23	37654000	14104000	10166000	13384000	N	N
Q93050	V-type proton ATPase 116 kDa subunit a isoform 1	ATP6V0A1	22.914	3	3	3	4.9	48	37644000	35998000	1646600	0	N	N
O76021	Ribosomal L1 domain-containing protein 1	RSL1D1	20.744	5	5	5	14.5	51	37552000	20557000	10791000	6204300	N	N
O43181	NADH dehydrogenase [ubiquinone] iron-sulfur protein 4, mitochondrial	NDUFS4	3.3244	1	1	1	8.6	15	37445000	20529000	6687500	10229000	N	N
Q8WY22	BRI3-binding protein	BRI3BP	47.914	1	1	1	6.8	17	37385000	11545000	12883000	12956000	N	N
Q15435	Protein phosphatase 1 regulatory subunit 7	PPP1R7	23.302	4	4	4	13.1	27	37383000	17475000	10097000	9811300	N	N
Q15286	Ras-related protein Rab-35	RAB35	4.1703	2	2	2	9	16	37380000	5763200	16832000	14784000	N	N
P00395	Cytochrome c oxidase subunit 1	MT-CO1	6.039	1	1	1	6	6	37354000	16613000	0	20741000	N	N
Q96S66	Chloride channel CLIC-like protein 1	CLCC1	214.81	9	9	9	22.9	47	37346000	13649000	10270000	13426000	N	Y
P31350	Ribonucleoside-diphosphate reductase subunit M2	RRM2	23.466	7	7	7	24.7	33	37309000	12032000	11692000	13584000	N	N
O60635	Tetraspanin-1	TSPAN1	5.1229	1	1	1	5.4	7	37254000	0	18659000	18595000	N	N
P31937	3-hydroxyisobutyrate dehydrogenase, mitochondrial	HIBADH	58.469	5	5	5	25.3	24	37214000	16256000	20958000	6803700	N	N
P17275	Transcription factor jun-B	JUNB	6.4672	2	2	2	6.9	19	37175000	23139000	14035000	0	N	N
P42285	Superkiller viralicidic activity 2-like 2	SKIV2L2	35.192	13	13	12	15.5	79	37156000	16680000	11970000	8505900	N	N
P54105	Methylosome subunit pICln	CLNS1A	12.111	2	2	2	16	12	37147000	23100000	14047000	16085000	N	N
O75694	Nuclear pore complex protein Nup155	NUP155	78.717	13	13	13	14.1	88	37119000	20285000	8876000	7957200	N	Y
P35269	General transcription factor IIF subunit 1	GTF2F1	31.658	4	4	4	10.8	40	36707000	4445000	17322000	14939000	N	N
P29317	Ephrin type-A receptor 2	EPHA2	24.585	8;2;2;2;2;2;1;1;1;1;1	8;2;2;2;2;2;1;1;1;1;1	6;0;0;0;0;0;0;0;0;0;0	9.1	67	36630000	17966000	7842700	10820000	Y	Y
O75153	Clustered mitochondria protein homolog	CLUH	51.398	12	12	12	11.9	97	36553000	16158000	8412600	11983000	N	N
Q969V3	Nicalin	NCLN	12.434	5	5	5	10.3	36	36539000	20797000	8333500	7408300	N	N
P61421	V-type proton ATPase subunit d 1	ATP6V0D1	11.652	6	6	6	31.1	20	36499000	24242000	5540500	6716700	N	N
Q14165	Malectin	MLEC	7.7259	5	5	5	18.8	21	36497000	19143000	10377000	6978100	N	N
Q9HB07	UPF0160 protein MYG1, mitochondrial	C12orf10	9.6797	5	5	5	15.2	30	36478000	16488000	5274600	14715000	N	N
Q8WUF5	RelA-associated inhibitor	PPP1R13L	49.876	7	7	7	12	52	36469000	9461500	13102000	13905000	N	N
Q86Y56	Dynein assembly factor 5, axonemal	DNAAF5	62.259	13	13	13	22.1	55	36389000	12981000	8939800	14468000	N	N
Q7Z6Z7	E3 ubiquitin-protein ligase HUWE1	HUWE1	207.92	48	48	48	15.6	266	36293000	17436000	7753500	11104000	N	Y
Q9NRX2	39S ribosomal protein L17, mitochondrial	MRPL17	7.1826	4	4	4	18.3	20	36280000	13533000	8030600	14715000	N	N
P36639	7,8-dihydro-8-oxoguanine triphosphatase	NUDT1	4.8101	1	1	1	6.6	15	36269000	9054600	15281000	11934000	N	N
P55061	Bax inhibitor 1	TMBIM6	3.3822	2	2	2	6.3	5	36200000	24545000	0	11655000	N	N
O15042	U2 snRNP-associated SURP motif-containing protein	U2SURP	17.289	6	6	6	6.3	85	36166000	4959900	21760000	9446000	N	N
Q7Z7K0	COX assembly mitochondrial protein homolog	CMC1	2.6953	1	1	1	9.4	11	36109000	36109000	0	0	N	N
Q92600	Cell differentiation protein RCD1 homolog	RQCD1	7.6184	3	3	3	10.7	24	36099000	12147000	13164000	10789000	N	N
P62987;P62979;P0CG47;P0CG48	Ubiquitin-60S ribosomal protein L40;Ubiquitin;60S ribosomal protein L40;Ubiquitin-40S ribosomal protein S27a;Ubiquitin;40S ribosomal protein S27a;Polyubiquitin-B;Ubiquitin;Polyubiquitin-C;Ubiquitin	UBA52;RPS27A;UBB;UBC	119.33	9;9;9;9	9;9;9;9	9;9;9;9	51.6	17	36071000	12156000	12158000	11757000	N	N
O00203	AP-3 complex subunit beta-1	AP3B1	38.908	13;1	13;1	13;1	15.4	78	36026000	17231000	6431500	12364000	N	N
O43670	BUB3-interacting and GLEBS motif-containing protein ZNF207	ZNF207	7.3573	2	2	2	5.2	22	36024000	11615000	15526000	8883300	N	N
Q92552	28S ribosomal protein S27, mitochondrial	MRPS27	51.455	6	6	6	17.9	36	36000000	9828300	13956000	12216000	N	N
P62304	Small nuclear ribonucleoprotein E	SNRPE	6.9727	2	2	2	25	9	35951000	15638000	20313000	0	N	N
P35573	Glycogen debranching enzyme;4-alpha-glucanotransferase;Amylo-alpha-1,6-glucosidase	AGL	68.832	22	22	22	17.4	122	35906000	16771000	7953800	11182000	N	N
Q12849	G-rich sequence factor 1	GRSF1	33.547	5	5	5	14.4	36	35754000	12879000	19917000	2957900	N	N
Q00403	Transcription initiation factor IIB	GTF2B	26.523	6	6	6	29.7	33	35737000	10578000	15251000	9907600	N	Y
P46108	Adapter molecule crk	CRK	21.353	2	2	2	10.5	21	35676000	10658000	11310000	13708000	N	N
Q96JJ7	Protein disulfide-isomerase TMX3	TMX3	31.995	5	5	5	14.1	29	35647000	15289000	7347100	13011000	N	N
Q99798	Aconitate hydratase, mitochondrial	ACO2	58.444	15	15	15	24.6	58	35500000	17978000	8970400	8551400	N	N
Q99808	Equilibrative nucleoside transporter 1	SLC29A1	11.257	3	3	3	9	21	35480000	2441800	8168100	24871000	N	N
P32322	Pyrroline-5-carboxylate reductase 1, mitochondrial	PYCR1	8.9303	3	3	3	14.7	23	35407000	15862000	7432600	12112000	N	Y
P13987	CD59 glycoprotein	CD59	4.756	2	2	2	15.6	6	35406000	95957000	17558000	17848000	N	N
O60232	Sjoegren syndrome/scleroderma autoantigen 1	SSSCA1	7.3921	2	2	2	11.6	13	35399000	11972000	8947500	14479000	N	N
O15270	Serine palmitoyltransferase 2	SPTLC2	36.807	10	10	10	23.3	42	35385000	12094000	10668000	12623000	N	N
O14828	Secretory carrier-associated membrane protein 3	SCAMP3	33.536	4	4	4	15.6	15	35356000	22193000	13164000	0	N	N
O00161	Synaptosomal-associated protein 23	SNAP23	18.879	3	3	3	19	19	35254000	12503000	16618000	6132900	N	N
Q52LJ0	Protein FAM98B	FAM98B	65.378	6	6	6	22.2	37	35250000	18751000	8642700	7855600	N	N
P57764	Gasdermin-D	GSDMD	47.793	3	3	3	12	21	35083000	22017000	6636500	6430100	N	N
Q9GZP8	Immortalization up-regulated protein	IMUP	2.9544	1	1	1	14.2	9	35069000	9134600	15780000	10155000	N	N
Q02809	Procollagen-lysine,2-oxoglutarate 5-dioxygenase 1	PLOD1	12.875	6	6	6	10.5	55	34964000	16078000	9188900	9697000	N	N
Q8N5K1	CDGSH iron-sulfur domain-containing protein 2	CISD2	4.1673	2	2	2	16.3	12	34925000	9443800	11881000	13601000	N	Y
O43633	Charged multivesicular body protein 2a	CHMP2A	4.8377	4	4	4	23.4	20	34874000	13955000	15722000	5197200	N	N
Q8TF65	PDZ domain-containing protein GIPC2	GIPC2	5.4852	1	1	1	5.4	22	34785000	9543200	12179000	13063000	N	N
Q9UNP9	Peptidyl-prolyl cis-trans isomerase E	PPIE	9.9874	4	4	3	16.6	27	34767000	9757600	11117000	13892000	N	N
Q9Y2X3	Nucleolar protein 58	NOP58	25.651	8	8	8	20.4	43	34731000	13284000	12869000	8577600	N	N
P53004	Biliverdin reductase A	BLVRA	12.896	3	3	3	16.2	24	34632000	25047000	4644300	4939900	N	N
Q9UHA4	Ragulator complex protein LAMTOR3	LAMTOR3	3.2461	1	1	1	8.1	11	34587000	15308000	9450400	9829400	N	N
Q13610	Periodic tryptophan protein 1 homolog	PWP1	14.019	4	4	4	11.4	31	34507000	13544000	11289000	9674300	N	N
O75955	Flotillin-1	FLOT1	26.406	8	8	8	24.8	35	34442000	13574000	12519000	8347800	N	N
Q5TZA2	Rootletin	CROCC	3.047	1	1	1	0.4	213	34428000	14817000	9105700	10505000	N	N
Q9NV96	Cell cycle control protein 50A	TMEM30A	20.544	1	1	1	4.4	21	34347000	11609000	9412700	13324000	N	N
Q9Y676	28S ribosomal protein S18b, mitochondrial	MRPS18B	23.348	4	4	4	27.1	21	34321000	15224000	0	19097000	N	N
Q16890	Tumor protein D53	TPD52L1	9.9856	3	3	3	18.6	15	34241000	19474000	4770000	9997100	N	N
P26196	Probable ATP-dependent RNA helicase DDX6	DDX6	26.906	7	7	7	18.4	44	34196000	12041000	10945000	11209000	Y	Y
P48735	Isocitrate dehydrogenase [NADP], mitochondrial	IDH2	18.145	7	6	6	15.9	43	34057000	11970000	11591000	10497000	N	N
O76070	Gamma-synuclein	SNCG	14.358	2	2	2	22.8	11	33978000	24173000	0	9805000	N	N
Q05519	Serine/arginine-rich splicing factor 11	SRSF11	4.8569	3	3	3	8.1	28	33974000	13171000	10168000	10634000	N	N
Q00534	Cyclin-dependent kinase 6	CDK6	13.984	6	5	5	19.6	28	33856000	19336000	8409900	6109600	N	N
Q96T88	E3 ubiquitin-protein ligase UHRF1	UHRF1	45.238	13;1	13;1	13;1	19.2	60	33847000	15359000	9125400	9362700	N	N
Q13045	Protein flightless-1 homolog	FLII	53.023	14	14	14	13.2	88	33773000	17588000	6174900	10011000	Y	Y
Q8N5M9	Protein jagunal homolog 1	JAGN1	3.1858	1	1	1	6.6	9	33749000	33749000	0	0	N	N
Q7Z7C8	Transcription initiation factor TFIID subunit 8	TAF8	13.767	1	1	1	4.8	20	33741000	11306000	10118000	12317000	N	N
Q8IY67	Ribonucleoprotein PTB-binding 1	RAVER1	18.087	6	6	6	15	36	33725000	13969000	10069000	9688200	N	N
P09668	Pro-cathepsin H;Cathepsin H mini chain;Cathepsin H;Cathepsin H heavy chain;Cathepsin H light chain	CTSH	5.001	1	1	1	3.9	21	33722000	15017000	8756300	9948100	N	N
P21589	5-nucleotidase	NT5E	33.489	7	7	7	17.8	42	33689000	11587000	10299000	11803000	N	N
Q07020	60S ribosomal protein L18	RPL18	16.928	4	4	4	24.5	19	33648000	20123000	7110500	6415000	N	N
Q86W42	THO complex subunit 6 homolog	THOC6	11.877	4	4	4	17	26	33633000	16596000	17037000	3550800	N	N
Q96I25	Splicing factor 45	RBM17	8.3154	3	3	3	12.7	36	33618000	14360000	9059400	10199000	N	N
O60613	15 kDa selenoprotein	SEP15	2.3763	1	1	1	7.9	10	33495000	17760000	7357500	8378100	N	N
Q8TAE8	Growth arrest and DNA damage-inducible proteins-interacting protein 1	GADD45GIP1	3.7949	2	2	2	9.5	19	33464000	21423000	4005400	8035800	N	N
O43615	Mitochondrial import inner membrane translocase subunit TIM44	TIMM44	28.184	10	10	10	27	40	33447000	11611000	10790000	11046000	N	N
Q15257	Serine/threonine-protein phosphatase 2A activator	PPP2R4	10.556	4	4	4	16.2	28	33327000	26377000	0	6950900	N	N
Q9Y316	Protein MEMO1	MEMO1	48.039	5	5	5	23.9	23	33282000	9513300	17182000	6586400	N	N
P08708	40S ribosomal protein S17	RPS17	204.18	5	5	5	39.3	11	33233000	33233000	0	0	Y	N
Q15418	Ribosomal protein S6 kinase alpha-1	RPS6KA1	30.511	11	11	6	18.5	59	33233000	9430500	9692800	14110000	N	N
P13674	Prolyl 4-hydroxylase subunit alpha-1	P4HA1	17.896	7	7	7	15.7	46	33188000	16615000	8039200	8533500	N	N
Q9NZ45	CDGSH iron-sulfur domain-containing protein 1	CISD1	3.643	1	1	1	12	9	33186000	12947000	10415000	9823600	N	N
Q8NI36	WD repeat-containing protein 36	WDR36	37.022	8	8	8	10.4	59	33152000	17433000	8955000	6763800	N	N
P13693	Translationally-controlled tumor protein	TPT1	28.818	8;3;1	8;3;1	8;3;1	38.4	12	33114000	54218000	15663000	17451000	N	N
Q13423	NAD(P) transhydrogenase, mitochondrial	NNT	31.167	10	10	10	12.2	62	33077000	11030000	11013000	11034000	N	Y
P08240	Signal recognition particle receptor subunit alpha	SRPR	39.465	12	12	12	24	54	33051000	23410000	2454900	7186500	Y	Y
O95299	NADH dehydrogenase [ubiquinone] 1 alpha subcomplex subunit 10, mitochondrial	NDUFA10	10.773	4	4	4	13.8	33	33048000	8899700	9664800	14483000	N	N
Q9H9B4	Sideroflexin-1	SFXN1	15.004	6	6	5	27.6	20	33024000	22071000	7838600	10953000	N	N
O75439	Mitochondrial-processing peptidase subunit beta	PMPCB	15.57	8	7	7	18.2	37	32969000	22639000	5949600	4381000	N	N
P50570	Dynamin-2	DNM2	46.462	15;5;4	15;5;4	15;5;4	23.8	78	32903000	13333000	9635200	9934500	N	N
Q8N2R8	Protein FAM43A	FAM43A	2.3873	1	1	1	2.1	32	32869000	12059000	9970400	10840000	N	N
P35241	Radixin	RDX	25.819	15	6	6	23.3	54	32707000	20905000	6437400	5365400	N	N
Q6UB35	Monofunctional C1-tetrahydrofolate synthase, mitochondrial	MTHFD1L	25.267	13	13	13	16	74	32672000	13255000	8598500	10819000	N	N
P52888	Thimet oligopeptidase	THOP1	17.905	9	9	9	14.4	53	32663000	12877000	7777800	12008000	N	N
P02794	Ferritin heavy chain;Ferritin heavy chain, N-terminally processed	FTH1	11.054	5	5	5	29	16	32648000	14441000	3488700	14718000	N	N
P06132	Uroporphyrinogen decarboxylase	UROD	78.647	5	5	5	19.3	23	32591000	11056000	10376000	11159000	N	N
P40616	ADP-ribosylation factor-like protein 1	ARL1	49.802	2	2	2	14.9	14	32497000	19685000	6267900	6544300	N	N
Q9UJS0	Calcium-binding mitochondrial carrier protein Aralar2	SLC25A13	23.135	8;1	8;1	8;1	16.4	49	32487000	22926000	2051900	7509400	N	N
Q9BVP2	Guanine nucleotide-binding protein-like 3	GNL3	13.782	7	7	7	12.8	46	32456000	7210400	14757000	10489000	N	N
Q9Y3D6	Mitochondrial fission 1 protein	FIS1	15.705	3	3	3	26.3	13	32394000	18804000	13590000	0	N	N
Q9BQA1	Methylosome protein 50	WDR77	3.1861	2	2	2	6.4	15	32342000	0	14047000	18296000	N	N
Q9NYK5	39S ribosomal protein L39, mitochondrial	MRPL39	19.62	5	5	5	17.5	33	32315000	13318000	8018300	10979000	N	N
Q96EY8	Cob(I)yrinic acid a,c-diamide adenosyltransferase, mitochondrial	MMAB	11.142	3	3	3	15.6	27	32125000	17114000	7538600	7472400	N	N
P51153	Ras-related protein Rab-13	RAB13	7.3691	5	2	2	23.2	23	31980000	10069000	6927300	14983000	Y	N
P19784	Casein kinase II subunit alpha	CSNK2A2	13.644	6	5	5	21.1	27	31896000	19336000	7743300	4816400	N	N
Q92990	Glomulin	GLMN	21.246	9	9	9	19.2	44	31879000	15444000	7868400	8567300	N	N
P00813	Adenosine deaminase	ADA	24.576	5	5	5	25.3	27	31870000	10442000	11223000	10205000	N	N
Q99959	Plakophilin-2	PKP2	15.211	6	6	6	6.9	69	31860000	10787000	7707800	13365000	N	N
P51648	Fatty aldehyde dehydrogenase	ALDH3A2	6.8288	4	4	4	11.1	33	31836000	14972000	6629300	10235000	N	N
P62308;A8MWD9	Small nuclear ribonucleoprotein G;Putative small nuclear ribonucleoprotein G-like protein 15	SNRPG;SNRPGP15	3.7153	2;2	2;2	2;2	26.3	6	31818000	10441000	0	21377000	N	N
O60763	General vesicular transport factor p115	USO1	20.401	9	9	9	10.1	70	31738000	11429000	8459100	11850000	N	N
O43395	U4/U6 small nuclear ribonucleoprotein Prp3	PRPF3	14.304	6	6	6	9.2	61	31680000	14361000	5229700	12089000	N	N
O15258	Protein RER1	RER1	16.295	1	1	1	6.6	16	31678000	5578000	14458000	11642000	N	N
O00217	NADH dehydrogenase [ubiquinone] iron-sulfur protein 8, mitochondrial	NDUFS8	21.316	3	3	3	18.6	18	31579000	8620400	10079000	12880000	N	N
Q9Y3B8	Oligoribonuclease, mitochondrial	REXO2	4.1222	3	3	3	9.7	23	31504000	18731000	4534500	8238200	N	N
Q8N0U8	Vitamin K epoxide reductase complex subunit 1-like protein 1	VKORC1L1	4.2807	2	2	2	11.9	10	31475000	14372000	10671000	6432000	N	N
Q15043	Zinc transporter ZIP14	SLC39A14	21.122	2	2	2	6.7	16	31406000	12069000	5615100	13722000	N	N
Q8IVP5	FUN14 domain-containing protein 1	FUNDC1	4.7376	1	1	1	11	9	31405000	10100000	10837000	10467000	N	N
Q13188	Serine/threonine-protein kinase 3;Serine/threonine-protein kinase 3 36kDa subunit;Serine/threonine-protein kinase 3 20kDa subunit	STK3	30.723	13	13	8	31.8	38	31403000	21327000	5257800	4818300	N	N
P09884	DNA polymerase alpha catalytic subunit	POLA1	4.0735	3	3	3	2.5	112	31333000	9262000	12525000	9545400	N	N
Q14694	Ubiquitin carboxyl-terminal hydrolase 10	USP10	25.798	8	8	8	14.2	49	31277000	13940000	8382600	8954200	N	N
P61769	Beta-2-microglobulin;Beta-2-microglobulin form pI 5.3	B2M	6.6107	2	2	2	26.9	9	31264000	31264000	110680000	103670000	N	N
Q8WVY7	Ubiquitin-like domain-containing CTD phosphatase 1	UBLCP1	12.164	5	5	5	14.5	30	31230000	14682000	9274700	7273400	N	N
O15400	Syntaxin-7	STX7	11.097	2	2	2	10.7	19	31180000	13685000	5414000	12081000	N	N
Q8NFQ8	Torsin-1A-interacting protein 2	TOR1AIP2	31.768	4	4	4	13.4	30	31157000	11073000	12178000	7905400	N	N
P51398	28S ribosomal protein S29, mitochondrial	DAP3	22.108	7	7	7	25.1	36	31135000	4844600	14641000	11649000	N	N
Q8NCA5	Protein FAM98A	FAM98A	11.671	3	3	3	10.2	38	31069000	26356000	1909200	2804000	N	N
Q10471	Polypeptide N-acetylgalactosaminyltransferase 2;Polypeptide N-acetylgalactosaminyltransferase 2 soluble form	GALNT2	8.39	4	4	4	6.8	41	31045000	14064000	9211000	7770100	N	N
Q12996	Cleavage stimulation factor subunit 3	CSTF3	27.956	8	8	8	14.8	62	31025000	13753000	5643300	11629000	N	N
P12955	Xaa-Pro dipeptidase	PEPD	21.061	8	8	8	17	36	30990000	10673000	9945800	10371000	N	N
P98179	RNA-binding protein 3	RBM3	92.967	5	5	5	53.5	14	30938000	7586100	12112000	11240000	N	N
Q9H0B6	Kinesin light chain 2	KLC2	34.127	7	7	4	14.3	54	30909000	10828000	9864300	10216000	N	N
P21281	V-type proton ATPase subunit B, brain isoform	ATP6V1B2	29.263	10;4	10;4	10;4	32.3	38	30865000	18453000	5152800	7258500	N	N
Q96B26	Exosome complex component RRP43	EXOSC8	6.4294	3	3	3	12.7	18	30686000	23701000	0	6984100	N	N
O95861	3(2),5-bisphosphate nucleotidase 1	BPNT1	60.421	3	3	3	14.6	25	30660000	13344000	9277900	8037300	N	N
Q9BUH8	Brain-enriched guanylate kinase-associated protein	BEGAIN	2.3736	2	2	2	2.7	48	30580000	5284500	10423000	14873000	N	N
Q96C36	Pyrroline-5-carboxylate reductase 2	PYCR2	16.514	5	5	5	23.4	20	30566000	5641800	15564000	15003000	N	N
Q9H490	Phosphatidylinositol glycan anchor biosynthesis class U protein	PIGU	9.6834	1	1	1	3.9	15	30509000	12636000	11224000	6648500	N	N
Q13616	Cullin-1	CUL1	34.795	8	8	8	12	73	30497000	16912000	5430900	8153600	N	N
O95202	LETM1 and EF-hand domain-containing protein 1, mitochondrial	LETM1	20.085	8	8	8	12	69	30474000	12433000	8934500	9106300	N	N
Q9NVX2	Notchless protein homolog 1	NLE1	74.849	5	5	5	14.4	37	30442000	10168000	10991000	9283100	N	N
Q15125	3-beta-hydroxysteroid-Delta(8),Delta(7)-isomerase	EBP	32.11	3	3	3	16.5	9	30385000	6915100	9771400	20613000	N	N
P11387	DNA topoisomerase 1	TOP1	13.542	6;2	6;2	6;2	7.7	78	30365000	12441000	9225900	8698000	N	N
Q9UNE7	E3 ubiquitin-protein ligase CHIP	STUB1	27.814	3	3	3	12.2	28	30225000	5003500	8130200	17091000	N	N
Q6NYC8	Phostensin	PPP1R18	37.542	5	5	5	15	45	30185000	18861000	5213700	6109800	N	N
Q02750	Dual specificity mitogen-activated protein kinase kinase 1	MAP2K1	62.752	6	3	3	20.6	31	30149000	13868000	5081500	11199000	N	N
Q9H8H0	Nucleolar protein 11	NOL11	17.47	6	6	6	10.4	51	30148000	13524000	9164900	7458900	N	N
Q99442	Translocation protein SEC62	SEC62	5.38	2	2	2	4.5	33	30120000	4940700	5400800	19779000	Y	N
Q9Y5Y2	Cytosolic Fe-S cluster assembly factor NUBP2	NUBP2	23.837	3	3	3	25.1	19	30104000	16224000	3776500	10103000	Y	Y
P56545	C-terminal-binding protein 2	CTBP2	5.7333	3	3	3	9.2	30	30075000	19168000	2603000	8304000	N	N
P24928	DNA-directed RNA polymerase II subunit RPB1	POLR2A	29.642	8	8	8	4.8	134	30073000	4491700	22329000	3252900	N	N
Q7Z7H8	39S ribosomal protein L10, mitochondrial	MRPL10	9.5424	2	2	2	15.3	21	30070000	14385000	7099900	8585500	N	N
P20290	Transcription factor BTF3	BTF3	142.14	4	4	4	28.6	18	29947000	25765000	4181900	97171000	N	N
Q96QD8	Sodium-coupled neutral amino acid transporter 2	SLC38A2	13.878	1	1	1	3.2	18	29893000	13142000	7904600	8846100	N	N
Q5VZF2;Q9NUK0	Muscleblind-like protein 2;Muscleblind-like protein 3	MBNL2;MBNL3	3.8212	4;2	1;0	1;0	9.7	21	29834000	14568000	7525300	7740700	N	N
P51812	Ribosomal protein S6 kinase alpha-3	RPS6KA3	11.232	9;4;4;1;1;1;1	4;1;0;0;0;0;0	4;1;0;0;0;0;0	13	58	29727000	12007000	6961300	10758000	N	N
Q9BQ67	Glutamate-rich WD repeat-containing protein 1	GRWD1	31.267	4	4	4	12.1	29	29636000	14065000	5222500	10348000	N	N
P30405	Peptidyl-prolyl cis-trans isomerase F, mitochondrial	PPIF	5.5982	3	2	2	20.8	23	29540000	11177000	8409200	9953900	N	N
Q9UBM7	7-dehydrocholesterol reductase	DHCR7	2.387	1	1	1	1.7	25	29511000	10336000	8137300	11037000	N	N
O00767	Acyl-CoA desaturase	SCD	8.8645	3	3	3	10.9	24	29498000	6751100	10580000	12167000	N	N
Q8NEB9	Phosphatidylinositol 3-kinase catalytic subunit type 3	PIK3C3	2.1174	1	1	1	0.9	70	29448000	5438000	12070000	11940000	N	N
Q8WTV0	Scavenger receptor class B member 1	SCARB1	6.4605	3	3	3	4.7	33	29407000	9276600	8222500	11908000	N	N
Q9H1E3	Nuclear ubiquitous casein and cyclin-dependent kinase substrate 1	NUCKS1	46.813	3	3	3	10.7	16	29406000	2474800	12402000	14529000	N	N
Q9NVD7	Alpha-parvin	PARVA	22.134	4;1	4;1	4;1	13.4	32	29396000	19685000	6231900	3479600	N	N
O43148	mRNA cap guanine-N7 methyltransferase	RNMT	10.781	3	3	3	7.6	43	29353000	10264000	12158000	6930800	N	N
Q9P000	COMM domain-containing protein 9	COMMD9	32.763	3	3	3	24.7	18	29232000	11767000	10019000	7445200	N	N
P53384	Cytosolic Fe-S cluster assembly factor NUBP1	NUBP1	42.84	2	2	2	10.9	18	29211000	15998000	6098300	7113800	N	N
Q13136	Liprin-alpha-1	PPFIA1	114.88	11;2;1	11;2;1	9;0;0	14	103	29160000	16925000	5434200	6800500	N	N
Q15287	RNA-binding protein with serine-rich domain 1	RNPS1	2.9527	2	2	2	5.6	28	29153000	0	10955000	18198000	N	N
Q9BZE1	39S ribosomal protein L37, mitochondrial	MRPL37	6.6191	3	3	3	8	36	29118000	10861000	8529100	9728000	N	N
Q16540	39S ribosomal protein L23, mitochondrial	MRPL23	3.2127	1	1	1	9.8	13	29097000	8107200	10064000	10926000	N	N
Q15021	Condensin complex subunit 1	NCAPD2	65.012	16	16	16	14.8	108	29076000	10219000	8784800	10072000	Y	Y
Q9Y4P3	Transducin beta-like protein 2	TBL2	23	4	4	4	11.6	39	29006000	17836000	6152600	5018100	N	N
P40937	Replication factor C subunit 5	RFC5	18.776	8	8	8	28.5	32	28827000	10522000	10110000	8195000	N	N
Q9Y536	Peptidyl-prolyl cis-trans isomerase A-like 4A/B/C	PPIAL4A	3.4074	3	1	1	17.1	16	28813000	19622000	25106000	9191100	N	N
Q9Y3E7	Charged multivesicular body protein 3	CHMP3	3.001	1	1	1	4.1	22	28707000	17003000	5382900	6321400	N	N
P57737	Coronin-7	CORO7	28.471	7	7	7	11.4	45	28615000	8686100	9465000	10464000	Y	N
Q9NX76	CKLF-like MARVEL transmembrane domain-containing protein 6	CMTM6	2.8442	1	1	1	5.5	9	28608000	0	10362000	18246000	N	N
P40938	Replication factor C subunit 3	RFC3	48.032	5	5	5	16.6	32	28474000	5361200	9462600	13650000	N	N
P16435	NADPH--cytochrome P450 reductase	POR	24.099	8	8	8	15.2	51	28385000	5888600	12764000	9733000	N	N
O94906	Pre-mRNA-processing factor 6	PRPF6	16.787	8	8	8	9	85	28384000	11990000	2108600	14285000	N	N
P09496	Clathrin light chain A	CLTA	5.5768	3	3	3	9.7	12	28377000	10292000	6582500	11502000	N	N
O00116	Alkyldihydroxyacetonephosphate synthase, peroxisomal	AGPS	45.949	9	9	9	21.9	50	28311000	13637000	6676200	7998200	N	N
Q15075	Early endosome antigen 1	EEA1	113.3	21	21	21	17.8	144	28245000	9224400	9899500	9121000	N	N
P61086	Ubiquitin-conjugating enzyme E2 K	UBE2K	6.4167	3	3	3	18	18	28244000	21897000	6346800	0	N	N
O15067	Phosphoribosylformylglycinamidine synthase	PFAS	35.411	10	10	10	11.1	80	28207000	9951600	6497200	11759000	N	Y
P46439;Q03013;P09488	Glutathione S-transferase Mu 5;Glutathione S-transferase Mu 4;Glutathione S-transferase Mu 1	GSTM5;GSTM4;GSTM1	4.9172	2;1;1	1;1;1	1;1;1	11.9	23	28062000	8403500	11186000	8472500	N	N
O14933	Ubiquitin/ISG15-conjugating enzyme E2 L6	UBE2L6	3.718	3	3	3	37.3	16	27883000	14080000	13802000	0	N	N
Q9H3U1	Protein unc-45 homolog A	UNC45A	19.692	9	9	9	11.4	76	27868000	13199000	2845300	11823000	N	Y
Q32MZ4	Leucine-rich repeat flightless-interacting protein 1	LRRFIP1	114.54	4;1	4;1	4;1	6.4	58	27831000	3403400	11920000	12507000	N	Y
O95400	CD2 antigen cytoplasmic tail-binding protein 2	CD2BP2	6.4803	2	2	2	7.9	19	27750000	13601000	6853000	7296200	N	N
Q14137	Ribosome biogenesis protein BOP1	BOP1	49.776	3	3	3	6.6	48	27685000	6498700	10112000	11074000	N	N
Q16222	UDP-N-acetylhexosamine pyrophosphorylase;UDP-N-acetylgalactosamine pyrophosphorylase;UDP-N-acetylglucosamine pyrophosphorylase	UAP1	43.043	7	7	7	21.3	45	27651000	9360600	8887900	9402700	N	Y
Q9HCS7	Pre-mRNA-splicing factor SYF1	XAB2	3.599	2	2	2	2.5	82	27639000	0	0	27639000	N	N
P46087	Probable 28S rRNA (cytosine(4447)-C(5))-methyltransferase	NOP2	48.976	6	6	6	10.1	63	27622000	14149000	6353400	7120100	N	N
Q9Y6K5	2-5-oligoadenylate synthase 3	OAS3	43.002	12	12	12	15.3	76	27602000	15654000	4318400	7629500	N	N
O43813	LanC-like protein 1	LANCL1	7.9291	3	3	3	7.5	27	27553000	13768000	13784000	0	N	N
P52594	Arf-GAP domain and FG repeat-containing protein 1	AGFG1	3.8378	1	1	1	3.4	22	27505000	0	0	27505000	N	N
Q9Y2T2	AP-3 complex subunit mu-1	AP3M1	14.569	6;1	6;1	6;1	19.1	33	27459000	15538000	5434400	6486400	N	N
Q13057	Bifunctional coenzyme A synthase;Phosphopantetheine adenylyltransferase;Dephospho-CoA kinase	COASY	38.809	11	11	11	28.5	39	27330000	9754200	7884600	9691200	N	N
P51809	Vesicle-associated membrane protein 7	VAMP7	9.1462	2	2	2	9.5	19	27309000	11889000	3248200	12173000	N	N
O43818	U3 small nucleolar RNA-interacting protein 2	RRP9	5.0491	2	2	2	8	33	27273000	6457400	11036000	9779900	N	N
Q8IYS1	Peptidase M20 domain-containing protein 2	PM20D2	11.075	4	4	4	13.5	31	27263000	11609000	2788500	12865000	N	N
P78330	Phosphoserine phosphatase	PSPH	10.957	5	5	5	25.8	20	27209000	8589000	4336400	14283000	N	N
Q96ER3	Protein SAAL1	SAAL1	11.623	5	5	5	10.3	27	27185000	6812700	12365000	8007200	N	N
Q96DC8	Enoyl-CoA hydratase domain-containing protein 3, mitochondrial	ECHDC3	6.7638	3	3	3	13.9	25	27116000	14253000	6369400	6493600	N	N
P61964	WD repeat-containing protein 5	WDR5	9.6711	3	3	3	12.9	26	27094000	20390000	4029000	6703600	Y	N
Q9P013	Spliceosome-associated protein CWC15 homolog	CWC15	4.2421	2	2	2	9.6	19	27080000	11589000	6590900	8899700	N	N
Q9Y2Y0	ADP-ribosylation factor-like protein 2-binding protein	ARL2BP	4.7996	1	1	1	9.8	9	27025000	7874500	9641300	9509500	N	N
Q6PJT7	Zinc finger CCCH domain-containing protein 14	ZC3H14	14.737	4	4	4	7.1	67	27022000	22287000	3223100	1511800	N	N
Q9H4A6	Golgi phosphoprotein 3	GOLPH3	9.8229	3;1	3;1	3;1	13.8	23	26953000	9773000	7689000	9490500	N	N
Q9UN86	Ras GTPase-activating protein-binding protein 2	G3BP2	35.394	6	5	5	12.2	41	26892000	5248700	11125000	10519000	N	N
Q12769	Nuclear pore complex protein Nup160	NUP160	29.476	11	11	11	11.7	82	26843000	6178400	8954100	11710000	N	N
Q9P0S3;Q8N138;Q53FV1	ORM1-like protein 1;ORM1-like protein 3;ORM1-like protein 2	ORMDL1;ORMDL3;ORMDL2	2.7601	1;1;1	1;1;1	1;1;1	7.2	8	26820000	0	13090000	13729000	N	N
Q06265	Exosome complex component RRP45	EXOSC9	6.7197	2	2	2	5	27	26765000	26765000	0	0	N	N
P17612;P22694	cAMP-dependent protein kinase catalytic subunit alpha;cAMP-dependent protein kinase catalytic subunit beta	PRKACA;PRKACB	7.7907	4;2;1;1	4;2;1;1	4;2;1;1	10.3	29	26748000	8401900	6613700	11732000	N	N
Q96FZ2	Embryonic stem cell-specific 5-hydroxymethylcytosine-binding protein	HMCES	7.2594	3	3	3	9.6	36	26689000	13401000	5797900	7489700	Y	N
P57735	Ras-related protein Rab-25	RAB25	28.676	4	3	3	23	18	26616000	22667000	3949300	0	N	N
P35244	Replication protein A 14 kDa subunit	RPA3	5.7166	3	3	3	35.5	10	26595000	26595000	53875000	24356000	N	N
P22570	NADPH:adrenodoxin oxidoreductase, mitochondrial	FDXR	23.437	8	8	8	25.5	41	26574000	5803100	10123000	10648000	N	N
P22059	Oxysterol-binding protein 1	OSBP	23.398	10;1	10;1	10;1	17.6	68	26532000	6764100	10271000	9496600	N	N
Q86V21	Acetoacetyl-CoA synthetase	AACS	16.51	5	5	5	7.9	45	26471000	15129000	4914400	6427200	N	N
Q9H4I3	TraB domain-containing protein	TRABD	8.8871	3	3	3	11.2	33	26369000	8577900	8845400	8945600	N	N
Q9Y376	Calcium-binding protein 39	CAB39	12.576	5	5	5	15.5	34	26356000	13262000	4531700	8562700	N	N
Q96PZ0	Pseudouridylate synthase 7 homolog	PUS7	20.377	5	5	5	9.7	54	26344000	12282000	5924000	8137600	N	N
Q7Z2K6	Endoplasmic reticulum metallopeptidase 1	ERMP1	9.754	6	6	6	7.6	43	26339000	15879000	3731800	6727800	N	Y
P62942	Peptidyl-prolyl cis-trans isomerase FKBP1A	FKBP1A	15.383	3	3	3	54.6	7	26326000	26326000	20990000	0	N	N
P78346	Ribonuclease P protein subunit p30	RPP30	7.9864	4	4	4	17.2	22	26321000	14810000	4932100	6578500	N	N
P78318	Immunoglobulin-binding protein 1	IGBP1	13.308	4	4	4	15	31	26320000	9851200	8151800	8317100	N	N
Q14691	DNA replication complex GINS protein PSF1	GINS1	24.396	1	1	1	7.1	19	26300000	8085500	7834000	10381000	N	N
Q9NR19	Acetyl-coenzyme A synthetase, cytoplasmic	ACSS2	9.6226	4	4	4	5.8	44	26142000	4433400	6963300	14746000	N	N
Q712K3	Ubiquitin-conjugating enzyme E2 R2	UBE2R2	2.9996	2	2	2	10.1	14	26026000	26026000	0	0	Y	N
Q15050	Ribosome biogenesis regulatory protein homolog	RRS1	18.429	6	6	6	21.4	38	25948000	8107000	9315500	8525000	N	N
Q96HC4	PDZ and LIM domain protein 5	PDLIM5	10.617	5	5	5	10.1	41	25932000	5584900	8128900	12218000	N	N
O75368	SH3 domain-binding glutamic acid-rich-like protein	SH3BGRL	3.8528	1	1	1	11.4	10	25924000	15144000	0	10780000	N	N
Q9BV57	1,2-dihydroxy-3-keto-5-methylthiopentene dioxygenase	ADI1	9.4914	3	3	3	11.7	20	25921000	7015400	13290000	5615200	N	N
Q5XKP0	Protein QIL1	QIL1	5.1665	2	2	2	33.1	9	25813000	0	10876000	14937000	N	N
Q01995	Transgelin	TAGLN	9.8824	4	4	4	22.4	21	25812000	5040800	8506600	12265000	N	N
A6NDG6	Phosphoglycolate phosphatase	PGP	5.7515	2	2	2	6.5	20	25784000	7849300	12053000	5881700	N	N
P18510	Interleukin-1 receptor antagonist protein	IL1RN	46.525	1	1	1	10.7	13	25738000	13398000	12340000	0	N	N
Q15020	Squamous cell carcinoma antigen recognized by T-cells 3	SART3	41.411	5	5	5	6.2	84	25723000	11714000	7912800	6095500	N	N
P41227	N-alpha-acetyltransferase 10	NAA10	9.5944	4;1	4;1	4;1	24.7	19	25649000	15149000	10497000	10500000	N	N
Q8WXF1	Paraspeckle component 1	PSPC1	56.16	7	7	7	20.5	46	25577000	11565000	7189100	6822900	N	N
Q53H12	Acylglycerol kinase, mitochondrial	AGK	15.468	1	1	1	5.9	30	25526000	6471500	12654000	6401300	N	N
P21399	Cytoplasmic aconitate hydratase	ACO1	81.67	7	7	7	14.8	67	25504000	20688000	3597300	1218700	N	N
P28062	Proteasome subunit beta type-8	PSMB8	16.172	5	5	5	22.1	23	25444000	13066000	8546400	3831100	N	N
Q9H0I9	Transketolase-like protein 2	TKTL2	2.1207	1	1	1	1	43	25443000	0	12914000	12530000	N	N
Q15836	Vesicle-associated membrane protein 3	VAMP3	18.13	3;1	3;1	3;1	37	8	25388000	39000000	12912000	12476000	N	N
P49821	NADH dehydrogenase [ubiquinone] flavoprotein 1, mitochondrial	NDUFV1	23.47	6	6	6	15.9	45	25271000	15250000	5227900	4792700	N	N
P17858	ATP-dependent 6-phosphofructokinase, liver type	PFKL	20.711	11	8	8	18.6	55	25210000	14561000	3127500	7521200	N	N
O00567	Nucleolar protein 56	NOP56	25.774	9	9	9	19.2	46	25192000	8682500	7368600	9140700	Y	N
P61201	COP9 signalosome complex subunit 2	COPS2	18.825	7	7	7	19	39	25087000	6681800	8721100	9683600	N	N
O95219	Sorting nexin-4	SNX4	17.058	3	3	3	7.3	37	25032000	17450000	2159700	5422700	N	N
Q8TCG1	Protein CIP2A	KIAA1524	20.767	13	13	13	14.1	78	24890000	10852000	6483100	7554800	Y	Y
O00170	AH receptor-interacting protein	AIP	9.4098	3	3	3	11.5	29	24805000	8692000	8997900	7114800	Y	N
Q9NRR5	Ubiquilin-4	UBQLN4	21.461	5	3	3	11.1	24	24804000	5905300	11393000	13412000	N	N
Q9NX40	OCIA domain-containing protein 1	OCIAD1	3.3867	2	2	2	10.6	19	24801000	14186000	5118800	5495900	N	N
Q92917	G patch domain and KOW motifs-containing protein	GPKOW	16.766	5	5	5	11.8	47	24742000	2801300	12572000	9368300	N	N
Q8NFH3	Nucleoporin Nup43	NUP43	5.2863	1	1	1	3.7	18	24679000	11956000	4495000	8227700	N	N
P50452	Serpin B8	SERPINB8	11.617	6;1;1	4;0;0	4;0;0	16.3	33	24663000	11192000	4819000	8652200	N	N
O94776	Metastasis-associated protein MTA2	MTA2	9.3078	5;1	5;1	4;0	7.6	64	24661000	8566600	13007000	3087400	N	N
P53701	Cytochrome c-type heme lyase	HCCS	26.129	3	3	3	20.5	22	24642000	6814800	9536000	8291400	N	N
Q96A33	Coiled-coil domain-containing protein 47	CCDC47	19.086	8	8	8	20.7	25	24567000	15010000	4167300	5390500	N	N
Q5VW32	BRO1 domain-containing protein BROX	BROX	2.6542	1	1	1	2.7	36	24559000	13617000	5730300	5211300	N	N
Q9Y508	E3 ubiquitin-protein ligase RNF114	RNF114	13.947	4	4	4	26.3	22	24558000	9258100	8621500	6678600	N	N
Q07157	Tight junction protein ZO-1	TJP1	55.584	14	14	14	12	148	24536000	11810000	3961800	8764400	N	N
P03886	NADH-ubiquinone oxidoreductase chain 1	MT-ND1	25.922	1	1	1	6	9	24497000	0	9657100	14840000	N	N
P55039	Developmentally-regulated GTP-binding protein 2	DRG2	9.7855	3	3	3	10.7	30	24476000	7043000	6594600	10839000	N	N
O94979	Protein transport protein Sec31A	SEC31A	43.413	9	9	9	11.5	62	24476000	16080000	5364500	3031800	N	N
Q16795	NADH dehydrogenase [ubiquinone] 1 alpha subcomplex subunit 9, mitochondrial	NDUFA9	11.2	5	5	5	17.2	36	24428000	6711100	7777900	9939300	N	N
Q8N8S7	Protein enabled homolog	ENAH	7.8946	3;1	3;1	3;1	5.6	35	24329000	6113700	7378500	10837000	N	N
Q9NV31	U3 small nucleolar ribonucleoprotein protein IMP3	IMP3	2.5091	2	2	2	13.6	16	24224000	14878000	0	9346000	N	N
P26358	DNA (cytosine-5)-methyltransferase 1	DNMT1	101.19	21	21	21	16	147	24215000	9252100	8191300	6771900	N	Y
Q9Y3E5	Peptidyl-tRNA hydrolase 2, mitochondrial	PTRH2	35.021	3	3	3	29.1	15	24178000	8026000	8716900	7435000	N	N
Q9BY32	Inosine triphosphate pyrophosphatase	ITPA	5.1284	2	2	2	13.4	15	24169000	0	16763000	7405200	N	N
Q9H814	Phosphorylated adapter RNA export protein	PHAX	4.4497	2	2	2	4.8	31	24163000	11817000	7068000	5277700	N	N
Q9UHG3	Prenylcysteine oxidase 1	PCYOX1	8.6581	4	4	4	10.9	31	24158000	7458800	7667600	9031700	N	N
Q9BVC6	Transmembrane protein 109	TMEM109	4.7773	2	2	2	9.1	14	24088000	0	12650000	11437000	N	N
Q9H0D6	5-3 exoribonuclease 2	XRN2	36.49	13	13	13	16.5	69	24030000	7107400	11307000	5614700	N	N
Q9Y3B3	Transmembrane emp24 domain-containing protein 7	TMED7	7.9587	3	3	3	15.6	19	24001000	12173000	5778800	6049000	N	N
Q9H3K2	Growth hormone-inducible transmembrane protein	GHITM	5.1345	2	2	2	5.5	23	23986000	7245900	11890000	4850200	N	N
Q7Z434	Mitochondrial antiviral-signaling protein	MAVS	7.1017	3	3	3	9.4	29	23979000	6345200	8860000	8774000	N	N
O15427	Monocarboxylate transporter 4	SLC16A3	5.894	2	2	2	4.3	22	23941000	0	10668000	13274000	N	N
P17301	Integrin alpha-2	ITGA2	34.5	14	14	14	14.3	65	23939000	11277000	2738800	9922700	N	N
Q99543	DnaJ homolog subfamily C member 2;DnaJ homolog subfamily C member 2, N-terminally processed	DNAJC2	16.556	9	9	9	16.3	61	23896000	5205000	10367000	8323300	N	N
Q9HCC0	Methylcrotonoyl-CoA carboxylase beta chain, mitochondrial	MCCC2	21.489	9	9	9	25.9	44	23894000	8583100	7879600	7430900	N	N
Q9Y5L0	Transportin-3	TNPO3	24.386	7	7	7	13.7	63	23880000	8354900	8653700	6870900	N	N
P30876	DNA-directed RNA polymerase II subunit RPB2	POLR2B	30.484	11	11	11	10.6	95	23879000	9375100	7031300	7472600	N	N
P16070	CD44 antigen	CD44	24.007	3	3	3	5	37	23659000	0	7723900	15935000	N	N
P07947	Tyrosine-protein kinase Yes	YES1	11.419	7;2	4;1	4;1	16.2	42	23657000	3722700	10685000	9249900	Y	N
Q969X6	Cirhin	CIRH1A	18.915	7	7	7	13.4	46	23380000	15372000	5788800	2220100	N	N
Q9BTE3	Mini-chromosome maintenance complex-binding protein	MCMBP	47.847	10	10	10	23.8	41	23375000	8759100	5849200	8766400	Y	Y
P46379	Large proline-rich protein BAG6	BAG6	11.091	4	4	4	4.2	45	23370000	11625000	5498500	6246300	N	N
Q71RC2	La-related protein 4	LARP4	14.138	8	8	8	12.2	51	23330000	14712000	4397200	4220200	N	N
P46063	ATP-dependent DNA helicase Q1	RECQL	20.483	6	6	6	9.7	56	23293000	11015000	6306200	5972200	N	N
Q9Y2Z4	Tyrosine--tRNA ligase, mitochondrial	YARS2	37.214	5	5	5	19.1	37	23279000	7343900	7915000	8020000	N	N
P62140	Serine/threonine-protein phosphatase PP1-beta catalytic subunit	PPP1CB	24.195	15	6	6	60.9	24	23236000	5102600	7890400	10244000	Y	N
Q15645	Pachytene checkpoint protein 2 homolog	TRIP13	16.358	6	6	6	15.7	36	23216000	10874000	5391900	6949800	N	N
Q9BQ61	Uncharacterized protein C19orf43	C19orf43	8.7921	3	3	3	26.7	15	23133000	23133000	0	0	Y	N
P61586	Transforming protein RhoA	RHOA	5.5113	7	2	2	34.7	18	23129000	17950000	5179900	7180200	Y	N
O60216	Double-strand-break repair protein rad21 homolog	RAD21	12.075	5;1	5;1	5;1	10.3	38	23128000	10876000	8154000	4098000	Y	N
Q13505	Metaxin-1	MTX1	18.069	6	6	6	16.7	39	23083000	17451000	0	5631900	N	N
Q9BW27	Nuclear pore complex protein Nup85	NUP85	15.172	4	4	4	8.5	48	23056000	12509000	5856000	4690400	N	N
Q92522	Histone H1x	H1FX	11.976	3	3	3	21.1	19	23045000	7460000	8191500	7393900	N	N
Q4VC31	Coiled-coil domain-containing protein 58	CCDC58	9.2558	2	2	2	20.1	11	22994000	22994000	0	0	N	N
Q9BRT2	Ubiquinol-cytochrome-c reductase complex assembly factor 2	UQCC2	2.7152	1	1	1	9.5	13	22929000	0	13889000	9040200	N	N
Q7Z4V5	Hepatoma-derived growth factor-related protein 2	HDGFRP2	40.845	4;1	4;1	4;1	7.3	59	22831000	18071000	2461800	2298000	N	N
Q9H0U3	Magnesium transporter protein 1	MAGT1	5.8088	2	2	2	6	21	22808000	8804300	9615900	13192000	N	N
Q8NB37	Parkinson disease 7 domain-containing protein 1	PDDC1	3.8521	2	2	2	15.5	14	22750000	7093400	7065400	8590900	N	N
Q9H2P9	Diphthine synthase	DPH5	29.556	5	5	5	23.2	19	22731000	3295600	9871100	9564300	N	N
P09110	3-ketoacyl-CoA thiolase, peroxisomal	ACAA1	14.135	6	6	6	29	27	22702000	10047000	8561400	4093000	N	N
O43172	U4/U6 small nuclear ribonucleoprotein Prp4	PRPF4	14.782	5	5	5	12.5	38	22691000	6640000	7572100	8478800	N	N
Q8N766	ER membrane protein complex subunit 1	EMC1	17.708	7	7	7	9.8	72	22612000	10301000	1546000	10765000	N	N
Q9NQC3	Reticulon-4	RTN4	78.159	7	7	7	10	69	22599000	6211200	7319200	9068500	N	Y
Q15427	Splicing factor 3B subunit 4	SF3B4	16.433	6	6	6	19.3	23	22592000	14061000	8360800	14231000	N	N
Q8TDB6	E3 ubiquitin-protein ligase DTX3L	DTX3L	47.789	9	9	9	16.1	63	22564000	7635700	7889400	7038800	N	N
Q9NRH3;P23258	Tubulin gamma-2 chain;Tubulin gamma-1 chain	TUBG2;TUBG1	6.0196	2;2	2;2	2;2	4.7	26	22538000	12266000	4366600	5905800	N	N
Q9H1B7	Interferon regulatory factor 2-binding protein-like	IRF2BPL	8.1012	5;1	5;1	5;1	9	42	22533000	14843000	3947600	3741600	N	N
Q16625	Occludin	OCLN	6.0469	2	2	2	4.4	30	22530000	0	14506000	8024900	N	N
Q9H6T3	RNA polymerase II-associated protein 3	RPAP3	48.371	12	12	12	24.5	63	22495000	10622000	3136500	8736600	N	N
P28331	NADH-ubiquinone oxidoreductase 75 kDa subunit, mitochondrial	NDUFS1	41.472	11	11	11	22	56	22435000	6289400	7409200	8736800	N	N
Q7Z2W4	Zinc finger CCCH-type antiviral protein 1	ZC3HAV1	93.407	9	9	9	12.3	80	22411000	9508600	7449900	5452200	Y	N
Q9UBV8	Peflin	PEF1	5.5866	4	4	4	13	10	22378000	19551000	4115200	18263000	N	N
O60248	Protein SOX-15	SOX15	4.4275	2	2	2	13.3	14	22370000	12501000	9869600	0	N	N
Q9BYD2	39S ribosomal protein L9, mitochondrial	MRPL9	9.0531	4	4	4	15.7	26	22368000	0	6591000	15777000	N	N
O60828	Polyglutamine-binding protein 1	PQBP1	21.552	4	4	4	28.7	21	22329000	15202000	13949000	7126600	N	N
Q9Y315	Deoxyribose-phosphate aldolase	DERA	7.7289	2	2	2	8.2	31	22315000	11021000	3458300	7835600	N	N
Q92544	Transmembrane 9 superfamily member 4	TM9SF4	12.463	6	6	6	12.8	33	22291000	11902000	4808600	5580100	N	N
Q14192	Four and a half LIM domains protein 2	FHL2	7.7333	3	3	3	12.5	30	22284000	10388000	6714100	5181100	N	N
P13807	Glycogen [starch] synthase, muscle	GYS1	36.448	7	7	7	14.4	49	22274000	5613100	8072500	8588500	N	N
Q9Y6G9	Cytoplasmic dynein 1 light intermediate chain 1	DYNC1LI1	27.728	5	5	5	13.6	45	22253000	10486000	6431700	5335000	N	N
Q9NWU2	Glucose-induced degradation protein 8 homolog	GID8	6.62	2	2	2	10.1	19	22189000	6248200	15941000	0	N	N
Q9Y6A4	Cilia- and flagella-associated protein 20	CFAP20	7.1789	3	3	3	14.5	15	22131000	20344000	0	1787000	N	N
Q9UQE7	Structural maintenance of chromosomes protein 3	SMC3	55.955	16	16	16	15.2	123	22122000	8042100	7605800	6473800	N	N
Q9NPA8	Transcription and mRNA export factor ENY2	ENY2	3.084	2	2	2	16.8	13	22012000	13823000	0	8189000	N	N
Q9HC35	Echinoderm microtubule-associated protein-like 4	EML4	12.867	5	5	5	5.6	70	21999000	9013900	8153100	4832000	Y	N
Q5GLZ8	Probable E3 ubiquitin-protein ligase HERC4	HERC4	15.666	9	9	9	11.8	66	21988000	12576000	3607300	5804300	N	N
Q9UNH7	Sorting nexin-6;Sorting nexin-6, N-terminally processed	SNX6	8.2352	6	5	5	13.5	37	21969000	2756900	7560000	11652000	N	Y
Q9Y6Y8	SEC23-interacting protein	SEC23IP	22.727	7	7	7	9.2	58	21900000	7572600	6323200	8004200	N	N
P55809	Succinyl-CoA:3-ketoacid coenzyme A transferase 1, mitochondrial	OXCT1	27.641	4	4	4	13.8	34	21812000	8757900	10766000	2287100	Y	N
Q96PU8	Protein quaking	QKI	7.8	4	4	4	14.1	27	21791000	21791000	2115500	3063300	N	N
P36551	Oxygen-dependent coproporphyrinogen-III oxidase, mitochondrial	CPOX	19.092	6	6	6	15.6	36	21758000	12241000	5765000	3752100	N	N
Q9Y2W2	WW domain-binding protein 11	WBP11	10.286	4	4	4	7.5	48	21736000	4311300	11677000	5747600	N	N
Q9P2I0	Cleavage and polyadenylation specificity factor subunit 2	CPSF2	16.058	4	4	4	5.8	59	21599000	6901300	5806700	8891100	N	Y
Q9H993	Protein-glutamate O-methyltransferase	ARMT1	8.1852	4	4	4	14.5	28	21585000	4117800	7078900	10389000	N	N
O95229	ZW10 interactor	ZWINT	3.7982	1	1	1	8.3	24	21539000	6396600	8311800	6830500	N	N
Q8WWY3	U4/U6 small nuclear ribonucleoprotein Prp31	PRPF31	27.622	7	7	7	21.2	33	21532000	15627000	5905500	10468000	N	N
Q9BRK5	45 kDa calcium-binding protein	SDF4	18.821	4	4	4	12.4	31	21525000	9010900	8899800	3614300	N	N
Q15067	Peroxisomal acyl-coenzyme A oxidase 1	ACOX1	26.235	9	9	9	20.5	50	21469000	6937700	9685500	4845800	N	Y
Q13868	Exosome complex component RRP4	EXOSC2	4.0958	2	2	2	8.9	22	21385000	7553400	9382800	4449200	N	N
P57772	Selenocysteine-specific elongation factor	EEFSEC	5.1888	2	2	2	3.4	42	21322000	7952600	4533100	8836600	N	N
P52701	DNA mismatch repair protein Msh6	MSH6	39.383	11	11	11	12.6	111	21290000	8317400	6269300	6703600	N	Y
O75475	PC4 and SFRS1-interacting protein	PSIP1	36.179	7	7	7	14.9	50	21275000	8488900	1658600	11127000	N	N
O43592	Exportin-T	XPOT	24.638	10	10	10	13.3	64	21242000	6210600	7615000	7416100	N	N
Q7L576	Cytoplasmic FMR1-interacting protein 1	CYFIP1	23.407	11	11	6	10.4	97	21232000	10840000	4424400	5968200	N	N
P22033	Methylmalonyl-CoA mutase, mitochondrial	MUT	17.629	7	7	7	12.4	55	21230000	7855100	6023100	7351600	N	N
Q9H307	Pinin	PNN	27.49	11	11	11	16.9	58	21163000	1168200	11026000	8968900	N	N
O00422	Histone deacetylase complex subunit SAP18	SAP18	45.977	4	4	4	32	16	21158000	0	21158000	0	N	Y
Q969N2	GPI transamidase component PIG-T	PIGT	5.4538	2	2	2	6.6	40	21040000	12481000	3500100	5058800	N	N
O95453	Poly(A)-specific ribonuclease PARN	PARN	11.669	5	5	5	9.1	45	21006000	4593000	5783900	10629000	N	N
Q9NUJ1	Mycophenolic acid acyl-glucuronide esterase, mitochondrial	ABHD10	5.4342	2	2	2	8.5	24	20991000	11770000	9221100	9202400	N	N
P57081	tRNA (guanine-N(7)-)-methyltransferase non-catalytic subunit WDR4	WDR4	7.1043	2	2	2	7.8	28	20960000	9145600	4324200	7490600	N	N
Q9NQT5	Exosome complex component RRP40	EXOSC3	10.883	3	3	3	15.6	22	20947000	0	9872300	11075000	N	N
Q9Y2Q9	28S ribosomal protein S28, mitochondrial	MRPS28	4.0009	2	2	2	10.2	17	20915000	11644000	4440300	4830400	N	N
Q9UPN9	E3 ubiquitin-protein ligase TRIM33	TRIM33	15.344	4	4	4	4.1	74	20881000	9708200	5572000	5601000	N	N
P53041	Serine/threonine-protein phosphatase 5	PPP5C	24.388	6	6	6	15.2	41	20863000	10613000	3482900	6767100	N	N
Q14558	Phosphoribosyl pyrophosphate synthase-associated protein 1	PRPSAP1	18.738	6	6	5	22.8	32	20860000	8778100	5362800	6719300	N	N
Q9BRJ2	39S ribosomal protein L45, mitochondrial	MRPL45	3.1763	2	2	2	6.2	27	20800000	14329000	2994400	3477400	N	N
Q6P2E9	Enhancer of mRNA-decapping protein 4	EDC4	40.91	11	11	11	12.3	83	20784000	8426600	4465700	7891400	N	N
Q8WTX7	GATS-like protein 3	GATSL3	2.3958	1	1	1	1.8	13	20736000	0	20736000	0	N	N
Q93052	Lipoma-preferred partner	LPP	11.424	3	3	3	9	37	20723000	10457000	4340300	5925200	N	Y
P10321	HLA class I histocompatibility antigen, Cw-7 alpha chain	HLA-C	13.798	7	4	4	23	29	20691000	7150800	7410300	6129800	N	N
Q9Y2R9	28S ribosomal protein S7, mitochondrial	MRPS7	12.237	6	6	6	31.4	26	20653000	5793100	9095600	5763900	N	N
Q9Y512	Sorting and assembly machinery component 50 homolog	SAMM50	8.2007	3	3	3	7.7	39	20643000	9559200	6504300	4579600	N	N
Q6PI48	Aspartate--tRNA ligase, mitochondrial	DARS2	13.456	6	6	6	10.7	56	20630000	8011800	8269700	4348700	Y	Y
Q03426	Mevalonate kinase	MVK	5.3969	2	2	2	4.8	23	20608000	4834000	11876000	3897800	N	N
Q6P1N0	Coiled-coil and C2 domain-containing protein 1A	CC2D1A	31.965	7	7	7	10.7	77	20580000	12248000	3520200	4811400	N	N
Q6L8Q7	2,5-phosphodiesterase 12	PDE12	7.3743	3	3	3	6.7	41	20578000	10593000	1597700	8387600	Y	N
Q6IAA8	Ragulator complex protein LAMTOR1	LAMTOR1	3.663	2	2	2	14.9	11	20573000	10037000	10536000	0	N	N
P15586	N-acetylglucosamine-6-sulfatase	GNS	7.4735	4	4	4	7.8	34	20498000	6957100	7235600	6305500	N	N
P37268	Squalene synthase	FDFT1	16.266	5	5	5	16.8	31	20452000	10439000	6138900	3874200	N	N
Q9NQ29	Putative RNA-binding protein Luc7-like 1	LUC7L	44.392	5	2	2	15.4	32	20421000	10879000	5150700	4391200	N	N
Q9UHY7	Enolase-phosphatase E1	ENOPH1	45.145	4	4	4	25.7	16	20414000	6391600	14023000	0	N	N
O95639	Cleavage and polyadenylation specificity factor subunit 4	CPSF4	4.3621	1	1	1	4.5	26	20381000	9693900	4921300	5766200	N	N
Q9Y2S7	Polymerase delta-interacting protein 2	POLDIP2	10.101	4	4	4	11.7	34	20377000	5067500	7315900	7993800	N	N
Q9P035	Very-long-chain (3R)-3-hydroxyacyl-CoA dehydratase 3	HACD3	11.179	4	4	4	12.7	23	20342000	11203000	0	9139400	N	N
P35914	Hydroxymethylglutaryl-CoA lyase, mitochondrial	HMGCL	14.276	2	2	2	7.4	23	20316000	11662000	3817300	4837000	N	Y
Q9UIA9	Exportin-7	XPO7	35.754	9	9	9	9.6	69	20268000	8631300	2558800	9078200	N	N
Q9UBQ7	Glyoxylate reductase/hydroxypyruvate reductase	GRHPR	11.292	4	4	4	21.3	22	20258000	12038000	24783000	8220200	N	N
Q9NVI7	ATPase family AAA domain-containing protein 3A	ATAD3A	18.026	10;3	10;3	7;3	19.6	63	20171000	6009200	6578900	7582400	N	N
P09132	Signal recognition particle 19 kDa protein	SRP19	57.591	2	2	2	27.8	13	20148000	2178400	8857700	9112000	N	N
Q9NPA0	ER membrane protein complex subunit 7	EMC7	6.585	4	4	4	16.5	18	20133000	10108000	4492600	5533000	N	N
O14776	Transcription elongation regulator 1	TCERG1	30.254	14;2	14;2	14;2	13	88	20132000	12499000	4212300	3420600	N	N
Q86UP2	Kinectin	KTN1	41.963	13	13	13	11.1	123	20114000	4768600	2076700	13269000	N	N
Q07021	Complement component 1 Q subcomponent-binding protein, mitochondrial	C1QBP	75.598	4	4	4	26.2	22	20082000	20082000	21643000	0	N	N
Q13112	Chromatin assembly factor 1 subunit B	CHAF1B	25.748	5	5	5	11.1	38	20080000	10635000	4819100	4626000	N	N
O15264	Mitogen-activated protein kinase 13	MAPK13	3.2767	2	2	2	6.3	31	20076000	0	20076000	0	N	N
Q9UNN5	FAS-associated factor 1	FAF1	8.7571	4	4	4	6.8	43	20073000	5712200	6827800	7533200	N	N
Q92665	28S ribosomal protein S31, mitochondrial	MRPS31	8.8313	3	3	3	11.1	37	20043000	9355200	1920300	8767000	N	N
Q5JRX3	Presequence protease, mitochondrial	PITRM1	31.898	11	11	11	16.7	87	19989000	8121100	4565000	7302800	N	N
O00515	Ladinin-1	LAD1	22.299	4	4	4	7.9	61	19972000	6532800	6273700	7165700	Y	Y
P49757	Protein numb homolog	NUMB	16.538	7	7	6	11.7	43	19912000	3803700	7012300	9096100	N	N
Q9ULA0	Aspartyl aminopeptidase	DNPEP	19.82	5	5	5	17.3	36	19739000	9527900	3599500	6612000	N	N
Q13951	Core-binding factor subunit beta	CBFB	4.3327	2	2	2	10.4	18	19730000	9104000	4211700	6414500	N	N
Q96DI7	U5 small nuclear ribonucleoprotein 40 kDa protein	SNRNP40	8.1329	4	4	4	13.2	24	19724000	7357200	6020900	6345900	N	N
O75251	NADH dehydrogenase [ubiquinone] iron-sulfur protein 7, mitochondrial	NDUFS7	2.0604	1	1	1	4.2	19	19688000	7392500	5860100	6435500	N	N
Q8IZP0;Q9NYB9	Abl interactor 1;Abl interactor 2	ABI1;ABI2	10.493	4;2	4;2	4;2	9.4	27	19642000	8417000	6071300	5153200	N	N
Q99816	Tumor susceptibility gene 101 protein	TSG101	5.6134	2	2	2	5.1	28	19624000	5790700	9779400	4054200	N	N
Q9H845	Acyl-CoA dehydrogenase family member 9, mitochondrial	ACAD9	51.721	6	6	6	13	49	19598000	8434200	6759100	4405000	N	N
O60313	Dynamin-like 120 kDa protein, mitochondrial;Dynamin-like 120 kDa protein, form S1	OPA1	27.77	10	10	10	14	92	19541000	11024000	3701600	4815700	N	N
Q8N0X2	Sperm-associated antigen 16 protein	SPAG16	2.1227	2	2	2	2.7	48	19495000	0	0	19495000	N	N
Q9NR50	Translation initiation factor eIF-2B subunit gamma	EIF2B3	9.8095	4	4	4	9.1	37	19487000	5892200	8612900	4981500	N	N
P62841	40S ribosomal protein S15	RPS15	15.341	3	3	3	30.3	12	19448000	1037200	19448000	7054000	N	N
Q9BZK7	F-box-like/WD repeat-containing protein TBL1XR1	TBL1XR1	6.0956	2	2	2	8	30	19426000	9761500	4316800	5348100	N	N
Q9BVG4	Protein PBDC1	PBDC1	13.495	3	3	3	18.5	22	19404000	12174000	2835600	4394900	N	N
Q9BSH4	Translational activator of cytochrome c oxidase 1	TACO1	4.9257	4	4	4	22.6	28	19355000	14936000	2260200	2158500	N	N
P12830	Cadherin-1;E-Cad/CTF1;E-Cad/CTF2;E-Cad/CTF3	CDH1	3.2004	2	2	2	2.4	41	19338000	9626900	4795800	4914800	N	N
Q96KR7	Phosphatase and actin regulator 3	PHACTR3	2.0665	2	2	2	5.5	51	19215000	9887000	3915300	5412800	N	N
P13995	Bifunctional methylenetetrahydrofolate dehydrogenase/cyclohydrolase, mitochondrial;NAD-dependent methylenetetrahydrofolate dehydrogenase;Methenyltetrahydrofolate cyclohydrolase	MTHFD2	95.87	4	4	4	20.3	29	19200000	12675000	9542400	6524900	N	N
P0DPI2;A0A0B4J2D5	Glutamine amidotransferase-like class 1 domain-containing protein 3, mitochondrial;Putative glutamine amidotransferase-like class 1 domain-containing protein 3B, mitochondrial	GAL3A;GAL3B	22.284	4;4	4;4	4;4	22	22	19140000	15586000	3039800	16101000	N	N
Q9H9J2	39S ribosomal protein L44, mitochondrial	MRPL44	10.339	4	4	4	18.4	26	19127000	5305300	9225600	4596400	N	N
P09417	Dihydropteridine reductase	QDPR	6.0046	2	2	2	4.5	18	19111000	0	12394000	6716700	N	N
Q9H0A0	N-acetyltransferase 10	NAT10	30.542	12	12	12	16.3	74	19107000	4534900	4173300	10399000	N	N
P55265	Double-stranded RNA-specific adenosine deaminase	ADAR	56.056	12	12	12	13	105	19084000	2890000	8130700	8063300	Y	Y
Q9Y6W5;Q9UPY6	Wiskott-Aldrich syndrome protein family member 2;Wiskott-Aldrich syndrome protein family member 3	WASF2;WASF3	7.5475	2;1	2;1	2;1	4.2	32	19000000	9213200	2916500	6870700	N	N
Q9UJA5	tRNA (adenine(58)-N(1))-methyltransferase non-catalytic subunit TRM6	TRMT6	16.647	5	5	5	15.5	41	18992000	9346600	6030500	3614700	N	N
Q9UQ35	Serine/arginine repetitive matrix protein 2	SRRM2	39.65	16	16	16	8.9	236	18953000	8352400	5601000	4999600	N	N
Q9Y320	Thioredoxin-related transmembrane protein 2	TMX2	7.2341	3	3	3	9.8	23	18927000	5699600	8923500	4304000	N	N
O75695	Protein XRP2	RP2	4.7764	2	2	2	7.4	21	18922000	10557000	4254200	4110300	N	N
Q92575	UBX domain-containing protein 4	UBXN4	10.753	4	4	4	13.8	34	18914000	7541000	3976800	7396400	N	N
Q14254	Flotillin-2	FLOT2	12.891	5	5	5	17.3	42	18909000	1838300	8411800	8658500	N	N
O75915	PRA1 family protein 3	ARL6IP5	8.1454	2	2	2	14.4	10	18891000	0	7866700	11025000	N	N
Q13217	DnaJ homolog subfamily C member 3	DNAJC3	15.757	7	7	7	16.1	42	18775000	3179100	6463600	9132600	N	N
O96005	Cleft lip and palate transmembrane protein 1	CLPTM1	22.12	5	5	5	7.2	40	18769000	1007600	8611300	10157000	N	N
Q9Y3D9	28S ribosomal protein S23, mitochondrial	MRPS23	7.5493	3	3	3	24.2	21	18758000	13711000	0	5047300	N	N
P47755	F-actin-capping protein subunit alpha-2	CAPZA2	9.0485	4	2	2	17.1	26	18720000	7141600	6101600	5476400	N	N
O95573	Long-chain-fatty-acid--CoA ligase 3	ACSL3	45.527	10	7	7	19	48	18674000	7312200	2951100	8410300	N	N
P07858	Cathepsin B;Cathepsin B light chain;Cathepsin B heavy chain	CTSB	4.6394	2	2	2	8.3	20	18630000	8994500	4416400	5218900	N	N
Q9P0V9	Septin-10	SEPT10	25.476	3	3	3	10.6	38	18611000	8674700	4997600	4938900	N	N
O95292	Vesicle-associated membrane protein-associated protein B/C	VAPB	10.622	6	5	5	27.6	21	18575000	9451300	4314100	4809200	N	N
P56211;O43768	cAMP-regulated phosphoprotein 19;Alpha-endosulfine	ARPP19;ENSA	3.974	2;1	2;1	2;1	22.3	10	18574000	0	7745100	10829000	N	N
P14317	Hematopoietic lineage cell-specific protein	HCLS1	13.393	4	4	4	12.3	34	18494000	5469400	6331600	6693100	N	N
P30519	Heme oxygenase 2	HMOX2	83.57	4	4	4	20.9	30	18423000	10795000	3095000	7628300	N	N
Q8WUY1	Protein THEM6	THEM6	4.3814	2	2	2	11.5	19	18311000	8223300	3594300	6493600	N	N
Q16539	Mitogen-activated protein kinase 14	MAPK14	13.178	6	6	6	25.3	24	18307000	6663700	8559600	3083300	N	N
Q9NQ48	Leucine zipper transcription factor-like protein 1	LZTFL1	6.5507	3	3	3	15.7	26	18230000	8660900	6057800	3511700	N	N
Q13617	Cullin-2	CUL2	67.395	7	7	7	10.2	61	18227000	5204700	7579700	5442900	N	N
Q8IV08	Phospholipase D3	PLD3	4.0518	2	2	2	4.5	31	18222000	9692400	3158000	5371600	N	N
A5YKK6	CCR4-NOT transcription complex subunit 1	CNOT1	47.754	16	16	16	9.2	161	18179000	5727400	5165500	7286300	N	N
Q14331	Protein FRG1	FRG1	2.6383	2	2	2	9.7	20	18134000	5072600	7397900	5663600	N	N
Q15363	Transmembrane emp24 domain-containing protein 2	TMED2	12.684	2	2	2	12.4	14	18106000	7799500	10307000	0	N	N
P20645	Cation-dependent mannose-6-phosphate receptor	M6PR	19.774	3	3	3	18.1	20	18088000	7778800	5883400	4425400	N	N
Q9HCU5	Prolactin regulatory element-binding protein	PREB	4.1316	2	2	2	9.4	27	18068000	11202000	3611200	3254400	N	N
Q15041	ADP-ribosylation factor-like protein 6-interacting protein 1	ARL6IP1	7.1148	2	2	2	18.7	9	18030000	54635000	21817000	18030000	N	N
Q14376	UDP-glucose 4-epimerase	GALE	11.873	2	2	2	8.3	23	17960000	11934000	2791800	6026400	N	N
Q8N6H7	ADP-ribosylation factor GTPase-activating protein 2	ARFGAP2	14.444	5	5	5	11.9	43	17935000	11568000	2692700	3674100	N	N
Q9BV86	N-terminal Xaa-Pro-Lys N-methyltransferase 1;N-terminal Xaa-Pro-Lys N-methyltransferase 1, N-terminally processed	NTMT1	18.485	1	1	1	6.7	16	17935000	17935000	0	0	N	N
O60256	Phosphoribosyl pyrophosphate synthase-associated protein 2	PRPSAP2	12.911	5	4	4	17.9	31	17890000	3410600	6013600	8465300	N	N
Q8WU90	Zinc finger CCCH domain-containing protein 15	ZC3H15	8.6919	3	3	3	7.5	38	17809000	6766400	5253100	5789900	N	N
Q86Y82	Syntaxin-12	STX12	9.752	3	3	3	16.7	20	17793000	7919100	5580200	4293300	N	N
P49792	E3 SUMO-protein ligase RanBP2	RANBP2	81.338	21;6;6	21;6;6	14;0;0	9.7	270	17768000	7010800	5721600	5035200	N	N
Q12788	Transducin beta-like protein 3	TBL3	19.045	10	10	10	18.1	58	17752000	11514000	1743400	4494600	N	N
Q14739	Lamin-B receptor	LBR	6.0462	3	3	3	3.7	43	17728000	3330200	7346100	7051900	N	N
Q14181	DNA polymerase alpha subunit B	POLA2	24.013	5	5	5	14.4	38	17692000	5892300	8237300	3562400	Y	Y
P52948	Nuclear pore complex protein Nup98-Nup96;Nuclear pore complex protein Nup98;Nuclear pore complex protein Nup96	NUP98	42.096	13	13	13	9.4	106	17619000	3973600	8676400	4968800	N	Y
O60568	Procollagen-lysine,2-oxoglutarate 5-dioxygenase 3	PLOD3	47.934	8	8	8	15.2	51	17602000	12828000	3620900	4774300	N	N
Q9Y248	DNA replication complex GINS protein PSF2	GINS2	9.7304	2	2	2	20.5	14	17568000	0	8677800	8890000	N	N
Q15007	Pre-mRNA-splicing regulator WTAP	WTAP	16.803	2	2	2	6.8	31	17554000	6862400	6404700	4286600	N	N
Q8NBU5	ATPase family AAA domain-containing protein 1	ATAD1	9.6654	4	4	4	13.3	34	17526000	12373000	1669400	3483000	Y	Y
P14635	G2/mitotic-specific cyclin-B1	CCNB1	5.9645	2	2	2	6.5	32	17507000	3942500	4726900	8838000	N	N
P05362	Intercellular adhesion molecule 1	ICAM1	13.036	4	4	4	9.2	35	17483000	15394000	0	2088900	N	N
Q8N8N7	Prostaglandin reductase 2	PTGR2	3.3725	2	2	2	5.7	19	17483000	7308000	4832300	5342200	N	N
Q9H2J4	Phosducin-like protein 3	PDCL3	10.408	2	2	2	13.8	21	17428000	6687300	4941400	5799900	N	N
Q96M27	Protein PRRC1	PRRC1	2.8955	2	2	2	4.9	17	17401000	0	6208400	11192000	N	N
Q9H9H4	Vacuolar protein sorting-associated protein 37B	VPS37B	12.99	3	3	3	16.1	19	17401000	5210700	3814200	8376500	N	N
Q08209	Serine/threonine-protein phosphatase 2B catalytic subunit alpha isoform	PPP3CA	9.2884	4;1;1	4;1;1	4;1;1	9.2	41	17395000	0	9492500	7902400	N	N
O15173	Membrane-associated progesterone receptor component 2	PGRMC2	7.8841	1	1	1	8.5	16	17385000	0	7549200	9836200	N	N
Q96GQ7	Probable ATP-dependent RNA helicase DDX27	DDX27	23.359	7	7	7	9.8	61	17371000	8055800	4789500	4525900	N	Y
Q9UHY1	Nuclear receptor-binding protein	NRBP1	17.875	5	5	5	12.9	28	17340000	9023800	4050600	4265200	N	N
P20810	Calpastatin	CAST	19.888	7	7	7	16.8	63	17332000	2669800	8417800	6244300	N	N
P30536	Translocator protein	TSPO	4.6141	2	2	2	18.3	8	17271000	0	8207400	9063600	N	N
O75663	TIP41-like protein	TIPRL	13.192	5	5	5	31.2	28	17256000	10119000	3541900	3594600	N	Y
O15514	DNA-directed RNA polymerase II subunit RPB4	POLR2D	11.507	2	2	2	28.2	11	17236000	9673300	0	7562500	N	N
Q9NZD2	Glycolipid transfer protein	GLTP	3.917	1	1	1	4.3	18	17208000	6479400	4045600	6683100	N	N
Q6P1J9	Parafibromin	CDC73	23.956	8	8	8	18.3	56	17170000	4255000	8031800	4883100	N	N
Q9NP97;Q8TF09	Dynein light chain roadblock-type 1;Dynein light chain roadblock-type 2	DYNLRB1;DYNLRB2	4.7626	2;2	2;2	2;2	20.8	8	17165000	17165000	0	0	N	N
Q9BYT8	Neurolysin, mitochondrial	NLN	11.193	4	4	4	7.2	55	17165000	2688300	4529100	9947900	N	N
Q9H583	HEAT repeat-containing protein 1;HEAT repeat-containing protein 1, N-terminally processed	HEATR1	53.699	17	17	17	10.3	159	17152000	4232500	6685600	6233500	N	N
P61020	Ras-related protein Rab-5B	RAB5B	4.9306	4	2	2	22.8	19	17141000	13178000	0	3963000	N	N
Q9Y3C1	Nucleolar protein 16	NOP16	7.0958	4	4	4	23.6	17	17121000	6322100	4317700	6481400	N	N
P49750	YLP motif-containing protein 1	YLPM1	35.946	8	8	8	4.5	163	17043000	7542700	4246300	5254200	N	N
Q93008	Probable ubiquitin carboxyl-terminal hydrolase FAF-X	USP9X	41.159	13;6	13;6	13;6	6.2	183	17005000	7497500	4481100	5026600	N	N
Q9BV20	Methylthioribose-1-phosphate isomerase	MRI1	6.8731	3	3	3	8.4	26	16989000	6099500	3699300	7190300	N	N
Q9NV56	MRG/MORF4L-binding protein	MRGBP	5.7782	2	2	2	13.7	15	16965000	7125900	9838700	0	N	N
Q86UE4	Protein LYRIC	MTDH	15.864	4	4	4	10.1	40	16942000	8519700	8422800	2506400	N	N
Q9BW72	HIG1 domain family member 2A, mitochondrial	HIGD2A	2.7099	1	1	1	33	7	16931000	0	16931000	0	N	N
P04899	Guanine nucleotide-binding protein G(i) subunit alpha-2	GNAI2	12.17	7	4	4	23.9	28	16878000	6906400	3950300	6021700	N	Y
Q6DKI1	60S ribosomal protein L7-like 1	RPL7L1	7.985	3	3	3	17.3	24	16809000	5249000	5867800	5692000	N	N
Q9H3P7	Golgi resident protein GCP60	ACBD3	16.638	3	3	3	8.1	37	16753000	8483500	4027000	4242200	N	N
P07602	Prosaposin;Saposin-A;Saposin-B-Val;Saposin-B;Saposin-C;Saposin-D	PSAP	8.7193	5	5	5	11.3	45	16741000	5778700	8706600	2256000	N	N
Q9UL26;Q13636	Ras-related protein Rab-22A;Ras-related protein Rab-31	RAB22A;RAB31	2.1746	2;1	2;1	2;1	16.5	17	16692000	16692000	0	0	N	N
Q13492	Phosphatidylinositol-binding clathrin assembly protein	PICALM	29.044	5	5	5	15.5	37	16661000	8305300	4427200	3928800	N	N
P09001	39S ribosomal protein L3, mitochondrial	MRPL3	5.7938	4	4	4	15.2	38	16657000	12264000	4393200	5627800	N	N
Q15006	ER membrane protein complex subunit 2	EMC2	5.8135	2	2	2	7.7	24	16540000	10382000	0	6157800	N	N
P50897	Palmitoyl-protein thioesterase 1	PPT1	2.5894	1	1	1	3.9	20	16532000	7797600	4387700	4346600	N	N
O95817	BAG family molecular chaperone regulator 3	BAG3	100.17	11	11	11	26.8	47	16520000	7447100	5029700	4042800	N	N
Q15434	RNA-binding motif, single-stranded-interacting protein 2	RBMS2	3.023	3	2	2	9.1	23	16520000	8080100	3389500	5050700	Y	N
Q86X76	Nitrilase homolog 1	NIT1	9.6826	3	3	3	15	23	16351000	3467100	5283100	7600500	N	N
P50225;P50226	Sulfotransferase 1A1;Sulfotransferase 1A2	SULT1A1;SULT1A2	10.799	4;3	4;3	2;2	15.6	25	16342000	16342000	4655300	2137200	N	N
P32321	Deoxycytidylate deaminase	DCTD	47.587	1	1	1	9	16	16313000	10135000	0	6178200	Y	N
Q9Y450	HBS1-like protein	HBS1L	9.0489	3	3	3	7.5	56	16294000	6394300	4660600	5239500	N	N
Q12981	Vesicle transport protein SEC20	BNIP1	2.8189	2	2	2	8.8	22	16262000	3729600	6370300	6161800	N	N
Q6RW13	Type-1 angiotensin II receptor-associated protein	AGTRAP	4.0031	1	1	1	13.8	8	16225000	0	0	16225000	N	N
Q04206	Transcription factor p65	RELA	4.004	1	1	1	2.5	34	16166000	7804800	3783200	4577800	N	N
O95372	Acyl-protein thioesterase 2	LYPLA2	6.9389	3	3	3	17.3	17	16076000	16076000	0	3895900	N	N
Q96IJ6	Mannose-1-phosphate guanyltransferase alpha	GMPPA	3.4625	2	2	2	6.9	23	16072000	12506000	0	3566300	N	N
P10619	Lysosomal protective protein;Lysosomal protective protein 32 kDa chain;Lysosomal protective protein 20 kDa chain	CTSA	6.7393	2	2	2	5.4	29	15999000	10102000	3348500	2548300	N	N
O00764	Pyridoxal kinase	PDXK	31.139	7	7	7	34	23	15998000	6517200	11019000	4979500	N	N
Q9ULW0	Targeting protein for Xklp2	TPX2	26.035	7	7	7	12	76	15970000	5382600	4764900	5822200	N	N
P52732	Kinesin-like protein KIF11	KIF11	29.18	10	10	10	13.6	93	15965000	4117600	5874200	5973000	N	N
Q15269	Periodic tryptophan protein 2 homolog	PWP2	14.392	7	7	7	11.1	61	15961000	7791100	3300900	4869200	N	N
Q15428	Splicing factor 3A subunit 2	SF3A2	5.9295	3	3	3	8.4	23	15932000	8395500	7117800	8814700	N	N
Q8N2F6	Armadillo repeat-containing protein 10	ARMC10	11.72	3	3	3	10.2	20	15876000	3430400	5886300	6558800	N	N
O43837	Isocitrate dehydrogenase [NAD] subunit beta, mitochondrial	IDH3B	28.621	7	7	7	22.3	27	15843000	7956300	4207300	3679200	N	N
O00186	Syntaxin-binding protein 3	STXBP3	12.206	5	5	5	10.3	52	15811000	3596700	4179600	8034800	N	N
Q13620	Cullin-4B	CUL4B	41.138	9	9	8	10.3	82	15767000	9090500	3620300	3055900	N	N
Q15833	Syntaxin-binding protein 2	STXBP2	13.877	7	7	7	16.7	53	15761000	11389000	4372000	892370	N	N
Q6RFH5	WD repeat-containing protein 74	WDR74	10.615	3	3	3	9.6	30	15755000	8802600	2449400	4503200	N	N
Q15027	Arf-GAP with coiled-coil, ANK repeat and PH domain-containing protein 1	ACAP1	2.234	2	2	2	4.6	57	15735000	8227200	4379800	3127600	N	N
Q96J01	THO complex subunit 3	THOC3	9.7748	4	4	4	12.8	25	15716000	5144100	9010200	6705400	N	N
Q9BTT6	Leucine-rich repeat-containing protein 1	LRRC1	55.757	8	8	7	28.8	37	15651000	6011600	2547800	7091600	N	Y
Q9Y3D8	Adenylate kinase isoenzyme 6	AK6	3.6424	2	2	2	14.5	17	15559000	5229400	0	10329000	N	N
Q12904	Aminoacyl tRNA synthase complex-interacting multifunctional protein 1;Endothelial monocyte-activating polypeptide 2	AIMP1	21.447	7	7	7	27.2	25	15490000	22736000	6050900	9439300	N	N
Q9H0C8	Integrin-linked kinase-associated serine/threonine phosphatase 2C	ILKAP	2.4352	2	2	2	7.7	35	15482000	4780000	3730900	6970900	N	N
Q9UNX4	WD repeat-containing protein 3	WDR3	8.6861	4	4	4	4	74	15482000	6226400	3336600	5919200	N	N
Q96DV4	39S ribosomal protein L38, mitochondrial	MRPL38	9.795	3	3	3	8.9	31	15428000	5881300	0	9546500	N	N
O95361;Q309B1	Tripartite motif-containing protein 16;Tripartite motif-containing protein 16-like protein	TRIM16;TRIM16L	20.226	8;4	8;4	8;4	20.2	42	15407000	5713600	4258600	5434700	N	N
[truncated: 1,135 more rows]
