# Supplementary material for: Site-Specific Activity-Based Protein Profiling Using Phosphonate Handles
Source: Mol Cell Proteomics. 2022 Nov 24;22(1):100455. doi: 10.1016/j.mcpro.2022.100455 (PMC9803953; doi:10.1016/j.mcpro.2022.100455)
Supplement: Supplemental data 3 [file mmc3.xlsx]

## Sheet: Legend
Supplementary Table 3: Student's t-test on probe-labeled peptide intensities of lysate and intact cell treated samples
Table of content
Sheet	Explanation
Student t-test	Student's t-test on probe-labeled peptide intensities of lysate and intact cell treated samples
Headers	Explanation
Uniprot ID	Uniprot protein identifier
Protein name	Protein name
Gene names	Gene names
Sequence	Peptide sequence
Site in protein	Position of PF-06672131-bound residue on the protein
-LOG(P-value)	P-value student's t-test of specific site
log2 (Difference intact vs lysate)	Log2 difference in intensity on PF-06672131 site level
Lysate_01 intensity	Median substracted intensity of probe-labeled peptide in Lysate_01
Lysate_02 intensity	Median substracted intensity of probe-labeled peptide in Lysate_02
Lysate_03 intensity	Median substracted intensity of probe-labeled peptide in Lysate_03
Intact_01 intensity	Median substracted intensity of probe-labeled peptide in Intact_01
Intact_02 intensity	Median substracted intensity of probe-labeled peptide in Intact_02
intact_03 intensity	Median substracted intensity of probe-labeled peptide in Intact_03

## Sheet: Student t-test
Supplementary Table 3: Student's t-test on probe-labeled peptide intensities of lysate and intact cell treated samples
Uniprot ID	Protein name	Gene names	Sequence	Site in protein	-LOG(P-value)	log2 (Difference intact vs lysate)	Lysate_01 intensity	Lysate_02 intensity	Lysate_03 intensity	Intact_01 intensity	Intact_02 intensity	intact_03 intensity
Q9NRG9	Aladin	AAAS	CSLGLFPPPPPR	2	0.0357062	0.0748386	1.4669	-0.639352	-0.552924	0.499141	-0.0809793	0.0809793
P61221	ATP-binding cassette sub-family E member 1	ABCE1	VALALCLGK	475	1.58767	1.3819	-1.0534	-1.49926	-2.15362	0	-0.662901	0.102341
P49748	Very long-chain specific acyl-CoA dehydrogenase, mitochondrial	ACADVL	TSAVPSPCGK	237	1.85633	-2.69056	1.10919	0	-0.215925	-2.60504	-3.12563	-1.44774
P24752	Acetyl-CoA acetyltransferase, mitochondrial	ACAT1	QAVLGAGLPISTPCTTINK	119	1.45993	-2.04379	1.41949	0	-0.499315	-1.70194	-2.27899	-1.23026
P53396	ATP-citrate synthase	ACLY	VDATADYICK	229	1.12878	-2.12806	1.32863	0.444373	-0.457459	-0.444373	-2.94291	-1.68135
Q15067	Peroxisomal acyl-coenzyme A oxidase 1	ACOX1	LVCGMVSYLNDLPSQR	449	2.13954	2.35208	-1.44436	-2.36331	-2.14552	1.11709	0	-0.0140533
Q96CM8	Acyl-CoA synthetase family member 2, mitochondrial	ACSF2	LNTPGELCIR	462	1.07776	-1.44501	-1.48141	0.0229063	-0.0229063	-1.79183	-2.67821	-1.34639
O60488	Long-chain-fatty-acid--CoA ligase 4	ACSL4	GYDAPLCNLLLFK	420	2.13165	1.70427	-1.30386	-2.20426	-1.52658	0.393074	-0.31496	0
P60709	Actin, cytoplasmic 1;Actin, cytoplasmic 1, N-terminally processed	ACTB	DDDIAALVVDNGSGMCK	17	2.35981	-4.95207	1.28276	1.29088	0	-5.20619	-2.70153	-4.37486
P60709;P63261	Actin, cytoplasmic 1;Actin, cytoplasmic 1, N-terminally processed;Beta-actin-like protein 2;Actin, cytoplasmic 2;Actin, cytoplasmic 2, N-terminally processed	ACTB;ACTBL2;ACTG1	CDVDIRK	285	1.61503	-1.77802	0.0141315	0	-1.11411	-2.29139	-2.64279	-1.49986
P63261	Actin, cytoplasmic 2;Actin, cytoplasmic 2, N-terminally processed	ACTG1	EEEIAALVIDNGSGMCK	17	1.40443	-1.64978	0.310444	-0.310444	-1.49684	-2.18995	-2.36164	-1.89458
O96019;O94805	Actin-like protein 6A;Actin-like protein 6B	ACTL6A;ACTL6B	AGYAGEDCPK	32	1.48335	-1.63911	1.42598	0.376511	0	-1.05885	-1.51792	-0.538052
P12814	Alpha-actinin-1	ACTN1	MVSDINNAWGCLEQVEK	370	1.93939	2.77992	-1.45917	-0.670479	-2.60781	1.30499	0.670479	1.62684
P12814	Alpha-actinin-1	ACTN1	ICDQWDNLGALTQK	480	1.66359	1.26937	-0.902413	-1.61643	-1.8285	0	-0.589674	0.0504227
P12814;O43707	Alpha-actinin-1;Alpha-actinin-4	ACTN1;ACTN4	AETAANRICK	263	0.148311	-0.424474	1.24247	-1.9955	-0.0103436	0.0103436	-0.403999	-1.64314
Q9NZ32	Actin-related protein 10	ACTR10	CIIPSVIK	37	0.106816	-0.248537	0.642393	-1.82623	0.477295	-0.539904	-0.912252	0
P61158	Actin-related protein 3	ACTR3	AGRLPACVVDCGTGYTK	8;12	1.145	-1.86817	0.756886	0	-1.61416	-2.19992	-2.67677	-1.58508
P61158	Actin-related protein 3	ACTR3	YSYVCPDLVK	235	1.43307	-2.24445	1.24116	0	-0.484459	-2.09052	-2.8333	-1.05282
P61158	Actin-related protein 3	ACTR3	LGYAGNTEPQFIIPSCIAIK	34	1.36859	1.58559	-1.69077	-2.124	-1.55477	0.564617	0	-1.17739
P61158	Actin-related protein 3	ACTR3	DYEEIGPSICR	408	0.478883	-1.04453	0.922969	-1.56825	-1.53699	-0.922969	-2.52425	-1.86862
P55265	Double-stranded RNA-specific adenosine deaminase	ADAR	NFYLCPV	1224	1.11427	4.36687	-0.724142	-6.8361	-2.36137	0.724142	0.918888	1.53596
Q96D53	AarF domain-containing protein kinase 4	ADCK4	IVQTLCTVR	147	1.80244	1.53788	-1.30163	-1.43139	-2.38225	0.0103855	-0.512022	0
Q9BRR6	ADP-dependent glucokinase	ADPGK	SLWSSLCLGPAPAPPGPVSPEGR	40	1.95496	1.93597	-1.30321	-1.77532	-2.2607	0.796259	0	-0.327579
P30520	Adenylosuccinate synthetase isozyme 2	ADSS	VVDLLAQDADIVCR	58	1.56647	-1.95896	1.29655	-0.651091	0	-1.79601	-1.80421	-1.6312
P23526	Adenosylhomocysteinase	AHCY	FDNLYGCR	195	0.731481	-1.00998	-1.12056	0.718268	0.528516	-0.528516	-1.00654	-1.36864
O43865	Putative adenosylhomocysteinase 2;Putative adenosylhomocysteinase 3	AHCYL1;AHCYL2	LCVPAMNVNDSVTK	272	1.55773	-2.41065	1.97305	1.15659	0.478152	-0.822877	-2.32312	-0.478152
O43865	Putative adenosylhomocysteinase 2;Putative adenosylhomocysteinase 3	AHCYL1;AHCYL2	FDNLYCCR	292;293	0.450776	0.639972	-1.37796	-0.636013	0.571236	-0.127369	0	0.604546
O95433	Activator of 90 kDa heat shock protein ATPase homolog 1	AHSA1	CEVTEVSK	56	0.704687	-1.5557	1.02662	-2.03057	0	-1.45395	-2.80196	-1.41514
Q13155	Aminoacyl tRNA synthase complex-interacting multifunctional protein 2	AIMP2	SCENLAPFNTALK	306	1.90687	-2.05418	0.966228	0	-0.375263	-2.00244	-2.21084	-1.3583
Q13155	Aminoacyl tRNA synthase complex-interacting multifunctional protein 2	AIMP2	FSIQTMCPIEGEGNIAR	205	1.2529	2.14989	-1.65407	-2.20001	-1.07473	0.926682	-0.926682	1.52086
O00170	AH receptor-interacting protein	AIP	YYDAIACLK	208	2.64778	-1.94743	0.172783	-0.182343	0	-1.96345	-2.39564	-1.49276
Q92667	A-kinase anchor protein 1, mitochondrial	AKAP1	TYVSCLK	438	0.322277	0.808877	-1.39386	-2.05666	-1.87151	-0.520166	-2.89541	0.520166
P14550	Alcohol dehydrogenase [NADP(+)]	AKR1A1	AASCVLLHTGQK	5	0.148388	-0.160548	0.0677843	-0.0677843	-0.280141	0.18439	0.0854368	-1.03161
Q8IZ83	Aldehyde dehydrogenase family 16 member A1	ALDH16A1	GAAACDLVQR	350	1.33637	-1.65091	-1.42623	0.281295	-0.281295	-2.3347	-2.48293	-1.56133
P49189	4-trimethylaminobutyraldehyde dehydrogenase	ALDH9A1	VIATFTCSGEK	45	0.806847	-1.41237	0.431837	-0.431837	-2.10398	-1.75841	-2.74918	-1.83349
P04075	Fructose-bisphosphate aldolase A	ALDOA	RALANSLACQGK	339	2.3115	-2.92694	1.30358	0	0.21538	-2.60959	-2.86864	-1.78362
P04075	Fructose-bisphosphate aldolase A	ALDOA	ALANSLACQGK	339	1.89176	-2.11564	0.730764	0	-0.470707	-1.86062	-2.7002	-1.52603
Q92685	Dol-P-Man:Man(5)GlcNAc(2)-PP-Dol alpha-1,3-mannosyltransferase	ALG3	SGSAAQAEGLCK	21	1.08607	1.53802	-1.05681	-2.3625	-2.26494	0.304747	-1.37494	0
Q01433	AMP deaminase 2	AMPD2	SLPGPAPCLK	107	0.75325	0.477495	0.159997	-0.554135	-0.550097	0.238212	-0.159997	0.410033
Q01433	AMP deaminase 2	AMPD2	CGVPFTDLLDAAK	230	1.66763	2.27257	-0.939142	-3.02186	-1.97869	0.510962	0	0.367062
Q9UJX3	Anaphase-promoting complex subunit 7	ANAPC7	EGRLEDVENLGCR	329	1.43005	1.59639	-1.53005	-2.34477	-2.08385	0.137775	-1.30727	0
Q9UJX3	Anaphase-promoting complex subunit 7	ANAPC7	NALANQSDCVLHR	509	0.0740914	0.157733	1.38385	-0.361038	-0.687822	0.361038	-0.431181	0.878326
Q9UJX3	Anaphase-promoting complex subunit 7	ANAPC7	LEDVENLGCR	329	0.257139	0.566848	-1.01892	-2.14544	-2.38482	0	-2.65909	-1.18955
O75179	Ankyrin repeat domain-containing protein 17	ANKRD17	VCDLLLK	58	1.22633	1.38883	-1.22016	-2.37289	-1.8173	0.031353	-0.031353	-1.24389
Q92688	Acidic leucine-rich nuclear phosphoprotein 32 family member B	ANP32B	ELVLDNCK	27	1.63938	-2.04039	1.15435	0	-0.251127	-1.5108	-2.45982	-1.24732
P04083	Annexin A1	ANXA1	ILVALCGGN	343	0.542846	-0.605621	1.28288	-0.154069	0.133422	-0.133422	-0.596221	0.17501
P04083	Annexin A1	ANXA1	CLTAIVK	263	0.521031	-1.06688	0.426195	-2.50642	-0.426195	-1.8029	-2.33259	-1.57158
P07355	Annexin A2;Putative annexin A2-like protein	ANXA2;ANXA2P2	STVHEILCK	9	0.273641	-0.458096	1.19289	0.522223	-0.959791	-0.107248	-0.618967	0.107248
P07355	Annexin A2;Putative annexin A2-like protein	ANXA2;ANXA2P2	ALLYLCGGDD	335	1.40541	-1.49926	1.53152	0.249422	0.525068	-0.636137	-1.3062	-0.249422
P07355	Annexin A2;Putative annexin A2-like protein	ANXA2;ANXA2P2	GLGTDEDSLIEIICSR	133	0.949896	1.27528	-0.857456	-1.61953	-2.48532	0	0.0744915	-1.21096
P12429	Annexin A3	ANXA3	FTEILCLR	202	2.3622	1.73201	-1.37828	-1.58734	-2.12351	-0.288729	0	0.395626
P08758	Annexin A5	ANXA5	ALLLLCGEDD	316	1.59277	-2.34252	1.71127	0.782709	0.48175	-1.1615	-2.40856	-0.48175
O43747	AP-1 complex subunit gamma-1	AP1G1	STIVDCLK	353	1.48168	-0.966771	0.917669	0.311638	0.135798	-0.135798	-0.69401	-0.7054
P63010;Q10567	AP-2 complex subunit beta;AP-1 complex subunit beta-1	AP2B1;AP1B1	DCEDPNPLIR	95	2.46652	-2.61944	1.95717	1.12891	0.932397	-1.07045	-1.83699	-0.932397
P63010;Q10567	AP-2 complex subunit beta;AP-1 complex subunit beta-1	AP2B1;AP1B1	ITEYLCEPLRK	123	0.102768	-0.38693	-1.75754	2.03233	-1.11253	0.243008	-1.99853	-0.243008
Q9BZZ5	Apoptosis inhibitor 5	API5	LLAEMSSFCGDMEK	297	1.25679	-1.50793	0	0.0773487	-1.24055	-1.38767	-2.6089	-1.69044
Q9NP61	ADP-ribosylation factor GTPase-activating protein 3	ARFGAP3	LANTCFNEIEK	241	0.0327679	0.105406	-1.45638	-0.239838	-0.747059	0.239838	-2.76057	0.393671
Q13795	ADP-ribosylation factor-related protein 1	ARFRP1	VVTSEALCGVPVLVLANK	125	0.989651	1.37331	-1.37634	-1.68731	-2.00316	0	-1.52086	0.573969
Q8IUR7	Armadillo repeat-containing protein 8	ARMC8	ACLLETPIR	3	1.44298	1.40327	-0.787941	-2.09279	-1.91109	0	0.000825882	-0.582823
Q8NBU5	ATPase family AAA domain-containing protein 1	ATAD1	DAAFQNVLTHVCLD	359	2.30191	1.68169	-1.40151	-1.86445	-1.81163	0.437809	0	-0.470316
Q8NBU5	ATPase family AAA domain-containing protein 1	ATAD1	GVLLYGPPGCGK	137	0.131332	-0.400063	-1.58346	-0.492935	0	-2.06798	0.942938	-2.15154
Q9NT62	Ubiquitin-like-conjugating enzyme ATG3	ATG3	IVEACK	182	2.63633	1.61542	-1.03954	-1.50782	-1.34295	0	0.299812	0.65613
P31939	Bifunctional purine biosynthesis protein PURH;Phosphoribosylaminoimidazolecarboxamide formyltransferase;IMP cyclohydrolase	ATIC	VVACNLYPFVK	101	0.0227624	0.103856	2.60114	-1.78066	-1.98609	-0.100273	-0.854033	0.100273
P05023	Sodium/potassium-transporting ATPase subunit alpha-1;Sodium/potassium-transporting ATPase subunit alpha-2	ATP1A1;ATP1A2;ATP1A3;ATP1A4;ATP12A	LIIVEGCQR	705	1.34213	-1.85176	1.01604	0.354917	0.270181	-2.35089	-1.29306	-0.270181
P05023	Sodium/potassium-transporting ATPase subunit alpha-1;Sodium/potassium-transporting ATPase subunit alpha-2	ATP1A1;ATP1A2	ACVVHGSDLK	663	0.309896	-0.511553	1.24724	0.662744	-0.886886	-0.511563	-0.24038	0.24038
P05023	Sodium/potassium-transporting ATPase subunit alpha-1;Sodium/potassium-transporting ATPase subunit alpha-2	ATP1A1;ATP1A2;ATP1A3;ATP1A4	NLEAVETLGSTSTICSDK	374	0.0165492	-0.031215	-1.4443	0.162197	0.201096	0	-1.0097	-0.164953
P05023	Sodium/potassium-transporting ATPase subunit alpha-1;Sodium/potassium-transporting ATPase subunit alpha-2	ATP1A1	NIAFFSTNCVEGTAR	249	0.539521	-1.3349	1.08238	-1.88601	0	-0.586887	-2.85102	-1.37044
P16615	Sarcoplasmic/endoplasmic reticulum calcium ATPase 2	ATP2A2	ECVQPATK	997	0.126595	0.192888	0.466149	-0.22049	-0.903234	0.22049	-0.798339	0.498939
P16615	Sarcoplasmic/endoplasmic reticulum calcium ATPase 2	ATP2A2;ATP2A3	VGEATETALTCLVEK	447	0.691004	0.825039	0.339555	-0.956258	-0.855	0.508857	-0.339555	0.834111
P56134	ATP synthase subunit f, mitochondrial	ATP5J2	ASVGECPAPVPVK	7	1.8453	-1.80968	0.708532	0	-0.443491	-1.64172	-2.23917	-1.28311
P48047	ATP synthase subunit O, mitochondrial	ATP5O	GEVPCTVTSASPLEEATLSELK	141	1.25272	1.32351	-1.2626	-2.04663	-1.84844	0.319214	-0.319214	-1.18715
P38606	V-type proton ATPase catalytic subunit A	ATP6V1A	VLDALFPCVQGGTTAIPGAFGCGK	240;254	2.2594	1.6446	-1.11774	-1.98083	-1.72211	0	-0.218813	0.331934
Q9UBB4	Ataxin-10	ATXN10	LIGNLCYK	382	0.291545	-0.750351	1.20428	0.292334	-1.88545	-1.71015	-0.929729	0
Q9UBB4	Ataxin-10	ATXN10	ETTNIFSNCGCVR	354	1.33797	1.64623	-0.061451	-1.13378	-1.69061	0.864367	0.061451	1.12704
Q9NQS1	Cell death regulator Aven	AVEN	EWDSEASCPK	169	1.00093	1.27741	-1.32821	-1.68717	-2.24531	0.426011	-0.426011	-1.42845
Q9NQS1	Cell death regulator Aven	AVEN	ALQELPLCLR	193	1.81519	1.40879	-1.24359	-1.43615	-2.09345	0.0968704	-0.643682	0
Q9UL15	BAG family molecular chaperone regulator 5	BAG5	INFVMCEVNK	191	1.66621	1.65115	-1.09799	-2.15861	-2.22708	0	-0.696581	0.166359
Q9UQB8	Brain-specific angiogenesis inhibitor 1-associated protein 2	BAIAP2	LPLWQQACADPSK	230	1.71762	-2.13346	1.51373	0.777713	0.513148	-0.970235	-2.11239	-0.513148
Q9NXR7	BRCA1-A complex subunit BRE	BRE	VGLDATNCLR	34	0.765467	1.11467	-1.19805	-1.93515	-2.01025	0.258373	-0.258373	-1.79942
O43684	Mitotic checkpoint protein BUB3	BUB3	TPCNAGTFSQPEK	129	0.137279	-0.437433	-1.3183	-2.63497	0.17592	-0.17592	-3.12274	-1.79098
Q9Y6E2	Basic leucine zipper and W2 domain-containing protein 2	BZW2	LSQECPIK	270	1.84159	1.69232	-1.18974	-1.87456	-2.19112	0	-0.576218	0.397757
Q9Y224	UPF0568 protein C14orf166	C14orf166	LTALDYHNPAGFNCK	19	1.76993	-1.89802	0.52326	0	-0.800194	-1.96651	-2.50435	-1.50012
Q9BQ61	Uncharacterized protein C19orf43	C19orf43	AHQCGDDDK	165	1.93731	-2.00692	0.50934	0	-0.837193	-2.08713	-2.52689	-1.7346
Q9BRJ6	Uncharacterized protein C7orf50	C7orf50	SGAELALDYLCR	107	0.236197	-0.736273	0.990623	-0.226945	-2.31396	0.226945	-2.26359	-1.72245
Q9H7E9	UPF0488 protein C8orf33	C8orf33	AALGHLAGEAAAAPGPGTPCASR	21	0.490395	0.776001	0.0492172	-2.08372	-1.01587	0	-0.856171	0.133797
P27708	CAD protein;Glutamine-dependent carbamoyl-phosphate synthase;Aspartate carbamoyltransferase;Dihydroorotase	CAD	VAEPELMGTPDGTCYPPPPVPR	1889	1.23227	1.02251	-0.0967083	-0.0872612	-0.775055	0.88443	0.0872612	1.13683
P27708	CAD protein;Glutamine-dependent carbamoyl-phosphate synthase;Aspartate carbamoyltransferase;Dihydroorotase	CAD	NSVTGGTAAFEPSVDYCVVK	736	2.45882	-2.28126	0.667919	0	-0.3606	-1.894	-2.59547	-2.04697
P27708	CAD protein;Glutamine-dependent carbamoyl-phosphate synthase;Aspartate carbamoyltransferase;Dihydroorotase	CAD	ILALDCGLK	183	1.40729	-1.34871	0.929152	1.38998	0.176847	-1.05616	-0.176847	-0.317142
P27708	CAD protein;Glutamine-dependent carbamoyl-phosphate synthase;Aspartate carbamoyltransferase;Dihydroorotase	CAD	CLGFSDK	868	1.72975	-2.15358	0.361877	0	-0.401569	-1.70295	-3.19982	-1.59767
P27708	CAD protein;Glutamine-dependent carbamoyl-phosphate synthase;Aspartate carbamoyltransferase;Dihydroorotase	CAD	LCPPGIPTPGSGLPPPRK	379	1.0475	-1.38198	0.221352	-0.221352	-1.68055	-1.70108	-2.40688	-1.71853
P27797	Calreticulin	CALR	HEQNIDCGGGYVK	105	1.31088	-1.90062	0.852497	-0.964159	0	-1.68894	-2.77716	-1.34742
Q86VP6	Cullin-associated NEDD8-dissociated protein 1	CAND1	CLGPLVSK	71	1.3929	-1.93499	-0.823996	0	0.0960217	-3.0484	-2.40161	-1.08295
Q86VP6	Cullin-associated NEDD8-dissociated protein 1	CAND1	NCIGDFLK	1007	1.82486	-1.78214	0.0591173	0.297927	-0.0591173	-0.93979	-2.40399	-1.70472
Q86VP6	Cullin-associated NEDD8-dissociated protein 1	CAND1	TVIGELPPASSGSALAANVCK	131	0.57795	-1.18547	2.26589	-0.00464821	0	0.372334	-0.281477	-1.38602
Q86VP6	Cullin-associated NEDD8-dissociated protein 1	CAND1	DLFTCTIK	571	1.9353	1.92761	-1.43269	-1.71939	-2.64881	0	-0.420309	0.402254
Q01518	Adenylyl cyclase-associated protein 1	CAP1	ALLVTASQCQQPAENK	93	1.32429	-1.73528	0	0.289576	-1.24102	-2.25922	-2.60897	-1.28908
Q01518	Adenylyl cyclase-associated protein 1	CAP1	CVNTTLQIK	356	1.59275	-1.79843	0.488369	0	-0.646872	-1.56964	-2.6411	-1.34305
P07384	Calpain-1 catalytic subunit	CAPN1	SEEIITPVYCTGVSAQVQK	11	0.173136	0.196861	-0.218438	-0.320296	0.408467	0.218438	-0.509252	0.75113
P07384	Calpain-1 catalytic subunit	CAPN1	LEICNLTPDALK	351	2.17151	1.96343	-1.27421	-1.87728	-2.12664	0	-0.154869	0.767042
P17655	Calpain-2 catalytic subunit	CAPN2	RPTEICADPQFIIGGATR	82	1.03897	1.09956	-1.21579	-1.64067	-1.67972	0.40567	-0.40567	-1.2375
P04632	Calpain small subunit 1	CAPNS1	TDGFGIDTCR	144	1.6127	-4.48729	0.919586	0.380087	0	-1.73542	-6.00256	-4.42422
Q14444	Caprin-1	CAPRIN1	PVCGTTYK	226	1.6955	-2.4562	1.42395	0	-0.494337	-2.28466	-2.61487	-1.53944
P47756	F-actin-capping protein subunit beta	CAPZB	SDQQLDCALDLMR	8	1.05912	-2.76601	3.75347	-0.138426	2.47658	0.138426	-1.07395	-1.27088
P47756	F-actin-capping protein subunit beta	CAPZB	DETVSDCSPHIANIGR	206	0.463585	0.947933	-0.0425758	0	-2.32693	0.623955	-0.713829	0.564167
Q86X55	Histone-arginine methyltransferase CARM1	CARM1	AAAAAAVGPGAGGAGSAVPGGAGPCATVSVFPGAR	26	2.50829	1.97868	-1.45079	-1.85394	-2.00032	0.274123	-0.274123	0.631005
P16152	Carbonyl reductase [NADPH] 1	CBR1	DVCTELLPLIK	122	1.84492	-1.96883	1.92216	0.614934	0.656537	-0.614934	-1.29642	-0.801496
P16152	Carbonyl reductase [NADPH] 1	CBR1	ILLNACCPGWVR	226;227	1.35893	-2.17306	-1.39113	0	0.926966	-2.26	-2.91868	-1.80465
P16152	Carbonyl reductase [NADPH] 1	CBR1	SCSPELQQK	150	2.12583	-2.09522	0.598953	0	-0.483618	-2.08212	-2.52575	-1.56246
Q13185	Chromobox protein homolog 3	CBX3	LTWHSCPEDEAQ	177	1.29201	1.27566	-1.1963	-1.2588	-2.15681	0.157528	-0.942451	0
Q8N163	Cell cycle and apoptosis regulator protein 2	CCAR2	VVTQNICQYR	754	2.11002	-2.12725	0.342028	0	-0.376652	-2.09613	-2.81088	-1.50935
Q6YP21	Kynurenine--oxoglutarate transaminase 3	CCBL2	LSAIPVSAFCNSETK	416	1.86938	-2.30219	0.926291	0	-0.283743	-1.79291	-2.89002	-1.5811
P78371	T-complex protein 1 subunit beta	CCT2	SLHDALCVLAQTVK	395	0.25938	0.71417	-1.27351	-1.92352	-2.14032	0.0187683	-3.19484	-0.0187683
P78371	T-complex protein 1 subunit beta	CCT2	RVPDHHPC	535	1.09654	1.24233	-0.969629	-1.41271	-2.05501	0.359997	0	-1.07034
P49368	T-complex protein 1 subunit gamma	CCT3	IPGGIIEDSCVLR	213	1.04406	1.40953	0.0838757	-1.73531	-1.7274	0.551153	-0.0838757	0.382462
P49368	T-complex protein 1 subunit gamma	CCT3	NLQDAMQVCR	398	1.17741	-2.01475	1.19655	0.661275	0.308587	-0.776814	-2.79244	-0.308587
P49368	T-complex protein 1 subunit gamma	CCT3	TLIQNCGASTIR	455	0.127768	-0.297894	0.614689	0.280958	-1.29536	0.559635	-0.280958	-1.57207
P49368	T-complex protein 1 subunit gamma	CCT3	WSSLACNIALDAVK	173	1.05191	1.22481	-1.23504	-1.36046	-2.08237	0	-1.27942	0.27598
P49368	T-complex protein 1 subunit gamma	CCT3	IGDEYFTFITDCK	366	2.12547	2.37999	-1.63755	-2.34895	-2.01579	1.23607	0	-0.0983829
P50991	T-complex protein 1 subunit delta	CCT4	TLSGMESYCVR	450	1.3852	-3.38028	2.49872	1.21119	0.740325	-0.740325	-3.90948	-1.04081
P50991	T-complex protein 1 subunit delta	CCT4	ITGCASPGK	379	0.15201	-0.628396	1.86818	1.03245	-2.09415	-1.58546	1.5392	-1.03245
P50991	T-complex protein 1 subunit delta	CCT4	TGCNVLLIQK	295	0.244592	-0.379176	0.391791	0.17171	-0.17171	-1.27153	-0.246987	0.772779
P50991	T-complex protein 1 subunit delta	CCT4	IGLIQFCLSAPK	252	1.71231	1.65805	-1.17329	-1.94131	-2.17857	0	-0.699757	0.380718
P50991	T-complex protein 1 subunit delta	CCT4	DIEREDIEFICK	337	0.156854	-0.577439	0	-0.0341721	-2.50591	0.625616	-3.1466	-1.75142
P50991	T-complex protein 1 subunit delta	CCT4	LGGTIDDCELVEGLVLTQK	221	2.53533	2.15655	-1.7316	-2.25813	-2.46048	0.445814	-0.426367	0
P48643	T-complex protein 1 subunit epsilon	CCT5	EMNPALGIDCLHK	493	1.8477	-2.07441	1.93542	0.489181	1.02946	-0.870793	-1.40919	-0.489181
P48643	T-complex protein 1 subunit epsilon	CCT5	IAILTCPFEPPKPK	253	0.73119	-1.58896	-0.200434	0.746511	0.718737	-2.98247	-0.72002	0.200434
P48643	T-complex protein 1 subunit epsilon	CCT5	MLVIEQCK	377	2.33403	-2.95991	1.05081	0	0.373142	-2.23236	-3.29923	-1.9242
P40227	T-complex protein 1 subunit zeta	CCT6A	NAIDDGCVVPGAGAVEVAMAEALIK	406	0.684082	1.17008	-0.960274	-2.15138	-2.27207	0.345941	-0.345941	-1.87347
Q99832	T-complex protein 1 subunit eta	CCT7	YNFFTGCPK	364	0.644895	-0.67017	1.26383	-0.18646	0.37672	-0.152014	-0.556421	0.152014
Q99832	T-complex protein 1 subunit eta	CCT7	QLCDNAGFDATNILNK	450	2.03324	-2.06241	1.66232	0.672286	0.56684	-0.56684	-1.32204	-1.3969
Q99832	T-complex protein 1 subunit eta	CCT7	CAMTALSSK	158	0.882149	-2.09674	1.20493	-0.210011	0	-3.48273	0.0327377	-1.84532
P50990	T-complex protein 1 subunit theta	CCT8	QITSYGETCPGLEQYAIK	430	1.38052	-3.19631	1.63711	0	0.664366	-1.72904	-4.34678	-1.21163
P50990	T-complex protein 1 subunit theta	CCT8	IAVYSCPFDGMITETK	244	1.67342	-2.24056	1.78106	0.625949	0.922515	-0.625949	-2.13235	-0.633864
P50990	T-complex protein 1 subunit theta	CCT8	AHEILPNLVCCSAK	148;149	0.800345	1.09768	0.0632706	-1.66513	-1.47821	0.655882	-0.442911	0
P50990	T-complex protein 1 subunit theta	CCT8	NIQACK	36	0.393043	-1.09878	-1.68256	0.825038	-0.245212	-2.95303	0.245212	-1.69127
O15446	DNA-directed RNA polymerase I subunit RPA34	CD3EAP	FCAFGGNPPVTGPR	150	2.7227	1.67957	-1.37411	-1.66239	-1.94487	0	-0.250687	0.308041
P60953	Cell division control protein 42 homolog	CDC42	YVECSALTQK	157	1.42281	-2.06616	0.887335	-0.960068	0	-1.67395	-2.92057	-1.67668
P23528	Cofilin-1	CFL1	HELQANCYEEVK	139	0.987803	0.912863	0.149314	-0.72589	-0.806323	0.646995	-0.149314	0.858008
P23528	Cofilin-1	CFL1	AVLFCLSEDK	39	0.457959	1.79815	0.824918	-4.75964	-0.863597	0.596131	-0.53847	0.53847
P23528	Cofilin-1	CFL1	AVLFCLSEDKK	39	0.678418	1.66911	-1.52788	-1.92387	-1.72015	0	-2.00772	1.84316
Q9Y6H1	Coiled-coil-helix-coiled-coil-helix domain-containing protein 2	CHCHD2	LCEGFNEVLK	134	1.36153	1.55602	-1.09211	-1.83756	-2.50365	0	-0.937517	0.172249
Q8IWX8	Calcium homeostasis endoplasmic reticulum protein	CHERP	LALEQQQLICK	69	2.08204	2.50519	-0.541696	-1.65578	-1.87421	1.34775	0.541696	1.55445
Q9NZZ3	Charged multivesicular body protein 5	CHMP5	APPPSLTDCIGTVDSR	20	0.0072065	0.0196864	1.25342	-0.153163	-1.50322	0.153163	-0.92718	0.430114
Q8N5K1	CDGSH iron-sulfur domain-containing protein 2	CISD2	VVNEINIEDLCLTK	92	1.53933	1.81034	-0.766801	-1.97404	-2.49049	0.4104	-0.210707	0
Q96S66	Chloride channel CLIC-like protein 1	CLCC1	GQDPVSSPCG	550	1.56413	1.39185	-1.07221	-1.7824	-1.77599	0	-0.792253	0.337217
O00299	Chloride intracellular channel protein 1	CLIC1	FLDGNELTLADCNLLPK	178	2.24794	2.22937	-1.64984	-2.23776	-1.96168	-0.18396	0	1.0228
Q9Y696	Chloride intracellular channel protein 4	CLIC4	FLDGNEMTLADCNLLPK	189	0.881631	-1.88789	2.11572	-0.0582981	0.936577	0	-2.43313	-0.236547
Q9Y696	Chloride intracellular channel protein 4	CLIC4	IEEFLEEVLCPPK	100	1.9167	1.37742	-1.39565	-1.83082	-1.67076	0	-0.833	0.0680504
Q00610;P53675	Clathrin heavy chain 1;Clathrin heavy chain 2	CLTC;CLTCL1	LECSEELGDLVK	459	2.25268	-3.26851	2.17387	0.939226	1.37337	-1.77246	-2.60737	-0.939226
Q00610	Clathrin heavy chain 1;Clathrin heavy chain 2	CLTC	IHEGCEEPATHNALAK	870	1.83224	3.00467	-2.97387	-0.77238	-1.23805	1.52021	0.77238	1.73713
Q00610;P53675	Clathrin heavy chain 1;Clathrin heavy chain 2	CLTC;CLTCL1	YIQAACK	736	0.705317	-0.645928	-0.0647984	0.689913	0.0647984	-0.519518	-0.958368	0.230015
Q00610	Clathrin heavy chain 1;Clathrin heavy chain 2	CLTC	YESLELCRPVLQQGR	436	1.04451	-1.81915	0.563795	0.0863934	-0.0863934	-1.99686	-2.78795	-0.108856
Q00610	Clathrin heavy chain 1;Clathrin heavy chain 2	CLTC	VIQCFAETGQVQK	491	0.00940558	-0.0246913	0.261242	-0.462936	-0.389259	1.0975	0	-1.76253
Q00610	Clathrin heavy chain 1;Clathrin heavy chain 2	CLTC	ESNCYDPERVK	753	1.04754	1.58996	-1.41036	-0.874103	-1.78668	0.874103	-1.091	0.915648
Q00610;P53675	Clathrin heavy chain 1;Clathrin heavy chain 2	CLTC;CLTCL1	AHIAQLCEK	617	1.20154	1.66813	-1.04168	-1.68993	-1.95269	1.1842	-0.864126	0
Q00610	Clathrin heavy chain 1;Clathrin heavy chain 2	CLTC	YESLELCRPVLQQGRK	436	0.780365	1.3046	-1.64038	-2.2408	-2.17859	0.372212	-0.372212	-2.14596
Q9BQ75	Protein CMSS1	CMSS1	ECFLIQPK	55	1.11778	0.763185	0.0107193	-0.789179	-0.296471	0.482584	-0.0107193	0.74276
Q99439	Calponin-2	CNN2	DGTILCTLMNK	61	0.307451	0.686267	1.02621	-0.435242	-1.45308	0.435242	-0.583317	1.34476
Q99439	Calponin-2	CNN2	CASQVGMTAPGTR	215	0.761679	1.16432	-1.83169	-2.11194	-1.60027	0.125051	-0.125051	-2.05095
Q15417	Calponin-3	CNN3	DGIILCELINK	59	0.364821	-0.632265	1.57864	0.126065	-0.684844	-0.0177221	-0.876935	0.0177221
Q15417	Calponin-3	CNN3	CASQAGMTAYGTR	173	2.16884	-1.98476	0	-0.248278	0.467293	-1.8259	-2.51085	-1.39852
Q9NZN8	CCR4-NOT transcription complex subunit 2	CNOT2	SSPSIICMPK	175	1.68372	2.18308	-1.52983	-2.0778	-1.87442	0	-0.398609	1.4658
P21964	Catechol O-methyltransferase	COMT	GTVLLADNVICPGAPDFLAHVR	223	2.23994	2.15416	-1.68022	-1.94082	-1.89053	1.09665	0	-0.145723
P53621	Coatomer subunit alpha;Xenin;Proxenin	COPA	ILSACEK	1148	1.5849	-3.0067	1.66226	1.48873	0.751584	-1.01713	-3.34882	-0.751584
P35606	Coatomer subunit beta	COPB2	TFEVCDLPVR	56	1.2316	-1.65751	1.89439	1.14341	0.123696	-0.35778	-1.32954	-0.123696
Q9ULV4	Coronin-1C	CORO1C	CDLISIPK	420	0.155609	0.497836	2.01753	-1.23895	-1.58815	0.434767	-0.434767	0.683943
Q9ULV4	Coronin-1C	CORO1C	KCDLISIPK	420	1.92636	1.97227	-1.05292	-2.3017	-1.89703	0	-0.0731907	0.738348
P57737	Coronin-7	CORO7	GLNLTTPGESDGFCANK	505	1.85614	-2.25102	0.791334	-0.533831	0	-2.33246	-2.71781	-1.4453
O75131	Copine-3	CPNE3	AAQCVTK	5	0.221392	-0.641808	2.80859	-0.0230875	0.0230875	-0.0286016	-0.605803	1.51758
O75131	Copine-3	CPNE3	VALNVSCANLLDK	15	2.90833	-2.2581	0.569481	-0.141157	0	-2.32057	-2.2521	-1.7733
Q9P2I0	Cleavage and polyadenylation specificity factor subunit 2	CPSF2	VVLASQPDLECGFSR	335	1.5997	1.73096	-1.35433	-1.58409	-2.04926	0	-0.678026	0.883215
Q9P2I0	Cleavage and polyadenylation specificity factor subunit 2	CPSF2	DSLVSSLQFCK	621	2.8628	1.88974	-1.75634	-2.22403	-1.86345	0	-0.415869	0.241276
O75390	Citrate synthase, mitochondrial	CS	GFSIPECQK	101	0.779836	-1.5157	0.876154	-1.80548	0	-1.61851	-2.64115	-1.21677
O75390	Citrate synthase, mitochondrial	CS	LPCVAAK	211	2.18198	-2.33184	0.939947	0	-0.456598	-2.31828	-2.38511	-1.80878
O75534	Cold shock domain-containing protein E1	CSDE1	GDCLQK	645	0.545888	-0.928419	-1.22991	0	-2.25148	-2.0035	-2.77957	-1.48358
P55060	Exportin-2	CSE1L	ICAVGITK	842	1.0404	-1.08284	0.674099	-0.00939178	0.166731	0.00939178	-0.908663	-1.51782
P55060	Exportin-2	CSE1L	NLFEDQNTLTSICEK	344	1.48244	-2.43214	1.81495	0	-0.548281	-1.81088	-2.52691	-1.69197
P55060	Exportin-2	CSE1L	SQICDNAALYAQK	272	2.38775	2.28439	-1.86222	-2.03102	-2.24081	0.966715	0	-0.247606
P55060	Exportin-2	CSE1L	LLTECPPMMDTEYTK	853	2.11201	-1.73591	0.154409	-0.63341	0	-1.70327	-2.39915	-1.58431
P41240	Tyrosine-protein kinase CSK	CSK	SVLGGDCLLK	290	1.97232	1.91721	-1.20125	-2.34789	-2.26985	0	-0.392687	0.325333
P41240	Tyrosine-protein kinase CSK	CSK	SAIQAAWPSGTECIAK	14	2.25101	-2.13954	0.941742	-0.227819	0	-1.92141	-2.17876	-1.60453
P04080	Cystatin-B	CSTB	MMCGAPSATQPATAETQHIADQVR	3	0.955539	0.896072	0.12668	-0.508234	-0.999296	0.568264	-0.12668	0.865782
P33240	Cleavage stimulation factor subunit 2	CSTF2	LCVQNSPQEAR	150	0.0377432	-0.0440642	0.545379	-0.211822	-0.121289	0.121289	-0.561688	0.520474
P35221	Catenin alpha-1	CTNNA1	AAAGEFADDPCSSVK	116	0.91136	-2.07275	2.32931	0.604464	-1.01186	-0.604464	-2.12204	-1.56983
P35221	Catenin alpha-1	CTNNA1;CTNNA2	IVAECNAVR	337	1.62588	-1.57075	-0.899994	-0.318695	0.318695	-1.82689	-2.35341	-1.43196
Q9UBT7	Alpha-catulin	CTNNAL1	LTGVEGNLEALAEYACK	438	3.1995	1.94842	-1.75233	-2.07441	-1.72444	0.422619	0	-0.128555
P35222	Catenin beta-1	CTNNB1	AGDREDITEPAICALR	466	2.22195	-1.77427	0	0.201397	-0.333227	-1.64969	-2.39161	-1.41332
O60716	Catenin delta-1	CTNND1	NCDGVPALVR	450	0.775313	-1.42993	0.178132	-0.178132	-1.91717	-1.68665	-3.15477	-1.36555
O60716	Catenin delta-1	CTNND1	TPAILEASAGAIQNLCAGR	692	2.59655	2.04577	-1.80077	-2.08066	-1.97279	0	-0.358622	0.641706
P17812	CTP synthase 1	CTPS1	LCSAHGVLVPGGFGVR	362	1.90146	1.7505	-1.37329	-1.8095	-2.26112	0	-0.639082	0.446686
P17812	CTP synthase 1	CTPS1	GLGLSPDLVVCR	216	0.297058	0.599031	-1.21924	0	-1.68464	0.829344	-0.551182	-1.38495
Q9NRF8	CTP synthase 2	CTPS2	GLGLSPDLIVCR	216	2.13096	1.84375	-1.45699	-2.01206	-2.54598	0.0564995	-0.540264	0
P07339	Cathepsin D;Cathepsin D light chain;Cathepsin D heavy chain	CTSD	AIGAVPLIQGEYMIPCEK	329	2.02885	1.76218	-1.36292	-1.97327	-2.00836	0	-0.568439	0.510424
Q14247	Src substrate cortactin	CTTN	CALGWDHQEK	246	1.68337	2.0025	-1.2429	-2.08263	-2.1565	1.0344	0	-0.508936
Q13619	Cullin-4A	CUL4A	PLIACVEK	289	0.0117319	0.0336655	1.20722	-1.95643	0.354223	0	-0.214888	-0.0790958
Q13619;Q13620	Cullin-4A;Cullin-4B	CUL4A;CUL4B	TLQSLACGK	633	0.809679	-1.40601	-0.368972	0.368972	-2.06124	-1.50774	-2.74203	-2.02952
Q6PI48	Aspartate--tRNA ligase, mitochondrial	DARS2	AICIPEGAK	371	0.660694	-2.044	2.35514	1.02084	-2.20117	-2.29236	-1.02084	-1.64399
Q6PI48	Aspartate--tRNA ligase, mitochondrial	DARS2	TAELLNACK	152	0.19319	-0.591917	1.27209	-2.36343	0.305633	-0.305633	-0.518695	-1.73713
P32321	Deoxycytidylate deaminase	DCTD	SEVSCK	6	0.76936	-1.2826	0.1819	-0.1819	-2.07198	-1.68125	-2.60892	-1.62962
Q9UJW0	Dynactin subunit 4	DCTN4	LLQPDFQPVCASQLYPR	258	1.32066	1.44715	-1.40967	-2.16999	-2.02944	0.30051	-0.30051	-1.26764
Q96GG9	DCN1-like protein 1	DCUN1D1	AATQCEFSK	115	2.26405	2.17745	-1.6932	-2.25698	-2.5197	0	-0.513943	0.576414
Q92499	ATP-dependent RNA helicase DDX1	DDX1	NQALFPACVLK	231	2.1597	-2.23296	0.966978	-0.354494	0	-2.14646	-2.27675	-1.66318
Q9NUU7	ATP-dependent RNA helicase DDX19A;ATP-dependent RNA helicase DDX19B	DDX19A;DDX19B	VLVTTNVCAR	392	0.00749689	-0.0112514	0.945543	-0.224257	-0.28293	0.224257	-0.402836	0.583181
Q96GQ7	Probable ATP-dependent RNA helicase DDX27	DDX27	ACIPVGLLGK	248	0.437808	0.942621	0.769396	-1.63876	-2.13291	0	-0.464891	0.290482
O15523;O00571	ATP-dependent RNA helicase DDX3Y;ATP-dependent RNA helicase DDX3X	DDX3Y;DDX3X	IGLDFCK	339;341	0.0102788	-0.0266053	0.346541	-0.510476	-1.61372	0.258269	-0.258269	-1.85747
P17844	Probable ATP-dependent RNA helicase DDX5	DDX5	LIDFLECGK	234	0.837744	2.54899	0.359863	-3.99673	-3.70473	0.130499	-0.130499	0.305382
Q9Y2R4	Probable ATP-dependent RNA helicase DDX52	DDX52	SVANVIQQAGCPVPEYIK	536	2.40189	1.61842	-1.45229	-1.51639	-2.05267	0	-0.414351	0.248259
P26196	Probable ATP-dependent RNA helicase DDX6	DDX6	GNEFEDYCLK	102	1.64245	-1.59481	1.18533	0.325559	0.317176	-1.2466	-0.317176	-1.39258
O43583	Density-regulated protein	DENR	AADISESSGADCK	13	0.908016	1.53124	-0.215028	-1.72461	-2.13994	1.06105	0.215028	-0.76195
Q15392	Delta(24)-sterol reductase	DHCR24	LGCQDAFPEVYDK	499	0.0492602	-0.193125	1.69317	-2.05794	-1.83057	-1.98933	-0.785387	0
P49366	Deoxyhypusine synthase	DHPS	IGNLLVPNENYCK	177	0.353131	0.629126	0.113701	-2.08202	-0.481813	0.292839	-0.855595	0
O60231	Putative pre-mRNA-splicing factor ATP-dependent RNA helicase DHX16	DHX16	TGMESLTVTPCSK	714	2.21625	-2.14281	0.0572433	-0.170567	0	-1.65133	-2.96081	-1.92962
Q08211	ATP-dependent RNA helicase A	DHX9	LAAQSCALSLVR	242	0.155398	-0.423085	1.23605	0	-2.01021	-0.807726	-1.26307	0.0273838
Q08211	ATP-dependent RNA helicase A	DHX9	SSVNCPFSSQDMK	1029	0.947208	-1.39686	-0.221663	-1.93997	0.221663	-1.93291	-2.43866	-1.75897
O60610	Protein diaphanous homolog 1	DIAPH1	LVAEDLSQDCFWTK	796	0.327222	0.613123	0.0905914	-0.935577	-2.05312	0.204155	-1.2629	0
O60610	Protein diaphanous homolog 1	DIAPH1	AGCAVTSLLASELTK	1227	2.89052	1.63967	-1.34191	-1.9145	-1.59065	0.239157	0	-0.167221
P09622	Dihydrolipoyl dehydrogenase, mitochondrial	DLD	NETLGGTCLNVGCIPSK	85	2.23471	-1.99087	0.63249	0	-0.5895	-2.03312	-2.14104	-1.75546
P31689	DnaJ homolog subfamily A member 1	DNAJA1	CVLNEGMPIYR	302	1.46056	-2.26741	1.66008	-0.256245	0	-1.26585	-2.57808	-1.55448
O60884	DnaJ homolog subfamily A member 2	DNAJA2	VIEPGCVR	308	1.01094	-2.0952	1.75335	0	-1.17684	-2.06386	-2.62518	-1.02006
P25685;Q9UDY4	DnaJ homolog subfamily B member 1;DnaJ homolog subfamily B member 4	DNAJB1;DNAJB4	VSLEEIYSGCTK	179	1.55836	-1.70403	1.76014	0.233004	0.986589	-1.02572	-0.873642	-0.233004
P25685	DnaJ homolog subfamily B member 1	DNAJB1	EALCGCTVNVPTLDGR	267;269	0.720588	-1.46508	0.587142	-0.587142	-2.373	-1.96254	-2.95797	-1.84772
Q99615	DnaJ homolog subfamily C member 7	DNAJC7	AIDMCPK	58	1.64428	-1.72946	-0.637087	0.0522785	0	-2.16318	-2.51275	-1.09727
P26358	DNA (cytosine-5)-methyltransferase 1	DNMT1	NQLCDLETK	62	1.33817	1.41978	-0.807646	-1.30459	-2.1938	0.472275	-0.518978	0
Q16555	Dihydropyrimidinase-related protein 2	DPYSL2	GLYDGPVCEVSVTPK	504	1.5248	1.54327	-0.781358	-1.71616	-1.6302	0	-0.354935	0.857012
Q9Y295	Developmentally-regulated GTP-binding protein 1	DRG1	GGINLTATCPQSELDAETVK	195	1.92446	-2.05135	0.667028	0	-0.670023	-2.00309	-2.53534	-1.6186
P15924	Desmoplakin	DSP	ILTCPK	2776	0.363304	-1.56302	3.30599	2.65097	-2.33478	-0.284149	-0.782732	0
P15924	Desmoplakin	DSP	GGGGYTCQSGSGWDEFTK	174	0.857712	1.30339	-1.33201	-1.94664	-2.14505	0.744097	-0.744097	-1.51352
P60981	Destrin	DSTN	ASGVQVADEVCR	12	1.03217	-1.47341	1.11655	0.318312	0	-0.0395775	-0.896328	-2.04945
P60981	Destrin	DSTN	CSTPEEIK	23	2.02195	-3.36669	1.99951	1.33324	0.76784	-2.41663	-2.81502	-0.76784
P60981	Destrin	DSTN	CSTPEEIKK	23	1.30208	1.31519	-0.859612	-1.92661	-0.718044	0.441313	-0.413004	0.413004
P60981	Destrin	DSTN	LGGSLIVAFEGCPV	163	1.20511	1.43019	-0.958743	-1.77313	-2.36354	0	0.215401	-1.02026
P33316	Deoxyuridine 5-triphosphate nucleotidohydrolase, mitochondrial	DUT	IAQLICER	222	2.29647	-2.17439	1.645	0.651175	0.878689	-0.651175	-1.49718	-1.19995
P33316	Deoxyuridine 5-triphosphate nucleotidohydrolase, mitochondrial	DUT	TDIQIALPSGCYGR	166	0.555004	-1.25274	0.790222	0	-2.42586	-2.25311	-1.76245	-1.37829
Q14204	Cytoplasmic dynein 1 heavy chain 1	DYNC1H1	PLVLCGPPGSGK	2594	0.852913	-0.926627	1.37371	0.170836	0.0472059	-0.201344	-0.939584	-0.0472059
Q14204	Cytoplasmic dynein 1 heavy chain 1	DYNC1H1	VQYPQSQACK	633	1.22768	-1.88092	2.51363	0.167311	1.35463	-0.995003	-0.167311	-0.444864
Q14204	Cytoplasmic dynein 1 heavy chain 1	DYNC1H1	GVAVLCTE	4644	1.38757	-1.57508	0	-0.936069	0.111403	-1.60633	-2.65427	-1.2893
Q5VYK3	Proteasome-associated protein ECM29 homolog	ECM29	TIAALLPCLLDK	1257	2.13788	1.93608	-1.90799	-1.92468	-2.02991	0	-0.688992	0.634644
P68104;Q5VTE0	Elongation factor 1-alpha 1;Putative elongation factor 1-alpha-like 3	EEF1A1;EEF1A1P5	PMCVESFSDYPPLGR	411	1.93161	-1.75495	1.699	0.662483	0.558254	-0.558254	-1.0993	-0.687548
P68104;Q5VTE0	Elongation factor 1-alpha 1;Putative elongation factor 1-alpha-like 3	EEF1A1;EEF1A1P5	SGDAAIVDMVPGKPMCVESFSDYPPLGR	411	1.29383	-1.71454	1.86161	1.12563	0.219796	-0.219796	-1.44598	-0.270804
P68104	Elongation factor 1-alpha 1;Putative elongation factor 1-alpha-like 3;Elongation factor 1-alpha 2	EEF1A1;EEF1A1P5;EEF1A2	CGGIDK	31	2.006	-2.57325	-0.333969	1.17265	0	-2.4328	-2.76181	-1.68647
Q5VTE0	Putative elongation factor 1-alpha-like 3;Elongation factor 1-alpha 1	EEF1A1P5;EEF1A1	DGNASGTTLLEALDCILPPTRPTDK	234	4.61924	1.6137	-1.67452	-1.70907	-1.59002	-0.168839	0	0.0363426
P29692	Elongation factor 1-delta;Elongation factor 1-beta	EEF1D;EEF1B2	LQIQCVVEDDK	247	0.52264	-1.27327	0	0.565136	-2.78125	-2.21114	-2.36089	-1.46389
P26641	Elongation factor 1-gamma	EEF1G	AAAPAPEEEMDECEQALAAEPK	266	1.90377	2.56338	-1.35303	-0.635572	-2.2786	1.82711	0.635572	0.960257
P13639	Elongation factor 2	EEF2	STLTDSLVCK	41	0.674102	0.521433	0.242516	-0.639277	-0.825588	0.0742989	-0.0742989	0.341949
P13639	Elongation factor 2	EEF2	DLEEDHACIPIK	567	1.28547	-1.54973	1.50676	0.221722	0.187258	-1.26937	-1.27682	-0.187258
P13639	Elongation factor 2	EEF2	TFCQLILDPIFK	290	1.8788	1.56718	-1.59615	-1.96854	-2.00544	0.108755	-0.977354	0
Q96C19	EF-hand domain-containing protein D2	EFHD2	AAAGELQEDSGLCVLAR	172	2.47408	2.45612	-1.3602	-2.1339	-2.26614	0.706718	0	0.901405
Q7Z2Z2	Elongation factor Tu GTP-binding domain-containing protein 1	EFTUD1	CGPNILVNK	831	0.727454	-1.27159	0.439988	-0.439988	-2.2448	-1.97634	-2.25824	-1.82499
P00533	Epidermal growth factor receptor	EGFR	NLCYANTINWK	470	1.54146	1.74676	-0.173845	-0.77895	-1.0199	1.52592	0.173845	1.56784
P00533	Epidermal growth factor receptor	EGFR	TPLLSSLSATSNNSTVACIDR	1049	1.41923	1.52125	-1.37821	-2.09816	-2.16289	0	-1.21671	0.141205
P00533	Epidermal growth factor receptor	EGFR	VCNGIGIGEFK	337	1.72942	1.72972	-1.43438	-1.38084	-2.68948	0	-0.393803	0.0782681
P00533	Epidermal growth factor receptor	EGFR	TPLLSSLSATSNNSTVACIDRNGLQSCPIK	1049;1058	1.73153	1.52377	-1.27577	-1.74098	-2.11061	0	-0.800629	0.244576
Q9BY44	Eukaryotic translation initiation factor 2A;Eukaryotic translation initiation factor 2A, N-terminally processed	EIF2A	CDPVFDFGTGPR	306	0.726975	-1.24026	0.550388	-2.09852	-0.550388	-1.80681	-2.2211	-1.79139
P20042	Eukaryotic translation initiation factor 2 subunit 2	EIF2S2	TSFVNFTDICK	226	2.40243	-1.74267	1.14971	0.60673	0.888408	-0.60673	-1.35363	-0.6228
P41091	Eukaryotic translation initiation factor 2 subunit 3;Putative eukaryotic translation initiation factor 2 subunit 3-like protein	EIF2S3;EIF2S3L	IVLTNPVCTEVGEK	434	2.73854	-3.1735	1.93171	1.08951	1.38539	-1.70707	-2.31731	-1.08951
P41091	Eukaryotic translation initiation factor 2 subunit 3;Putative eukaryotic translation initiation factor 2 subunit 3-like protein	EIF2S3	SCGSSTPDEFPTDIPGTK	105	1.71961	-2.47873	0.990324	0	-0.773174	-2.09196	-3.21132	-1.91575
Q14152	Eukaryotic translation initiation factor 3 subunit A	EIF3A	NICQQVNIK	78	1.18662	1.52346	-1.70859	-2.11634	-2.41115	0.208617	-0.208617	-1.66571
P55884	Eukaryotic translation initiation factor 3 subunit B	EIF3B	NLFNVVDCK	515	2.08179	-1.65699	0.413519	0	0.137638	-0.854519	-1.91434	-1.65096
Q99613	Eukaryotic translation initiation factor 3 subunit C;Eukaryotic translation initiation factor 3 subunit C-like protein	EIF3C;EIF3CL	CLEEFELLGK	79	0.184132	-0.550167	1.68688	-0.0296822	-1.93548	0.0296822	-0.457596	-1.50087
O15371	Eukaryotic translation initiation factor 3 subunit D	EIF3D	FMTPVIQDNPSGWGPCAVPEQFR	19	0.962727	1.11439	-1.20316	-2.01114	-1.3741	0.428142	-0.428142	-1.24521
O75821	Eukaryotic translation initiation factor 3 subunit G	EIF3G	CVTSELLK	25	0.384381	-0.422985	-0.525282	0.511198	0.381163	0.23098	-0.23098	-0.901876
O15372	Eukaryotic translation initiation factor 3 subunit H	EIF3H	LMEVCK	177	0.742184	-1.15693	2.14631	0.497862	-0.117378	0.117378	-0.68742	-0.37396
O75822	Eukaryotic translation initiation factor 3 subunit J	EIF3J	ITNSLTVLCSEK	207	2.43186	-1.86312	-0.718305	-0.0155621	0.0155621	-1.87193	-2.48175	-1.954
Q9UBQ5	Eukaryotic translation initiation factor 3 subunit K	EIF3K	ALTNLPHTDFTLCK	85	0.755446	1.29937	0.111513	-1.89051	-2.33235	0.370907	-0.472616	-0.111513
Q9Y262	Eukaryotic translation initiation factor 3 subunit L	EIF3L	GDPQVYEELFSYSCPK	417	0.0136613	-0.0513852	-0.58793	2.63809	-0.688857	1.32767	-0.708461	0.58793
Q7L2H7	Eukaryotic translation initiation factor 3 subunit M	EIF3M	LLYEALVDCK	175	0.757933	0.944123	0.0304337	-1.17728	-1.89117	0.0897942	-0.295448	0
P60842	Eukaryotic initiation factor 4A-I	EIF4A1	VVMALGDYMGASCHACIGGTNVR	131	0.490277	1.00834	-1.03116	-1.86577	-1.94259	-1.8145	-1.02737	1.02737
Q04637	Eukaryotic translation initiation factor 4 gamma 1;Eukaryotic translation initiation factor 4 gamma 3	EIF4G1;EIF4G3	MLTEAIMHDCVVK	919	2.38148	-1.98383	0.631928	1.08318	0.750304	-1.15352	-1.70064	-0.631928
Q04637	Eukaryotic translation initiation factor 4 gamma 1;Eukaryotic translation initiation factor 4 gamma 3	EIF4G1	YLCDEQK	1516	2.76539	-3.52474	2.293	2.33716	1.22924	-1.22924	-2.17461	-1.31098
Q04637	Eukaryotic translation initiation factor 4 gamma 1;Eukaryotic translation initiation factor 4 gamma 3	EIF4G1	LQGINCGPDFTPSFANLGR	662	1.72424	1.60965	-1.04561	-1.8499	-1.75427	0.671429	-0.49225	0
P55010	Eukaryotic translation initiation factor 5	EIF5	YFGCELGAQTQFDVK	59	0.647229	-1.42844	1.51947	0	-0.0208969	0.255953	-2.59383	-0.448872
Q9HC35	Echinoderm microtubule-associated protein-like 4	EML4	VIAVADDFCK	811	1.70244	-2.55151	1.41308	0	-0.358938	-2.05299	-2.974	-1.57337
P29317;P54764	Ephrin type-A receptor 2;Ephrin type-B receptor 1;Ephrin type-B receptor 4;Ephrin type-A receptor 7;Ephrin type-B receptor 3;Ephrin type-A receptor 6;Ephrin type-B receptor 2;Ephrin type-A receptor 4	EPHA2;EPHB1;EPHB4;EPHA7;EPHB3;EPHA6;EPHB2;EPHA4	NILVNSNLVCK	753	1.19282	-1.32297	1.63769	0.198775	0.319528	-0.572555	-1.04159	-0.198775
Q8IUS5	Epoxide hydrolase 4	EPHX4	NIFSCLPLK	287	1.39493	1.17304	-1.09578	-1.38944	-1.7661	0.18498	-0.917191	0
P07814	Bifunctional glutamate/proline--tRNA ligase;Glutamate--tRNA ligase;Proline--tRNA ligase	EPRS	SLCIPFK	1480	0.51321	-1.19754	-1.11209	0	1.05155	-1.82596	0.387074	-2.21428
P07814	Bifunctional glutamate/proline--tRNA ligase;Glutamate--tRNA ligase;Proline--tRNA ligase	EPRS	INEAVECLLSLK	856	2.79895	1.59604	-1.3812	-1.71475	-2.00155	0.0098877	-0.319273	0
Q9NZ08	Endoplasmic reticulum aminopeptidase 1	ERAP1	MAFPCFDEPAFK	193	1.12423	-2.55701	2.75206	0.361511	-0.361511	-1.86133	-2.38914	-0.668484
Q7L0X2	Glutamate-rich protein 6	ERICH6	AEPECLASK	197	0.460166	0.971674	-1.25159	-2.01827	-2.21241	-0.197103	-2.56725	0.197103
Q7Z2K6	Endoplasmic reticulum metallopeptidase 1	ERMP1	AQEPLVDGCSGGGR	43	1.52089	1.77068	-1.71909	-2.13362	-1.74412	0.755789	-1.04059	0
Q9BSJ8	Extended synaptotagmin-1	ESYT1	LGTQTFCSR	370	2.00854	1.51211	-1.64528	-2.08373	-1.65346	0.0212078	-0.86734	0
Q9BSJ8	Extended synaptotagmin-1	ESYT1	AVYSTNCPVWEEAFR	522	0.389696	-0.699446	0	-1.94292	-1.90823	-1.39909	-2.75061	-1.79979
P62495	Eukaryotic peptide chain release factor subunit 1	ETF1	YCFGVEDTLK	302	0.575828	-1.07176	0.576407	-0.576407	-2.16477	-1.53153	-2.26304	-1.58549
Q9UPT5	Exocyst complex component 7	EXOC7	GFNDGLEELCK	667	2.18553	-1.57135	0.15366	-0.698479	0	-1.55073	-2.04686	-1.66127
P13726	Tissue factor	F3	STDSPVECMGQEK	241	1.49843	-1.99942	0.485098	0	-1.15969	-2.28573	-2.8469	-1.54022
Q9Y285	Phenylalanine--tRNA ligase alpha subunit	FARSA	VNLQMVYDSPLCR	493	1.34779	2.23926	-1.04146	-2.22887	-1.95734	0	-0.367716	1.85781
P49327	Fatty acid synthase;[Acyl-carrier-protein] S-acetyltransferase;[Acyl-carrier-protein] S-malonyltransferase;3-oxoacyl-[acyl-carrier-protein] synthase;3-oxoacyl-[acyl-carrier-protein] reductase;3-hydroxyacyl-[acyl-carrier-protein] dehydratase;Enoyl-[acyl-carrier-protein] reductase;Oleoyl-[acyl-carrier-protein] hydrolase	FASN	LSIPTYGLQCTR	2273	0.905286	-1.06099	1.59126	0.764283	-0.0262537	-0.0115366	-0.853686	0.0115366
P49327	Fatty acid synthase;[Acyl-carrier-protein] S-acetyltransferase;[Acyl-carrier-protein] S-malonyltransferase;3-oxoacyl-[acyl-carrier-protein] synthase;3-oxoacyl-[acyl-carrier-protein] reductase;3-hydroxyacyl-[acyl-carrier-protein] dehydratase;Enoyl-[acyl-carrier-protein] reductase;Oleoyl-[acyl-carrier-protein] hydrolase	FASN	ADEASELACPTPK	2202	0.0252869	-0.108423	-1.65241	0	-1.76977	0.128881	-3.88294	0.00661659
P49327	Fatty acid synthase;[Acyl-carrier-protein] S-acetyltransferase;[Acyl-carrier-protein] S-malonyltransferase;3-oxoacyl-[acyl-carrier-protein] synthase;3-oxoacyl-[acyl-carrier-protein] reductase;3-hydroxyacyl-[acyl-carrier-protein] dehydratase;Enoyl-[acyl-carrier-protein] reductase;Oleoyl-[acyl-carrier-protein] hydrolase	FASN	AALQEELQLCK	1141	1.00335	-2.60373	1.76353	0.457138	0.333675	-0.333675	-3.98124	-0.941929
P49327	Fatty acid synthase;[Acyl-carrier-protein] S-acetyltransferase;[Acyl-carrier-protein] S-malonyltransferase;3-oxoacyl-[acyl-carrier-protein] synthase;3-oxoacyl-[acyl-carrier-protein] reductase;3-hydroxyacyl-[acyl-carrier-protein] dehydratase;Enoyl-[acyl-carrier-protein] reductase;Oleoyl-[acyl-carrier-protein] hydrolase	FASN	LGMLSPEGTCK	212	0.826382	1.24261	-1.39206	0	-2.23858	0.231752	-0.453993	0.31942
P49327	Fatty acid synthase;[Acyl-carrier-protein] S-acetyltransferase;[Acyl-carrier-protein] S-malonyltransferase;3-oxoacyl-[acyl-carrier-protein] synthase;3-oxoacyl-[acyl-carrier-protein] reductase;3-hydroxyacyl-[acyl-carrier-protein] dehydratase;Enoyl-[acyl-carrier-protein] reductase;Oleoyl-[acyl-carrier-protein] hydrolase	FASN	TGGAYGEDLGADYNLSQVCDGK	2468	1.36928	-2.44302	1.2224	1.18041	-1.18041	-1.90342	-2.52384	-1.6794
P49327	Fatty acid synthase;[Acyl-carrier-protein] S-acetyltransferase;[Acyl-carrier-protein] S-malonyltransferase;3-oxoacyl-[acyl-carrier-protein] synthase;3-oxoacyl-[acyl-carrier-protein] reductase;3-hydroxyacyl-[acyl-carrier-protein] dehydratase;Enoyl-[acyl-carrier-protein] reductase;Oleoyl-[acyl-carrier-protein] hydrolase	FASN	FCFTPHTEEGCLSER	1127	1.37798	-2.27595	1.50026	-0.0855932	0.0855932	-2.44198	-2.27513	-0.610494
P49327	Fatty acid synthase;[Acyl-carrier-protein] S-acetyltransferase;[Acyl-carrier-protein] S-malonyltransferase;3-oxoacyl-[acyl-carrier-protein] synthase;3-oxoacyl-[acyl-carrier-protein] reductase;3-hydroxyacyl-[acyl-carrier-protein] dehydratase;Enoyl-[acyl-carrier-protein] reductase;Oleoyl-[acyl-carrier-protein] hydrolase	FASN	DGLLENQTPEFFQDVCKPK	1992	1.31507	1.21718	-1.06504	-1.39587	-1.86262	0.268518	-0.940504	0
P49327	Fatty acid synthase;[Acyl-carrier-protein] S-acetyltransferase;[Acyl-carrier-protein] S-malonyltransferase;3-oxoacyl-[acyl-carrier-protein] synthase;3-oxoacyl-[acyl-carrier-protein] reductase;3-hydroxyacyl-[acyl-carrier-protein] dehydratase;Enoyl-[acyl-carrier-protein] reductase;Oleoyl-[acyl-carrier-protein] hydrolase	FASN	SFYGSTLFLCR	1403	1.6522	1.64593	-1.40782	-1.81314	-2.54103	0	-0.894218	0.0700264
P49327	Fatty acid synthase;[Acyl-carrier-protein] S-acetyltransferase;[Acyl-carrier-protein] S-malonyltransferase;3-oxoacyl-[acyl-carrier-protein] synthase;3-oxoacyl-[acyl-carrier-protein] reductase;3-hydroxyacyl-[acyl-carrier-protein] dehydratase;Enoyl-[acyl-carrier-protein] reductase;Oleoyl-[acyl-carrier-protein] hydrolase	FASN	AINCATSGVVGLVNCLR	1459	1.50041	1.91577	-1.67464	-1.85962	-1.9369	0	-0.873163	1.14931
P49327	Fatty acid synthase;[Acyl-carrier-protein] S-acetyltransferase;[Acyl-carrier-protein] S-malonyltransferase;3-oxoacyl-[acyl-carrier-protein] synthase;3-oxoacyl-[acyl-carrier-protein] reductase;3-hydroxyacyl-[acyl-carrier-protein] dehydratase;Enoyl-[acyl-carrier-protein] reductase;Oleoyl-[acyl-carrier-protein] hydrolase	FASN	LLSAACR	1186	0.601446	1.00196	-1.13783	-2.29966	-1.55256	-1.98418	-0.101633	0.101633
P49327	Fatty acid synthase;[Acyl-carrier-protein] S-acetyltransferase;[Acyl-carrier-protein] S-malonyltransferase;3-oxoacyl-[acyl-carrier-protein] synthase;3-oxoacyl-[acyl-carrier-protein] reductase;3-hydroxyacyl-[acyl-carrier-protein] dehydratase;Enoyl-[acyl-carrier-protein] reductase;Oleoyl-[acyl-carrier-protein] hydrolase	FASN	DGLLENQTPEFFQDVCK	1992	0.567106	0.941871	-1.47234	-1.36138	-2.0905	0.108169	-2.09861	-0.108169
Q9UK22	F-box only protein 2	FBXO2	VLAALPAAELVQACR	71	0.875744	-1.29333	0.00150585	-0.00150585	-1.9537	-1.60523	-2.35831	-1.87016
Q13045	Protein flightless-1 homolog	FLII	NQLTSLPSAICK	289	0.31075	-0.594652	1.25858	0.270797	-0.270797	-0.286002	-1.22431	0.984942
Q13045	Protein flightless-1 homolog	FLII	TGLCYLPEELAALQK	46	2.03127	2.00714	-1.45726	-2.56084	-2.0779	0.453106	0	-0.527697
P21333	Filamin-A	FLNA	ATCAPQHGAPGPGPADASK	2543	1.64963	1.81986	-0.803802	-1.17061	-2.22941	0.345331	0	0.910416
O75369	Filamin-B	FLNB	SSTETCYSAIPK	2501	1.26234	1.66741	-1.23702	-2.3913	-2.54876	0	-1.31178	0.136923
Q70Z53	Protein FRA10AC1	FRA10AC1	YCDKKEGLK	180	1.10828	-1.70124	-1.32452	-0.378617	0.378617	-1.50575	-3.18973	-1.73275
Q16658	Fascin	FSCN1	DGNVTCER	80	1.93475	-1.9297	0.748901	0	-0.64011	-2.00322	-2.12601	-1.55106
Q16658	Fascin	FSCN1	EVPGPDCR	89	1.27977	-1.58776	0.104431	0	-1.0575	-1.71677	-2.75856	-1.24101
Q96AE4	Far upstream element-binding protein 1	FUBP1	IQQESGCK	132	2.57662	-2.03652	0.564041	0	-0.255642	-1.70318	-2.30464	-1.79335
Q14697	Neutral alpha-glucosidase AB	GANAB	TCEESSFCK	47	0.724403	-1.2621	0.0514965	-0.0514965	-2.28362	-1.97291	-2.45409	-1.64292
P04406	Glyceraldehyde-3-phosphate dehydrogenase	GAPDH	IISNASCTTNCLAPLAK	152;156	1.97966	-1.47889	1.4802	0.514403	0.540236	-0.514403	-0.760665	-0.626779
P22102	Trifunctional purine biosynthetic protein adenosine-3;Phosphoribosylamine--glycine ligase;Phosphoribosylformylglycinamidine cyclo-ligase;Phosphoribosylglycinamide formyltransferase	GART	SAGVQCFGPTAEAAQLESSK	93	0.546031	-0.457493	0.6057	0.206237	-0.228992	-0.172126	-0.789533	0.172126
P22102	Trifunctional purine biosynthetic protein adenosine-3;Phosphoribosylamine--glycine ligase;Phosphoribosylformylglycinamidine cyclo-ligase;Phosphoribosylglycinamide formyltransferase	GART	FGDPECQVILPLLK	298	2.33184	3.33337	-0.941714	-2.78831	-2.26021	1.49463	0.941714	1.57355
P22102	Trifunctional purine biosynthetic protein adenosine-3;Phosphoribosylamine--glycine ligase;Phosphoribosylformylglycinamidine cyclo-ligase;Phosphoribosylglycinamide formyltransferase	GART	QVLVAPGNAGTACSEK	41	0.781822	0.735994	-1.33471	-0.146732	-0.15032	0.550308	0.0259113	0
P22102	Trifunctional purine biosynthetic protein adenosine-3;Phosphoribosylamine--glycine ligase;Phosphoribosylformylglycinamidine cyclo-ligase;Phosphoribosylglycinamide formyltransferase	GART	IAQLCNK	506	0.559927	0.90037	-1.20643	-1.53513	-1.98847	0.0167332	-0.0167332	-2.02892
P22102	Trifunctional purine biosynthetic protein adenosine-3;Phosphoribosylamine--glycine ligase;Phosphoribosylformylglycinamidine cyclo-ligase;Phosphoribosylglycinamide formyltransferase	GART	SSLQYSSPAPDGCGDQTLGDLLLTPTR	646	2.32604	1.78232	-1.20641	-2.24113	-1.95158	-0.123318	0.0711555	0
P48506	Glutamate--cysteine ligase catalytic subunit	GCLC	GGNAVVDGCGK	501	1.59439	2.14956	-1.55417	-1.98711	-1.79578	1.55443	-0.442818	0
P48507	Glutamate--cysteine ligase regulatory subunit	GCLM	PNSNQVNLASCCVMPPDLTAFAK	193;194	1.29501	1.45925	-1.38298	-1.73437	-2.21195	0.29122	0	-1.24276
Q92616	Translational activator GCN1	GCN1L1	YLLDSCAPLLR	246	0.345659	0.424089	0.589061	-1.05598	-0.473012	0.332334	-0.207751	0.207751
Q92616	Translational activator GCN1	GCN1L1	CGLALALNK	1235	0.0467896	-0.075392	-1.28535	0.208731	0.302429	-0.312391	-0.687979	0
Q92616	Translational activator GCN1	GCN1L1	VLQEALCVISGVPGLK	648	2.25176	1.79621	-1.25998	-1.74067	-1.99101	0	-0.223183	0.62014
P50395	Rab GDP dissociation inhibitor beta	GDI2	TDDYLDQPCYETINR	202	1.36076	-1.64002	0	0.0544243	-0.903254	-1.27369	-2.83566	-1.65953
P50395	Rab GDP dissociation inhibitor beta	GDI2	QLICDPSYVK	282	0.802076	-1.39563	0.66529	-0.66529	-2.09763	-2.20015	-2.19475	-1.88963
Q96RP9	Elongation factor G, mitochondrial	GFM1	YQPCLPSTQEDVINK	723	0.87726	-1.30593	-0.202979	0.202979	-1.95422	-1.72818	-2.36822	-1.77559
Q06210	Glutamine--fructose-6-phosphate aminotransferase [isomerizing] 1	GFPT1	VDSTTCLFPVEEK	264	0.550163	1.13495	0.0254879	-0.0936146	-2.29707	-0.316954	0	1.35661
O75223	Gamma-glutamylcyclotransferase	GGCT	ANSGCK	6	1.48014	-2.26693	1.61236	0.360563	0.380384	-1.81247	-2.27445	-0.360563
P35754	Glutaredoxin-1	GLRX	AQEFVNCK	8	2.23189	2.31973	-1.2594	-2.29862	-1.78976	0.529341	0	1.08207
O76003	Glutaredoxin-3	GLRX3	ELEASEELDTICPK	229	0.253907	-0.69559	1.5745	-1.65582	0.627343	-0.0304003	-1.54074	0.0304003
O94925	Glutaminase kidney isoform, mitochondrial	GLS	VPFCLQSCVK	283	2.53234	2.09165	-1.73148	-2.11432	-2.10713	0	-0.345621	0.667631
P49448	Glutamate dehydrogenase 2, mitochondrial;Glutamate dehydrogenase 1, mitochondrial	GLUD2;GLUD1	CAVVDVPFGGAK	172	1.71991	-2.62623	1.3861	0	-0.0726051	-2.146	-3.0778	-1.34141
Q9P2T1	GMP reductase 2	GMPR2	VTQQVNPIFSEAC	348	0.446192	1.08878	-1.58528	-2.10647	-0.0290699	-1.68188	0	1.22741
P49915	GMP synthase [glutamine-hydrolyzing]	GMPS	VICAEEPYICK	456	1.83144	-2.01283	0.758003	0	-0.219654	-1.50315	-2.61081	-1.38617
P49915	GMP synthase [glutamine-hydrolyzing]	GMPS	TVGVQGDCR	523	1.11416	1.51401	-0.0868435	-0.648119	-1.90463	0.712288	0	1.19013
P49915	GMP synthase [glutamine-hydrolyzing]	GMPS	VICAEEPYICK	449;456	1.72578	1.69153	-1.29049	-2.34608	-1.80138	0	-0.728531	0.365162
P49915	GMP synthase [glutamine-hydrolyzing]	GMPS	ACTTEEDQEK	489	1.81863	-2.77551	1.74806	1.1411	0	-1.20231	-2.68854	-1.54651
P04899	Guanine nucleotide-binding protein G(i) subunit alpha-2	GNAI2	ITHSPLTICFPEYTGANK	287	0.755723	1.11877	-1.40363	-1.9397	-1.88321	0.369415	-0.369415	-1.87022
P08754;P04899	Guanine nucleotide-binding protein G(k) subunit alpha;Guanine nucleotide-binding protein G(i) subunit alpha-1;Guanine nucleotide-binding protein G(i) subunit alpha-2	GNAI3;GNAI1;GNAI2	LFDSICNNK	254	2.94796	-3.58276	2.02133	1.49651	1.39701	-1.39701	-2.68266	-1.75377
P08754	Guanine nucleotide-binding protein G(k) subunit alpha	GNAI3	IIHEDGYSEDECK	66	1.1423	-1.62599	0.637787	0	-1.52702	-1.78164	-2.29611	-1.68945
P08754	Guanine nucleotide-binding protein G(k) subunit alpha	GNAI3	DGGVQACFSR	139	0.860259	-1.34335	0.0149012	-0.0149012	-2.01247	-1.87363	-2.54965	-1.61924
P62873	Guanine nucleotide-binding protein G(I)/G(S)/G(T) subunit beta-1	GNB1	LFVSGACDASAK	204	2.40798	-2.80584	0.713789	0.331312	0	-1.65579	-3.07934	-2.63727
Q9BYB4	Guanine nucleotide-binding protein subunit beta-like protein 1	GNB1L	TAPCPPPPPDPQFVLR	5	0.754451	1.12578	-0.974961	-1.7953	-2.23935	-1.63226	-0.333651	0.333651
P62879	Guanine nucleotide-binding protein G(I)/G(S)/G(T) subunit beta-2	GNB2	TFVSGACDASIK	204	3.1243	-2.11346	-0.145485	0.0494862	0	-2.28887	-2.43434	-1.71317
P63244	Guanine nucleotide-binding protein subunit beta-2-like 1;Guanine nucleotide-binding protein subunit beta-2-like 1, N-terminally processed	GNB2L1	VWNLANCK	182	1.24293	-1.12691	0.970276	0.166424	0.0909863	-1.13897	-0.923075	-0.0909863
P63244	Guanine nucleotide-binding protein subunit beta-2-like 1;Guanine nucleotide-binding protein subunit beta-2-like 1, N-terminally processed	GNB2L1	FSPNSSNPIIVSCGWDK	168	0.98608	-1.10317	1.28579	0.564032	-0.0043354	-0.25948	-1.20889	0.0043354
P63244	Guanine nucleotide-binding protein subunit beta-2-like 1;Guanine nucleotide-binding protein subunit beta-2-like 1, N-terminally processed	GNB2L1	LWNTLGVCK	138	1.11971	-1.1179	1.24827	0.134089	0.221848	-0.452308	-1.16311	-0.134089
P36915	Guanine nucleotide-binding protein-like 1	GNL1	DGVVTIGCVGFPNVGK	365	0.959932	-2.10859	2.21379	0.0583067	-0.0583067	-0.143962	-2.62251	-1.3455
P36915	Guanine nucleotide-binding protein-like 1	GNL1	LCDCPGLIFPSLLPR	410;412	2.6176	2.02036	-1.51655	-2.23597	-2.09076	0	-0.229233	0.447035
P43304	Glycerol-3-phosphate dehydrogenase, mitochondrial	GPD2	LYDLVAGSNCLK	188	1.75511	1.83925	-0.915833	-2.1175	-1.69438	0.29735	-0.29735	0.790037
Q9HAV7	GrpE protein homolog 1, mitochondrial	GRPEL1	LYGIQAFCK	108	1.64618	-1.43013	1.6985	0.358411	0.835483	-0.486089	-0.358411	-0.553496
P49841	Glycogen synthase kinase-3 beta	GSK3B	TTSFAESCK	14	0.79855	1.27925	-1.33696	-2.31219	-2.08104	-1.89242	-0.436313	0.436313
P15170	Eukaryotic peptide chain release factor GTP-binding subunit ERF3A	GSPT1	LESGSICK	327	1.019	-1.61961	0.88862	0.359911	-0.503353	-0.359911	-2.51647	-1.23726
P21266	Glutathione S-transferase Mu 3	GSTM3	IAAYLQSDQFCK	208	1.75091	-2.01835	0.78039	0	-0.6173	-1.98273	-2.51878	-1.39044
P21266	Glutathione S-transferase Mu 3	GSTM3	CLDEFPNLK	178	0.412237	-0.971587	0.492163	-0.492163	-2.67788	-2.07053	-2.34956	-1.17255
P09211	Glutathione S-transferase P	GSTP1	ASCLYGQLPK	48	1.64752	-3.04755	2.37774	2.12761	0.473434	-2.50661	-1.18383	-0.473434
Q00403	Transcription initiation factor IIB	GTF2B	FCSNLCLPK	223	1.4398	1.62843	-1.03182	-2.49091	-1.92012	0	-0.79146	0.233902
P78347	General transcription factor II-I	GTF2I	MVDQLFCK	475	1.59749	-1.90461	1.17701	0.372455	0.897851	-0.859784	-2.03429	-0.372455
P78347	General transcription factor II-I	GTF2I	SILSPGGSCGPIK	215	1.25462	1.58882	-0.131475	-1.39021	-2.03524	0.579439	0	0.630104
P78347	General transcription factor II-I	GTF2I	CGEALGLK	745	2.0483	-2.4035	1.1755	0	-0.202713	-2.1379	-2.50889	-1.59094
P40939	Trifunctional enzyme subunit alpha, mitochondrial;Long-chain enoyl-CoA hydratase;Long chain 3-hydroxyacyl-CoA dehydrogenase	HADHA	CLAPMMSEVIR	550	3.99004	-2.20859	0.0935535	0	-0.0872726	-1.94916	-2.39372	-2.27661
P12081	Histidine--tRNA ligase, cytoplasmic	HARS	TGQPLCIC	507;509	0.741327	1.34064	0.445718	-1.96901	-1.54352	0.315188	-0.315188	0.955113
O14929	Histone acetyltransferase type B catalytic subunit	HAT1	LCQDLPCFSR	299	0.161867	0.225394	0.454628	0.138805	-0.804649	-0.138805	-0.270382	0.874153
P51610	Host cell factor 1;HCF N-terminal chain 1;HCF N-terminal chain 2;HCF N-terminal chain 3;HCF N-terminal chain 4;HCF N-terminal chain 5;HCF N-terminal chain 6;HCF C-terminal chain 1;HCF C-terminal chain 2;HCF C-terminal chain 3;HCF C-terminal chain 4;HCF C-terminal chain 5;HCF C-terminal chain 6	HCFC1	TCLPGFPGAPCAIK	1886	0.0113051	-0.0246932	0.562515	-0.18096	-0.304604	-1.23509	0.18096	1.057
P51858	Hepatoma-derived growth factor	HDGF	CGDLVFAK	12	1.77764	-2.00091	1.5293	0.604635	0.635519	-0.746452	-1.8822	-0.604635
Q00341	Vigilin	HDLBP	DCVEAAK	855	0.803171	-3.19853	4.81807	0	-1.17681	-2.04199	-2.23367	-1.67867
Q7Z4Q2	HEAT repeat-containing protein 3	HEATR3	DIIPCK	266	0.891738	1.16732	-1.07521	-1.94997	-2.03001	0.179934	-0.179934	-1.55324
Q9NRZ9	Lymphoid-specific helicase	HELLS	ILENSEDSSPECLF	836	1.8831	1.7589	-1.13529	-2.07246	-1.75541	0.682899	0	-0.369375
Q15751	Probable E3 ubiquitin-protein ligase HERC1	HERC1	EVVPLPQQVLCLK	56	1.4896	1.56279	-0.753192	-2.06373	-1.9633	0.373024	0	-0.464882
P14210	Hepatocyte growth factor;Hepatocyte growth factor alpha chain;Hepatocyte growth factor beta chain	HGF	GLPFTCK	84	0.980922	-1.46903	0.370841	-1.85561	-0.370841	-1.71509	-2.57169	-1.97591
Q9BTY7	Protein HGH1 homolog	HGH1	AFLLDPDRCVVQR	199	1.60695	2.59961	-1.32847	-1.48643	-3.44963	0.532499	0	1.0018
P49773	Histidine triad nucleotide-binding protein 1	HINT1	CAADLGLNK	84	0.48649	-1.27982	0.744003	0	-2.76164	-1.61329	-2.78085	-1.46294
Q96FZ2	Embryonic stem cell-specific 5-hydroxymethylcytosine-binding protein	HMCES	NNTPECLAPVDLVVK	266	2.90276	-1.83968	0.323288	0	-0.277592	-1.93191	-2.00501	-1.53643
P35914	Hydroxymethylglutaryl-CoA lyase, mitochondrial	HMGCL	VAQATCKL	323	1.61892	1.92128	-1.06675	-2.05229	-2.2385	0	-0.485498	0.891792
P35914	Hydroxymethylglutaryl-CoA lyase, mitochondrial	HMGCL	VAQATCK	323	1.62424	1.35386	-1.42486	-1.33465	-1.61914	0	-0.795965	0.478884
Q01581	Hydroxymethylglutaryl-CoA synthase, cytoplasmic	HMGCS1	PGSLPLNAEACWPK	12	1.84131	-2.24354	1.70832	0.678085	0.615435	-1.09803	-2.01531	-0.615435
Q01581	Hydroxymethylglutaryl-CoA synthase, cytoplasmic	HMGCS1	ITASLCDLK	406	1.49884	-2.48461	3.01889	0.488739	1.71049	-0.534323	-1.21264	-0.488739
Q13151	Heterogeneous nuclear ribonucleoprotein A0	HNRNPA0	MENSQLCK	7	1.51375	-2.14673	1.87114	0	1.19584	-1.84566	-0.791697	-0.735853
P22626	Heterogeneous nuclear ribonucleoproteins A2/B1	HNRNPA2B1	LTDCVVMRDPASK	50	0.883433	-1.42775	0.850645	0	-1.50311	-1.58417	-2.2023	-1.14925
Q14103	Heterogeneous nuclear ribonucleoprotein D0	HNRNPD	GFCFITFK	226	1.92888	1.84503	-2.14087	-2.30462	-2.05123	0	-1.14131	0.179684
P52597	Heterogeneous nuclear ribonucleoprotein F;Heterogeneous nuclear ribonucleoprotein F, N-terminally processed	HNRNPF	DLSYCLSGMYDHR	267	1.64834	1.47028	-1.35785	-1.61629	-2.21177	0	-0.892172	0.117102
P31943;P55795	Heterogeneous nuclear ribonucleoprotein H;Heterogeneous nuclear ribonucleoprotein H, N-terminally processed;Heterogeneous nuclear ribonucleoprotein H2	HNRNPH1;HNRNPH2	DLNYCFSGMSDHR	267	1.4257	2.6417	-1.54401	-1.73893	-3.9851	0.496185	-0.496185	0.657063
P31943	Heterogeneous nuclear ribonucleoprotein H;Heterogeneous nuclear ribonucleoprotein H, N-terminally processed	HNRNPH1	GLPWSCSADEVQR	22	1.74372	-3.82564	1.01011	0.365797	0	-3.80191	-4.74109	-1.55801
P31943;P55795	Heterogeneous nuclear ribonucleoprotein H;Heterogeneous nuclear ribonucleoprotein H, N-terminally processed;Heterogeneous nuclear ribonucleoprotein H2	HNRNPH1;HNRNPH2	FFSDCK	34	2.87611	-2.06989	0	0.727575	0.263954	-1.47247	-1.98345	-1.76223
P61978	Heterogeneous nuclear ribonucleoprotein K	HNRNPK	GSDFDCELR	145	0.96562	-1.29912	0	0.162458	-1.72638	-1.52035	-2.13724	-1.80369
P61978	Heterogeneous nuclear ribonucleoprotein K	HNRNPK	VVECIK	205	0.766057	-1.38991	0.675559	-0.675559	-1.81979	-1.69321	-2.82854	-1.46776
P14866	Heterogeneous nuclear ribonucleoprotein L	HNRNPL;HNRNPLL	LNVCVSK	452	0.800983	2.33115	-1.15083	-2.08133	-1.7938	0	-1.22508	3.19255
P14866	Heterogeneous nuclear ribonucleoprotein L	HNRNPL	QPAIMPGQSYGLEDGSCSYK	472	2.31706	-3.5101	1.79	1.56324	1.0139	-2.14488	-3.00438	-1.0139
P14866	Heterogeneous nuclear ribonucleoprotein L	HNRNPL	LCFSTAQHAS	581	1.89537	-1.87758	0	0.560505	-0.72633	-1.94544	-2.32363	-1.52948
Q00839	Heterogeneous nuclear ribonucleoprotein U	HNRNPU	AVVVCPK	607	0.665471	0.653308	-1.16669	0.0537815	-0.0537815	0.456562	-0.163212	0.499887
Q00839	Heterogeneous nuclear ribonucleoprotein U	HNRNPU	APQCLGK	562	1.54516	-2.2731	1.39258	0.635549	0.34994	-1.68463	-2.40665	-0.34994
Q9BUJ2	Heterogeneous nuclear ribonucleoprotein U-like protein 1	HNRNPUL1	AIVICPTDEDLK	532	1.76661	-2.03381	0.711765	0	-0.653095	-1.73228	-2.68266	-1.62783
P84074	Neuron-specific calcium-binding protein hippocalcin;Hippocalcin-like protein 1	HPCA;HPCAL1	LLQCDPSSASQF	185	2.25716	-1.59433	1.07109	0.575625	0.451226	-1.07066	-1.16316	-0.451226
P00492	Hypoxanthine-guanine phosphoribosyltransferase	HPRT1	SYCNDQSTGDIK	106	0.605244	0.843894	-1.58397	0.270717	-0.270717	0.620978	-0.274602	0.601336
Q969F9	Hermansky-Pudlak syndrome 3 protein	HPS3	LLPELCQR	944	2.01257	-2.28955	0.824142	0	-0.249514	-1.94979	-2.80253	-1.54169
Q99714	3-hydroxyacyl-CoA dehydrogenase type-2	HSD17B10	LGNNCVFAPADVTSEK	58	1.69657	-2.18546	0.855963	0	-0.769291	-1.94765	-2.83579	-1.68628
Q99714	3-hydroxyacyl-CoA dehydrogenase type-2	HSD17B10	VCNFLASQVPFPSR	214	0.124126	0.343289	-0.0159607	1.00345	-2.30984	0	-0.57382	0.281334
P07900;P08238;Q58FF7;Q58FF8	Heat shock protein HSP 90-alpha;Putative heat shock protein HSP 90-alpha A5;Heat shock protein HSP 90-beta;Putative heat shock protein HSP 90-beta-3;Putative heat shock protein HSP 90-beta 2	HSP90AA1;HSP90AA5P;HSP90AB1;HSP90AB3P;HSP90AB2P	FENLCK	564	1.63768	-1.69376	1.52866	0.665163	0.340441	-0.790373	-1.41619	-0.340441
P07900	Heat shock protein HSP 90-alpha;Putative heat shock protein HSP 90-alpha A5	HSP90AA1;HSP90AA5P	TKFENLCK	572	0.897367	-1.12586	-1.29963	-1.26151	0	-1.75546	-2.75675	-1.4265
P08238;Q58FF8	Heat shock protein HSP 90-beta;Putative heat shock protein HSP 90-beta 2	HSP90AB1;HSP90AB2P	AKFENLCK	564	1.47616	-1.65822	0.268796	1.6969	0.898395	-0.521249	-1.32052	-0.268796
P08238	Heat shock protein HSP 90-beta	HSP90AB1	RGFEVVYMTEPIDEYCVQQLK	521	0.906852	1.01908	-1.01167	-1.45032	-1.91472	0.202067	-0.202067	-1.31947
P08238	Heat shock protein HSP 90-beta	HSP90AB1	LVSSPCCIVTSTYGWTANMER	589;590	2.01045	1.41121	-1.38798	-1.05996	-1.98271	-0.33502	0	0.137997
P08238	Heat shock protein HSP 90-beta	HSP90AB1	VFIMDSCDELIPEYLNFIR	366	0.656576	1.04668	-0.656782	-1.75118	-2.29915	-1.56708	0.209993	-0.209993
P34932	Heat shock 70 kDa protein 4	HSPA4	ELTSTCSPIISK	779	1.65871	-4.08952	2.50161	1.22722	0	-3.39886	-3.98143	-1.15944
P34932	Heat shock 70 kDa protein 4	HSPA4	WNSPAEEGSSDCEVFSK	417	1.71637	-2.21019	1.07581	0	-0.701216	-1.92687	-2.61009	-1.71903
P34932	Heat shock 70 kDa protein 4	HSPA4	SVMDATQIAGLNCLR	167	2.16791	-2.29415	0.999084	-0.115747	0.115747	-1.66918	-2.54034	-1.67384
P11142	Heat shock cognate 71 kDa protein	HSPA8	VCNPIITK	603	0.133092	0.218741	0.950414	-0.242705	-0.892156	0.583459	-0.354388	0.242705
P38646	Stress-70 protein, mitochondrial	HSPA9	DQLPADECNK	608	2.00836	-1.89218	0.185108	0	-0.212622	-1.74267	-2.646	-1.3154
P10809	60 kDa heat shock protein, mitochondrial	HSPD1	CIPALDSLTPANEDQK	447	2.40604	-3.64898	2.34377	1.39843	1.23739	-1.23739	-2.944	-1.78597
P10809	60 kDa heat shock protein, mitochondrial	HSPD1	AAVEEGIVLGGGCALLR	442	2.24939	2.20032	-1.37339	-2.48739	-2.49251	0.396656	-0.148981	0
P10809	60 kDa heat shock protein, mitochondrial	HSPD1	CEFQDAYVLLSEK	237	1.65483	1.43297	-0.887688	-1.78383	-1.89588	0	-0.529062	0.260565
Q92598;P34932	Heat shock protein 105 kDa;Heat shock 70 kDa protein 4L;Heat shock 70 kDa protein 4	HSPH1;HSPA4L;HSPA4	GCALQCAILSPAFK	376;380	0.78735	-0.966539	1.52296	0.174728	-0.00371742	-0.226969	-0.982399	0.00371742
Q92598	Heat shock protein 105 kDa	HSPH1	LCGPYEK	650	1.7186	-2.23795	1.18035	0	-0.614044	-2.26199	-2.36148	-1.52409
Q92598	Heat shock protein 105 kDa	HSPH1	ELNNTCEPVVTQPK	796	1.10268	-1.45041	-1.62427	0.200432	-0.200432	-1.88762	-2.51288	-1.57499
Q92598	Heat shock protein 105 kDa	HSPH1	SVLDAAQIVGLNCLR	167	2.0808	1.49101	-0.930128	-1.57773	-1.98045	0	-0.05233	0.0370407
Q92598	Heat shock protein 105 kDa	HSPH1	LMSSNSTDLPLNIECFMNDK	290	2.06371	2.24708	-1.57758	-2.11653	-2.1454	1.14863	0	-0.246897
Q7Z6Z7	E3 ubiquitin-protein ligase HUWE1	HUWE1	LLEVVQPCLQAAK	1567	2.07564	1.55478	-1.17918	-1.94108	-1.91159	0	-0.518503	0.150993
Q2TAA2	Isoamyl acetate-hydrolyzing esterase 1 homolog	IAH1	ALCEAAGCGSALLWPR	4;9	2.16289	1.71164	-1.68929	-1.93741	-2.11716	-0.81225	0	0.203329
O75874	Isocitrate dehydrogenase [NADP] cytoplasmic	IDH1	EAIICK	114	0.0809748	0.218308	-1.22855	1.51313	-1.24084	0	-0.592651	0.291319
O75874	Isocitrate dehydrogenase [NADP] cytoplasmic	IDH1	DLAACIK	379	2.68347	-2.19121	0.278244	-0.135706	0	-2.06286	-2.66979	-1.69845
O75874	Isocitrate dehydrogenase [NADP] cytoplasmic	IDH1	CATITPDEK	73	2.44206	-2.09017	0.337898	0	-0.614187	-2.06715	-2.56722	-1.91242
O75874	Isocitrate dehydrogenase [NADP] cytoplasmic	IDH1	SEGGFIWACK	269	2.10216	-2.32798	0.743607	0	-0.462603	-2.27048	-2.76315	-1.66929
Q13325	Interferon-induced protein with tetratricopeptide repeats 5	IFIT5	IDPENAEFLTALCELR	476	2.11256	1.51803	-1.07824	-1.72193	-2.05859	0.00695038	-0.311604	0
Q14116	Interleukin-18	IL18	AAEPVEDNCINFVAMK	10	1.85188	-2.11697	0.740191	-0.109049	0	-1.46718	-2.77123	-1.48135
O00410	Importin-5	IPO5	VAAAESMPLLLECAR	733	2.19887	-2.62133	1.67914	0	0.586514	-2.03166	-1.83847	-1.7282
O00410	Importin-5	IPO5	HEDPCAK	1057	1.84798	-1.88251	0.805998	0	-0.661465	-1.86011	-2.09518	-1.54772
O00410	Importin-5	IPO5	YAACNAVGQMATDFAPGFQK	420	0.681981	-1.32907	0.636433	-2.37672	-0.636433	-2.00196	-2.41828	-1.94368
O95373	Importin-7	IPO7	VLTGVAGEDAECHAAK	736	1.99341	-2.77003	2.20107	0.698085	1.58369	-1.04069	-2.08849	-0.698085
P46940	Ras GTPase-activating-like protein IQGAP1	IQGAP1	FFQTACDVPELQDK	1270	1.76841	-1.69868	0.0542679	0	-0.309175	-1.56635	-2.58905	-1.19553
Q9H1K1	Iron-sulfur cluster assembly enzyme ISCU, mitochondrial	ISCU	ELCLPPVK	130	0.244453	-0.62341	0.207004	-1.57927	-1.86885	-2.13435	-2.76999	-0.207004
P53990	IST1 homolog	IST1	IVADQLCAK	125	0.420951	1.13259	0	-2.21286	-2.31277	0.289783	-2.08928	0.671635
P14923;P35222	Junction plakoglobin;Catenin beta-1	JUP;CTNNB1	VAAGVLCELAQDK	609	2.59188	-2.93309	1.04343	0	0.280458	-3.09669	-2.26815	-2.11054
P14923	Junction plakoglobin	JUP	NLALCPANHAPLQEAAVIPR	511	0.58068	-0.384543	0.231648	-0.0839949	0.120685	0.0839949	-0.842399	-0.126887
P14923	Junction plakoglobin	JUP	DDITEPAVCALR	457	2.38757	-2.251	0.509739	0	-0.202002	-2.37269	-2.54869	-1.52388
Q15046	Lysine--tRNA ligase	KARS	ILDDICVAK	427	2.48483	-2.05493	0.421041	-0.133772	0	-1.82271	-2.49961	-1.55519
Q92945	Far upstream element-binding protein 2	KHSRP	IQQDSGCK	176	0.68385	1.15993	-1.1149	-2.20963	-1.9476	-1.79235	-0.622444	0.622444
Q96EK5	KIF1-binding protein	KIAA1279	ANVPWAEVCEK	10	0.812333	-1.03828	1.36585	0.0248222	0.00438118	-0.412554	-1.30285	-0.00438118
Q8TCG1	Protein CIP2A	KIAA1524	VADSELCK	472	1.40805	-1.26682	0.193553	1.15279	0.619313	-0.414367	-1.22688	-0.193553
Q8TCG1	Protein CIP2A	KIAA1524	CLEPTVALLR	337	1.97222	1.70575	-1.30398	-1.80782	-2.34199	0	-0.553511	0.216984
Q07866	Kinesin light chain 1;Kinesin light chain 4;Kinesin light chain 2	KLC1;KLC4;KLC2	YEVAVPLCK	236	0.818373	1.30644	-1.01379	-2.35649	-2.12768	0.541041	-0.541041	-1.57866
Q53GT1	Kelch-like protein 22	KLHL22	AEEQEFTQLCK	11	0.863626	1.30347	-1.43274	-2.38032	-1.77251	-1.67516	-0.558925	0.558925
P52294	Importin subunit alpha-5;Importin subunit alpha-5, N-terminally processed	KPNA1	YLVELGCIK	424	1.7785	2.06373	-0.657824	-1.8588	-1.99319	0.646109	0	1.03528
O60684	Importin subunit alpha-7	KPNA6	YLVSLGCIK	422	0.485512	0.746513	0.00543213	-2.06294	-0.242874	0	-0.288784	0.227945
Q14974	Importin subunit beta-1	KPNB1	DCYPAVQK	543	1.43218	-1.85341	0	1.57344	0.916256	-0.350298	-1.00998	-1.71025
Q8N9T8	Protein KRI1 homolog	KRI1	LLGPTVMLGGCEFSR	667	0.657502	1.06622	-1.16029	-2.07537	-1.88105	-1.91806	0.397476	-0.397476
O00515	Ladinin-1	LAD1	GLPCTELFVAPVGVASK	428	2.41448	3.13369	-0.904486	-2.41817	-2.26197	1.31384	0.904486	1.59812
O00515	Ladinin-1	LAD1	SRGLPCTELFVAPVGVASK	428	1.81541	1.75086	-1.48805	-1.79772	-2.09759	0	-0.745432	0.61466
P07942	Laminin subunit beta-1	LAMB1	VAVYSTCL	1785	2.94236	2.36896	-2.24122	-2.00382	-1.61956	0.493055	0	0.749212
Q9NS86	LanC-like protein 2	LANCL2	SVVCQESDLPDELLYGR	187	2.2413	1.53497	-1.41764	-1.70603	-1.59533	0.413288	-0.527378	0
Q9NS86	LanC-like protein 2	LANCL2	VTCDQTYLLR	121	1.90122	2.17523	-1.51985	-2.39989	-2.78245	0	-0.673626	0.497137
P28838	Cytosol aminopeptidase	LAP3	AAVAAGCR	129	2.65307	-2.14311	0.652643	0	-0.360453	-1.9673	-2.20733	-1.9625
Q6PKG0	La-related protein 1	LARP1	TASISSSPSEGTPTVGSYGCTPQSLPK	864	1.8002	1.54584	-0.878305	-1.66145	-1.96021	0	-0.291033	0.428589
Q9Y4W2	Ribosomal biogenesis protein LAS1L	LAS1L	VECVLAELK	306	0.322663	0.423351	-1.26316	-2.39242	-2.69069	-1.49112	-2.31461	-1.27048
P13796	Plastin-2	LCP1	AACLPLPGYR	42	0.593593	-1.05243	0.468366	-0.111039	0.111039	-0.832299	-2.26844	0.411809
P13796	Plastin-2	LCP1	EGICAIGGTSEQSSVGTQHSYSEEEK	101	0.902772	1.14217	-1.63236	-1.7619	-1.74836	0.241879	-0.241879	-1.7161
P00338;P07195	L-lactate dehydrogenase A chain;L-lactate dehydrogenase A-like 6A;L-lactate dehydrogenase C chain;L-lactate dehydrogenase B chain	LDHA;LDHAL6A;LDHC;LDHB	VIGSGCNLDSAR	163	2.25423	-2.04075	0.716301	0	-0.296318	-1.92823	-2.27646	-1.49758
P00338	L-lactate dehydrogenase A chain;L-lactate dehydrogenase A-like 6A	LDHA	YSPNCK	131	2.42358	-2.91091	1.0945	0	0.0217991	-2.34329	-3.16074	-2.11239
P09382	Galectin-1	LGALS1	ACGLVASNLNLK	3	2.47889	2.11794	-1.77785	-1.58121	-1.49831	0.379358	0	1.1171
P02545	Prelamin-A/C;Lamin-A/C	LMNA	TVLCGTCGQPADK	588	0.0864969	-0.130185	0.977983	-0.0691223	-0.276676	0.0691223	-0.548862	0.721369
P02545	Prelamin-A/C;Lamin-A/C	LMNA	AQNTWGCGNSLR	522	0.590513	-0.875635	-1.27072	0	-2.17163	-1.69021	-2.39661	-1.98243
Q9UIQ6	Leucyl-cystinyl aminopeptidase;Leucyl-cystinyl aminopeptidase, pregnancy serum form	LNPEP	SAFPCFDEPAFK	305	0.353726	-0.872768	-1.98346	0.36803	0.421878	-0.909265	-2.53456	-0.36803
P36776	Lon protease homolog, mitochondrial	LONP1	ILCFYGPPGVGK	520	0.107369	0.161922	0.80911	-0.697429	-0.0818472	0.0818472	-0.339427	0.773181
Q93052	Lipoma-preferred partner	LPP	TYITDPVSAPCAPPLQPK	364	2.25282	2.05636	-1.26468	-2.197	-2.14981	0	-0.0801334	0.637716
P42704	Leucine-rich PPR motif-containing protein, mitochondrial	LRPPRC	VFNDTCR	113	1.8749	-2.42983	1.60639	0.140076	-0.140076	-2.03698	-2.12878	-1.51732
P42704	Leucine-rich PPR motif-containing protein, mitochondrial	LRPPRC	IHDVLCK	863	1.79989	-1.79381	1.25542	0.86766	0.378722	-1.63875	-0.862159	-0.378722
P42704	Leucine-rich PPR motif-containing protein, mitochondrial	LRPPRC	LTDYCK	394	1.75548	-1.79648	-1.17661	0.160052	-0.160052	-2.22517	-2.55628	-1.78459
P42704	Leucine-rich PPR motif-containing protein, mitochondrial	LRPPRC	LIASYCNVGDIEGASK	208	0.947376	-1.28652	0.282336	-1.76741	-0.282336	-1.87446	-2.17657	-1.57593
P42704	Leucine-rich PPR motif-containing protein, mitochondrial	LRPPRC	SCGSLLPELK	130	2.04253	1.63687	-1.37125	-1.55528	-2.172	0	-0.517738	0.329832
Q9BTT6	Leucine-rich repeat-containing protein 1	LRRC1	ILTCVLLPQLPSEPTCQENLPR	425	0.812198	1.35042	-1.43893	-1.96263	-2.43271	0.685012	-0.685012	-1.78301
Q96AG4	Leucine-rich repeat-containing protein 59	LRRC59	VAGDCLDEK	131	2.09711	-3.5365	1.15675	0.651741	0	-1.95431	-4.13171	-2.71499
Q96AG4	Leucine-rich repeat-containing protein 59	LRRC59	ATILDLSCNK	48	1.95212	-2.41199	1.32003	-0.102402	0	-2.1523	-2.41493	-1.45111
Q96AG4	Leucine-rich repeat-containing protein 59	LRRC59	LTTLPSDFCGLTHLVK	59	0.63001	0.959141	0.207638	-2.02238	-1.12266	-0.419086	0.359108	0
Q8TDW0	Volume-regulated anion channel subunit LRRC8C	LRRC8C	IICLPK	54	0.604616	-1.19588	0.621173	-0.621173	-2.09812	-1.84908	-2.62646	-1.2102
Q32MZ4	Leucine-rich repeat flightless-interacting protein 1	LRRFIP1	EIDCLSPEAQK	14	2.15319	1.50079	-1.97705	-1.64561	-1.64466	0.0361481	-0.801102	0
P09960	Leukotriene A-4 hydrolase	LTA4H	AILPCQDTPSVK	147	1.86495	-2.20888	0.933889	0	-0.161959	-1.87667	-2.67746	-1.30057
O94822	E3 ubiquitin-protein ligase listerin	LTN1	LSLNYECFK	981	2.3895	2.19872	-1.77554	-1.80732	-2.42411	0	-0.206654	0.795824
Q5U5X0	Complex III assembly factor LYRM7	LYRM7	DLLVENVPYCDAPTQK	97	0.533526	1.10486	-1.85242	-2.36443	-1.7796	-0.0187359	-2.68186	0.0187359
P43358	Melanoma-associated antigen 4	MAGEA4	CFPVIFGK	147	0.783388	-1.56463	1.13089	0	-1.87212	-1.52521	-2.38419	-1.52572
P56192	Methionine--tRNA ligase, cytoplasmic	MARS	LFVSDGVPGCLPVLAAAGR	12	1.52334	1.82309	-0.97172	-2.53832	-2.14615	0	-0.592287	0.405375
P56192	Methionine--tRNA ligase, cytoplasmic	MARS	ALEEGLTPQEICDK	333	0.607168	-1.40978	1.74049	0.78708	-1.68134	-0.78708	-1.0857	-1.51035
P43121	Cell surface glycoprotein MUC18	MCAM	IFLCQGK	116	0.471841	-0.727155	-0.965464	0	-2.09833	-1.46347	-2.30786	-1.47393
P49736	DNA replication licensing factor MCM2	MCM2	GVCLIDEFDK	584	0.56966	0.763984	-1.68992	0.0944309	-1.00967	0	-0.654245	0.341036
P49736	DNA replication licensing factor MCM2	MCM2	VRGDINVLLCGDPGTAK	522	0.851075	1.27522	-1.41874	-1.79145	-2.37984	0.425616	-0.425616	-1.76438
P25205	DNA replication licensing factor MCM3	MCM3	YVLCTAPR	360	2.05507	-1.89102	0.700994	0.275506	-0.275506	-2.19011	-1.2569	-1.52505
P25205	DNA replication licensing factor MCM3	MCM3	GVVCIDEFDK	407	0.823337	-0.721401	0.736617	0.132226	-0.0828161	-0.424888	-1.0361	0.0828161
P33992	DNA replication licensing factor MCM5	MCM5	CNTDQAGRPK	197	2.02618	-2.07093	1.17122	-0.0750923	0	-1.55583	-2.06502	-1.4958
Q14566	DNA replication licensing factor MCM6	MCM6	VYPYLCR	91	0.361642	-0.659391	-1.50452	0.143745	0.623053	-0.143745	-1.05177	-1.52038
Q9BTE3	Mini-chromosome maintenance complex-binding protein	MCMBP	LQHINPLLPACLNK	325	1.58351	2.04598	-1.41341	-3.08611	-1.93652	0	-0.711569	0.413464
Q9BTE3	Mini-chromosome maintenance complex-binding protein	MCMBP	VYEDWDCFK	249	2.66368	-2.28974	0.672052	0	-0.288408	-2.33334	-2.30906	-1.84317
Q9ULC4	Malignant T-cell-amplified sequence 1	MCTS1	ENVSNCIQLK	14	0.695109	-1.25126	0.437423	-0.437423	-2.23399	-1.80676	-2.45943	-1.72157
P40925	Malate dehydrogenase, cytoplasmic	MDH1	VIVVGNPANTNCLTASK	137	1.28346	-2.27569	1.6181	-1.14262	0	-1.83412	-2.558	-1.95947
Q96G25	Mediator of RNA polymerase II transcription subunit 8	MED8	NSLGSFICK	31	1.84975	1.78818	-1.3615	-2.1256	-2.3547	0	-0.753027	0.275755
Q86W50	Methyltransferase-like protein 16	METTL16	ALTCTLLR	57	1.21903	1.48565	-1.57668	-2.43159	-1.97686	-1.52816	-0.149042	0.149042
A9UHW6	MIF4G domain-containing protein	MIF4GD	VANVIVDHSLQDCVFSK	49	0.285019	0.382504	0.525235	-0.468572	-0.697238	0.643113	-0.604749	0.468572
Q9NYP9	Protein Mis18-alpha	MIS18A	LSFATCK	231	1.46908	1.62969	-1.11008	-1.91815	-1.94175	-0.795218	0	0.714296
P55196	Afadin	MLLT4	LLEPEAPGLCRPPLPR	1684	0.763355	1.34115	-1.59516	-2.11367	-2.20613	-1.89152	-0.812015	0.812015
Q9Y3A3	MOB-like protein phocein	MOB4	HTLDGAACLLNSNK	134	1.37519	2.11148	-1.65094	-2.51227	-2.05341	1.22277	-1.10494	0
Q9Y3B7	39S ribosomal protein L11, mitochondrial	MRPL11	GVSINQFCK	50	2.5297	-2.35728	0.745501	-0.0639324	0.0639324	-1.70354	-2.60582	-2.01698
Q7Z2W9	39S ribosomal protein L21, mitochondrial	MRPL21	INSIEIAPCLL	203	1.10172	1.34048	-1.52195	-1.95505	-2.15216	0.128349	-0.128349	-1.60771
Q96A35	39S ribosomal protein L24, mitochondrial	MRPL24	TYVPCLK	190	0.914432	-1.54851	0	-2.09027	0.122931	-2.0711	-2.83232	-1.70944
Q9UKD2	mRNA turnover protein 4 homolog	MRTO4	CVDTYK	33	2.1699	-2.29316	0.8671	0	-0.254309	-1.75194	-2.6634	-1.85135
P52701	DNA mismatch repair protein Msh6	MSH6	SVAPAAPTSCDFSPGDLVWAK	88	0.94326	1.25401	-1.35853	-1.68693	-2.35507	0.0861902	-0.0861902	-1.63851
Q13126	S-methyl-5-thioadenosine phosphorylase	MTAP	GVCHIPMAEPFCPK	136	0.304839	0.604117	-1.41364	-0.72139	-0.358719	0.358719	0.666639	-1.70676
P11586	C-1-tetrahydrofolate synthase, cytoplasmic;Methylenetetrahydrofolate dehydrogenase;Methenyltetrahydrofolate cyclohydrolase;Formyltetrahydrofolate synthetase;C-1-tetrahydrofolate synthase, cytoplasmic, N-terminally processed	MTHFD1	GDLNDCFIPCTPK	143;147;	1.90704	-2.17874	1.07093	0	-0.200756	-1.44377	-2.49196	-1.7303
Q14764	Major vault protein	MVP	LFSVPDFVGDACK	572	0.804067	-1.44624	0.583625	-0.583625	-2.02329	-1.88446	-2.8113	-1.66626
P35579	Myosin-9;Myosin-10	MYH9	KMEDSVGCLETAEEVK	1379	1.08259	1.53242	-1.31286	-2.34155	-2.27872	0	0.252544	-1.5884
P35579;P35749	Myosin-9;Myosin-10;Myosin-11	MYH9;MYH10;MYH11	CIIPNHEK	671	0.359253	-0.868461	0.167076	-0.167076	-2.77786	-1.55975	-2.5468	-1.27669
P35579	Myosin-9;Myosin-10	MYH9	KLEEEQIILEDQNCK	988	2.42246	1.70325	-1.37809	-2.116	-1.96295	0.103022	-0.450315	0
P35579	Myosin-9;Myosin-10	MYH9	MEDSVGCLETAEEVK	1379	2.41818	2.00915	-1.58637	-2.29115	-1.61786	0.654917	0	-0.122843
P35579	Myosin-9;Myosin-10	MYH9;MYH10	VEDMAELTCLNEASVLHNLK	91	0.868101	1.3105	-1.44762	-2.29623	-2.12719	-0.155849	0.155849	-1.93955
P60660	Myosin light polypeptide 6;Myosin light chain 6B	MYL6;MYL6B	ILYSQCGDVMR	32	1.66052	-2.45045	1.57449	0	-0.616262	-2.03208	-2.44799	-1.91306
P60660	Myosin light polypeptide 6;Myosin light chain 6B	MYL6	CDFTEDQTAEFK	2	1.1878	1.518	-1.76698	-2.05153	-1.96928	0.744292	-0.744292	-1.2338
Q9BXJ9	N-alpha-acetyltransferase 15, NatA auxiliary subunit	NAA15	LFNTAVCESK	721	0.0829083	-0.218414	1.37602	0.572859	-1.72374	-0.167933	0	-0.262175
Q9BXJ9;Q6N069	N-alpha-acetyltransferase 15, NatA auxiliary subunit;N-alpha-acetyltransferase 16, NatA auxiliary subunit	NAA15;NAA16	GLTLNCLGK	58	0.145322	-0.165726	0.826323	-0.281946	-0.113197	0.113197	-0.499714	0.320518
O43776	Asparagine--tRNA ligase, cytoplasmic	NARS	LMTDTINEPILLCR	438	0.431966	0.824321	0.44249	-0.711201	-2.02215	0	-0.599628	0.781733
O43776	Asparagine--tRNA ligase, cytoplasmic	NARS	CPEDSR	452	0.487189	-1.07061	0.0568771	-0.0568771	-2.55507	-1.88759	-2.69104	-1.18827
Q15021	Condensin complex subunit 1	NCAPD2	DLAYCVSQLPLTER	1229	1.12089	-1.71467	1.45937	0	0.0198441	-0.219557	-1.40777	-2.03746
P42695	Condensin-2 complex subunit D3	NCAPD3	GVVPVVMDCESTVQEK	631	1.48703	1.90334	-0.848567	-2.25641	-1.93438	0	-0.3524	1.02307
P19338	Nucleolin	NCL	EALNSCNK	543	1.72308	-1.65975	0.13092	0	-0.733021	-1.902	-2.432	-1.24735
Q9BTX1	Nucleoporin NDC1	NDC1	MAGIFDVNTCYGSPQSPQLIR	468	1.67743	1.55852	-0.983877	-2.1603	-2.08278	0.00155258	-0.552963	0
O14777	Kinetochore protein NDC80 homolog	NDC80	FNPEAGANCLVK	449	2.11634	1.57496	-1.36991	-2.09746	-1.47551	0	-0.486782	0.268789
Q9BT67	NEDD4 family-interacting protein 1	NDFIP1	ALALAALAAVEPACGSR	15	0.516293	1.15146	-1.46364	-1.80859	-1.96511	0.702991	-2.48594	0
Q9UGV2	Protein NDRG3	NDRG3	MADCGGLPQVVQPGK	290	1.34003	-1.43393	0.475554	-1.04826	0	-1.4504	-2.0598	-1.3643
Q8TD19	Serine/threonine-protein kinase Nek9	NEK9	RTFDATNPLNLCVK	260	2.59697	2.00769	-1.7376	-2.02323	-2.53436	0.175896	-0.448004	0
P19838	Nuclear factor NF-kappa-B p105 subunit;Nuclear factor NF-kappa-B p50 subunit	NFKB1	ICNYVGPAK	87	1.26995	-1.46664	-1.40976	0.107673	-0.107673	-1.87673	-2.41808	-1.51488
O00221	NF-kappa-B inhibitor epsilon	NFKBIE	LLLCTD	498	1.99958	1.7211	-1.0852	-2.23317	-1.89013	-0.291016	0	0.245813
P55769	NHP2-like protein 1;NHP2-like protein 1, N-terminally processed	NHP2L1	LLDLVQQSCNYK	30	1.30162	-1.15428	1.32112	0.195665	0.285128	-0.55773	-0.907534	-0.195665
Q9BYG3	MKI67 FHA domain-interacting nucleolar phosphoprotein	NIFK	TVDSQGPTPVCTPTFLER	237	3.04201	1.94873	-1.60037	-2.24515	-2.19101	-0.218302	0.0279655	0
Q9BS92	Protein NipSnap homolog 3B	NIPSNAP3B	ALANCK	106	0.447428	-0.67129	-1.38234	0	-2.19122	-1.71233	-2.00355	-1.87155
Q9NX02	NACHT, LRR and PYD domains-containing protein 2	NLRP2	GNVICLGK	143	1.61834	1.86149	-1.2266	-1.78889	-2.71834	0	-0.586126	0.436764
Q9NX02	NACHT, LRR and PYD domains-containing protein 2	NLRP2;NLRP7	GEDPVPTCLTR	422	3.61236	1.59012	-1.57687	-1.78596	-1.65313	0	-0.305038	0.0594578
Q13423	NAD(P) transhydrogenase, mitochondrial	NNT	EANSIIITPGYGLCAAK	936	0.25204	0.642706	0.832391	-1.56223	-2.11371	-0.915429	-0.580676	0.580676
O00567	Nucleolar protein 56	NOP56	IINDNATYCR	211	1.42344	-1.67823	-1.29291	0.368469	0	-1.7843	-2.42125	-1.75358
Q04721	Neurogenic locus notch homolog protein 2;Notch 2 extracellular truncation;Notch 2 intracellular domain	NOTCH2	LLDEYNVTPSPPGTVLTSALSPVICGPNR	2085	0.858527	1.10757	-1.19686	-1.50714	-2.18451	-1.56582	-0.0817633	0.0817633
P55786	Puromycin-sensitive aminopeptidase	NPEPPS	AFPCWDEPAIK	190	1.09914	-1.97285	1.3032	0.187011	-0.24326	-0.187011	-2.5452	-1.9394
P04150	Glucocorticoid receptor	NR3C1	EDFIELCTPGVIK	287	2.77618	1.70688	-1.8249	-1.56752	-2.02616	0	-0.456097	0.15815
O43847	Nardilysin	NRD1	AFDCPETEYPVK	674	1.68594	-1.79222	-1.03575	0.150864	-0.150864	-2.25928	-2.63125	-1.52188
O43847	Nardilysin	NRD1	IVNTPQGCLWYK	690	0.697495	-1.2892	0.802595	-1.94844	-0.802595	-2.17414	-2.24267	-1.39922
Q15738	Sterol-4-alpha-carboxylate 3-dehydrogenase, decarboxylating	NSDHL	FFLGDLCSR	86	0.792881	0.656112	-0.997975	-0.0816326	0	0.201597	-0.00896454	0.696095
Q08J23	tRNA (cytosine(34)-C(5))-methyltransferase	NSUN2	ILDMCAAPGSK	184	1.09678	-1.74752	0.669825	0	0.0716686	-1.30171	-2.83214	-0.367229
Q5TFE4	5-nucleotidase domain-containing protein 1	NT5DC1	HFLSDTGMACR	119	1.06409	1.46716	-1.71761	-2.46067	-2.01006	0	-1.81726	0.0304012
Q9Y5Y2	Cytosolic Fe-S cluster assembly factor NUBP2	NUBP2	ILDATPACLP	269	1.00982	0.881905	0.0792398	-0.958407	-0.799609	0.257545	-0.0792398	0.788634
Q9Y5Y2	Cytosolic Fe-S cluster assembly factor NUBP2	NUBP2	VGILDVDLCGPSIPR	54	3.44311	2.10259	-1.88177	-1.95949	-2.30031	0.314741	-0.148537	0
Q96RS6	NudC domain-containing protein 1	NUDCD1	MEVAANCSLR	7	0.674031	-1.32127	-2.09945	-0.140251	0.140251	-1.98782	-2.97924	-1.09618
O75694	Nuclear pore complex protein Nup155	NUP155	CITDTLQELVNQSK	974	1.44126	1.74717	-1.45338	-1.8401	-2.26124	0.727238	-1.04046	0
Q5SRE5	Nucleoporin NUP188 homolog	NUP188	AAAAGGPCVR	9	0.0884366	-0.279066	0.174941	-0.291692	-1.85671	0.0911703	-2.81066	-0.0911703
Q8N1F7	Nuclear pore complex protein Nup93	NUP93	LNQVCFDDDGTSSPQDRLTLSQFQK	422	1.10139	1.54808	-1.1695	-1.83254	-2.26251	0.67737	-1.29767	0
P52948	Nuclear pore complex protein Nup98-Nup96;Nuclear pore complex protein Nup98;Nuclear pore complex protein Nup96	NUP98	FTSGAFLSPSVSVQECR	1068	1.37063	1.42808	-1.32376	-1.73751	-1.68955	0	-1.03382	0.56723
P52948	Nuclear pore complex protein Nup98-Nup96;Nuclear pore complex protein Nup98;Nuclear pore complex protein Nup96	NUP98	ADTSQEICSPR	1027	1.88214	2.04012	-1.21107	-1.84078	-2.44548	0	-0.214495	0.837534
P04181	Ornithine aminotransferase, mitochondrial;Ornithine aminotransferase, hepatic form;Ornithine aminotransferase, renal form	OAT	VLPMNTGVEAGETACK	150	1.87908	-3.43574	0.53723	0.168367	0	-3.49052	-4.40709	-1.70403
Q56VL3	OCIA domain-containing protein 2	OCIAD2	QSLLFCPK	27	2.85386	2.2441	-1.88321	-2.12409	-2.29729	0.37267	-0.37267	0.427718
Q9UBD5	Origin recognition complex subunit 3	ORC3	LTWGGC	711	1.69125	2.06629	-1.08446	-1.98418	-1.95815	0	-0.152628	1.3247
Q9NRP0	Oligosaccharyltransferase complex subunit OSTC	OSTC	VPFLVLECPNLK	14	1.73859	2.03212	-1.61116	-1.76085	-2.23512	1.08631	-0.597071	0
Q01804	OTU domain-containing protein 4	OTUD4	AIVPPYSLCQTGEDLPK	686	1.30019	1.69645	-0.881821	-2.06724	-2.4487	0.513611	-0.822027	0
P55809	Succinyl-CoA:3-ketoacid coenzyme A transferase 1, mitochondrial	OXCT1	NFNLPMCK	235	2.26648	-2.169	0.653502	0	-0.157518	-1.84151	-2.60056	-1.56894
Q9UQ80	Proliferation-associated protein 2G4	PA2G4	MGVVECAK	296	1.85909	-1.85792	0.0953426	0	-0.551121	-2.0964	-2.6471	-1.28605
P11940	Polyadenylate-binding protein 1;Polyadenylate-binding protein 4;Polyadenylate-binding protein 3;Polyadenylate-binding protein 1-like	PABPC1;PABPC4;PABPC3;PABPC1L	GFGFVCFSSPEEATK	339	1.05521	-1.8331	0	-1.65857	0.802181	-1.59859	-2.84883	-1.90826
Q86U42;A6NDY0	Polyadenylate-binding protein 2;Embryonic polyadenylate-binding protein 2	PABPN1;PABPN1L	VTILCDK	205;180	0.0480639	-0.14771	0.130892	-1.15819	0.335388	-2.1224	-0.130892	1.11825
Q9UKS6	Protein kinase C and casein kinase substrate in neurons protein 3	PACSIN3	IGLYPANYVECVGA	421	3.35377	1.61341	-1.78506	-1.36034	-1.78372	0.047554	-0.136456	0
P68402	Platelet-activating factor acetylhydrolase IB subunit beta	PAFAH1B2	FVLDCK	35	1.84663	-1.87311	-0.655337	0.349447	-0.349447	-1.59721	-2.74118	-1.93626
Q15102	Platelet-activating factor acetylhydrolase IB subunit gamma	PAFAH1B3	LGYTPVCR	205	0.688906	-1.3436	0.139851	-0.139851	-2.15289	-1.55896	-3.09354	-1.53117
P22234	Multifunctional protein ADE2;Phosphoribosylaminoimidazole-succinocarboxamide synthase;Phosphoribosylaminoimidazole carboxylase	PAICS	ACGNFGIPCELR	295	0.890381	-1.26411	0.768435	0	-0.0313301	-2.09072	-0.978437	0.0139332
Q13177	Serine/threonine-protein kinase PAK 2;PAK-2p27;PAK-2p34;Serine/threonine-protein kinase PAK 3;Serine/threonine-protein kinase PAK 1	PAK2;PAK3;PAK1	LTDFGFCAQITPEQSK	390	2.06611	1.85776	-1.28311	-1.95166	-1.67061	0.879597	0	-0.211712
P51003;Q9BWT3	Poly(A) polymerase alpha;Poly(A) polymerase gamma	PAPOLA;PAPOLG	GADIDALCVAPR	117	2.02819	-2.13826	0.546741	0	-0.23284	-1.79617	-2.80114	-1.50358
O43252	Bifunctional 3-phosphoadenosine 5-phosphosulfate synthase 1;Sulfate adenylyltransferase;Adenylyl-sulfate kinase	PAPSS1	MEIPGSLCK	8	1.89274	2.18317	-1.39649	-2.20834	-2.37103	-0.405226	0	0.97888
Q99497	Protein deglycase DJ-1	PARK7	DVVICPDASLEDAKK	53	1.38865	-1.71519	0.587194	0	-0.962807	-1.89747	-2.42918	-1.19453
P09874	Poly [ADP-ribose] polymerase 1	PARP1	SDAYYCTGDVTAWTK	311	1.25399	-1.46269	-1.27197	0.306464	-0.306464	-2.059	-2.29431	-1.30672
Q96KB5	Lymphokine-activated killer T-cell-originated protein kinase	PBK	INPICNDHYR	70	1.21764	1.71469	-1.30794	-1.73545	-2.06977	0	-1.06502	1.09594
Q96KB5	Lymphokine-activated killer T-cell-originated protein kinase	PBK	SVLCSTPTINIPASPFMQK	22	2.53368	2.01946	-1.68878	-1.78691	-2.1502	-0.249443	0	0.681921
Q15365;Q15366	Poly(rC)-binding protein 1;Poly(rC)-binding protein 2;Poly(rC)-binding protein 3	PCBP1;PCBP2;PCBP3	INISEGNCPER	54	0.744284	-1.06643	1.31106	0.326168	-0.0937824	-0.193213	-1.55641	0.0937824
Q15365	Poly(rC)-binding protein 1	PCBP1	LVVPATQCGSLIGK	109	0.458212	0.508902	0.156366	-0.243324	-0.156366	0.6812	-0.471401	1.07358
Q15365	Poly(rC)-binding protein 1	PCBP1	VMTIPYQPMPASSPVICAGGQDR	194	2.2213	3.45393	-1.73476	-2.84451	-3.57155	1.06385	0	1.14711
Q15365	Poly(rC)-binding protein 1	PCBP1	AITIAGVPQSVTECVK	158	1.57352	-2.04367	1.65793	0.681128	0.305109	-1.76548	-1.41627	-0.305109
Q15366	Poly(rC)-binding protein 2;Poly(rC)-binding protein 3	PCBP2;PCBP3	LVVPASQCGSLIGK	109	0.581128	-0.685613	1.24194	-0.0207033	0.0207033	-0.131404	-0.889974	0.206483
Q15366	Poly(rC)-binding protein 2;Poly(rC)-binding protein 3	PCBP2	AITIAGIPQSIIECVK	158	1.74232	1.4298	-1.48572	-1.6945	-1.88432	0.179129	0	-0.954271
Q5JVF3	PCI domain-containing protein 2	PCID2	QNPFPPLSTVC	399	0.0548494	0.188533	-1.45735	-1.11606	-0.137838	0.137838	-2.93107	0.647583
P29122	Proprotein convertase subtilisin/kexin type 6	PCSK6	TCLLAG	965	1.42084	-1.9944	0.939178	-1.03186	0	-2.1608	-2.50082	-1.41426
Q8WUM4	Programmed cell death 6-interacting protein	PDCD6IP	FIQQTYPSGGEEQAQYCR	40	1.48637	-1.95052	1.1798	0	0.613394	-0.365974	-2.01968	-1.67271
Q8WUM4	Programmed cell death 6-interacting protein	PDCD6IP	YYDQICSIEPK	76	0.198864	-0.417073	-1.49973	0.426456	0.00230408	-1.85525	-0.464638	-0.00230408
Q6L8Q7	2,5-phosphodiesterase 12	PDE12	YIMAGFPVCPK	180	1.73018	-2.39465	1.12057	-0.207693	0	-2.18242	-2.85408	-1.23457
Q5VU43	Myomegalin	PDE4DIP	EVEDLSATLLCK	603	0.164964	0.467959	-0.949303	-2.05506	-1.397	-0.345468	-2.99749	0.345468
P30101	Protein disulfide-isomerase A3	PDIA3	VDCTANTNTCNK	85;92	1.90376	-2.4762	1.34075	0	-0.339916	-2.24745	-2.52528	-1.65504
Q29RF7	Sister chromatid cohesion protein PDS5 homolog A	PDS5A	PATALCGVVSADGK	14	2.3242	-1.92452	0.491802	0	-0.528467	-1.60977	-2.16193	-2.03852
O15067	Phosphoribosylformylglycinamidine synthase	PFAS	FCDNSSAIQGK	270	0.055728	0.165959	1.3192	-1.35133	-1.1179	0	-1.29935	0.647192
P18669	Phosphoglycerate mutase 1	PGAM1	YADLTEDQLPSCESLK	153	2.35213	-1.93581	0.602957	0	-0.325214	-2.05214	-2.0247	-1.45286
P52209	6-phosphogluconate dehydrogenase, decarboxylating	PGD	VGTGEPCCDWVGDEGAGHFVK	170;171	2.42796	-2.55098	2.16064	1.39908	0.869855	-0.869855	-1.4567	-0.896817
P00558	Phosphoglycerate kinase 1	PGK1	TGQATVASGIPAGWMGLDCGPESSK	316	3.25493	-4.14776	2.79606	1.66564	1.78354	-2.18323	-2.34916	-1.66564
P00558	Phosphoglycerate kinase 1	PGK1	GCITIIGGGDTATCCAK	379;380	1.33317	1.83274	-0.832927	-2.66092	-1.41505	0.503423	-0.503423	0.589332
P00558	Phosphoglycerate kinase 1	PGK1	TGQATVASGIPAGWMGLDCGPESSKK	316	1.45214	-2.83163	2.2547	0	-0.474674	-2.41429	-2.70822	-1.59236
P00558	Phosphoglycerate kinase 1	PGK1	ACANPAAGSVILLENLR	108	0.738387	1.1146	-0.523252	-1.69967	-1.4544	0.854544	0	-1.18806
P36871	Phosphoglucomutase-1	PGM1	TIEEYAVCPDLK	160	0.387454	-0.744749	-1.46981	0	-1.69633	-1.78178	-2.86703	-0.751582
O00264;O15173	Membrane-associated progesterone receptor component 1;Membrane-associated progesterone receptor component 2	PGRMC1;PGRMC2	GLATFCLDK	129	0.215239	0.167477	-0.519505	0.0347443	-0.0347443	0.109062	-0.479359	0.353222
P35232	Prohibitin	PHB	PIIFDCR	69	1.50457	-1.96693	2.28471	0.34796	1.27672	-0.532192	-1.11125	-0.34796
O43175	D-3-phosphoglycerate dehydrogenase	PHGDH	VLISDSLDPCCRK	18;19	1.18936	-1.06825	1.0725	0.118513	0.199465	-0.569153	-1.1266	-0.118513
O43175	D-3-phosphoglycerate dehydrogenase	PHGDH	NAGNCLSPAVIVGLLK	369	2.1248	1.89631	-1.24844	-2.37042	-2.21413	0	-0.318748	0.1747
O43175	D-3-phosphoglycerate dehydrogenase	PHGDH	ALVDHENVISCPHLGASTK	281	0.878097	-1.61166	-1.34405	0.982242	-0.982242	-1.87223	-2.92676	-1.38005
P42356	Phosphatidylinositol 4-kinase alpha	PI4KA	SILPSNLLTVCQEGTLK	246	0.354494	0.788773	-1.15251	-1.63398	-2.20112	-0.0611038	-2.62128	0.0611038
P48739	Phosphatidylinositol transfer protein beta isoform;Phosphatidylinositol transfer protein alpha isoform	PITPNB;PITPNA	AWNAYPYCR	94	1.72469	-2.52024	1.2515	0	-0.0227699	-2.33434	-2.8588	-1.13884
P14618	Pyruvate kinase PKM	PKM	GIFPVLCK	474	0.0540034	0.0632413	0.676662	-0.621132	-0.147858	0.192268	-0.242729	0.147858
P14618	Pyruvate kinase PKM	PKM	NTGIICTIGPASR	49	0.518015	-0.497128	0.689628	0.0594645	-0.0594645	-0.294305	-0.861873	0.354423
P14618	Pyruvate kinase PKM	PKM	CDENILWLDYK	152	0.69499	1.14186	-0.04704	-1.68166	-2.16743	0.386014	-0.903596	0.04704
P14618	Pyruvate kinase PKM	PKM	AEGSDVANAVLDGADCIMLSGETAK	358	0.897407	1.30593	-1.08198	-1.53629	-2.59412	0.470197	-0.470197	-1.29459
P14618	Pyruvate kinase PKM	PKM	AGKPVICATQMLESMIK	326	0.52049	1.09134	-2.02963	-1.71468	-2.23283	-0.203253	-2.70311	0.203253
Q16513	Serine/threonine-protein kinase N2;Serine/threonine-protein kinase N3;Serine/threonine-protein kinase N1	PKN2;PKN3;PKN1	IADFGLCK	804	0.143025	-0.230838	0.82669	-0.236337	0.0845633	-0.0845633	-0.845757	0.912724
Q9Y446	Plakophilin-3	PKP3	SAVDLSCSR	129	1.00344	1.48713	-0.878622	-1.99003	-2.12116	0.71607	-1.24448	0
Q9Y446	Plakophilin-3	PKP3	SVENAVCVLR	529	2.32126	1.69334	-1.36219	-1.87343	-2.08014	0	-0.473333	0.237602
O60664	Perilipin-3	PLIN3	TVCDAAEK	60	1.69399	1.7241	-1.34062	-1.45155	-1.92036	0	-0.496311	0.956078
P53350	Serine/threonine-protein kinase PLK1	PLK1	TLCGTPNYIAPEVLSK	212	1.88657	1.80281	-1.09769	-1.60535	-2.10618	-0.20182	0	0.801023
Q14651	Plastin-1	PLS1	SLADGILLCK	166	2.39047	-1.9627	1.48281	0.675195	0.92747	-0.675195	-1.39286	-0.734576
Q14651	Plastin-1	PLS1	ALENDPDCK	142	1.98567	-2.24818	1.19234	0	-0.289972	-1.75776	-2.33363	-1.75077
P13797	Plastin-3	PLS3	AVGDGIVLCK	167	2.01223	-2.29789	0.69467	0	-0.0608559	-1.63261	-2.94962	-1.67762
P13797;P13796	Plastin-3;Plastin-2	PLS3;LCP1	ALENDPDCR	143	0.958065	-1.28567	-1.56217	0.546924	-0.546924	-1.76432	-2.09236	-1.56249
O15162	Phospholipid scramblase 1	PLSCR1	SLDEQCVVGK	254	1.14054	2.24189	-3.00102	-0.306527	-0.564273	1.47629	0.306527	1.07104
Q6P1K2	Polyamine-modulated factor 1	PMF1	AEASSANLGSGCEEK	13	2.05993	1.3538	-1.76205	-1.3852	-1.6596	0	-0.766882	0.0214157
P29590	Protein PML	PML	LQDLSSCITQGK	389	2.13455	1.84624	-1.45179	-1.60378	-1.83648	0	-0.252735	0.899393
O15305	Phosphomannomutase 2	PMM2	AAPGPALCLFDVDGTLTAPR	9	0.197804	0.582974	1.54274	-0.618967	-2.311	0.516455	-0.154764	0
Q14181	DNA polymerase alpha subunit B	POLA2	VLGCPEALTGSYK	198	2.07904	-1.89697	0.788239	0	0.899456	-0.797222	-1.64729	-1.55872
O95602	DNA-directed RNA polymerase I subunit RPA1	POLR1A	SLPCFEPYEFTPR	937	2.31598	2.11404	-1.42332	-1.89403	-2.46281	0	-0.0691814	0.631124
O95602	DNA-directed RNA polymerase I subunit RPA1	POLR1A	IIEESTHCGPQAVR	822	0.489076	-1.10517	0.59535	-2.66702	-0.59535	-2.07591	-2.37173	-1.5349
Q15181	Inorganic pyrophosphatase	PPA1	AIVDALPPPCESACTVPTDVDK	270	0.483243	-0.552457	0.844429	0.15126	-0.37685	0.0806961	-1.03853	-0.0806961
Q15181	Inorganic pyrophosphatase	PPA1	GISCMNTTLSESPFK	242	1.80906	-2.762	1.92355	-0.100311	0	-2.25703	-2.40088	-1.80484
P62937	Peptidyl-prolyl cis-trans isomerase A;Peptidyl-prolyl cis-trans isomerase A, N-terminally processed;Peptidyl-prolyl cis-trans isomerase;Peptidyl-prolyl cis-trans isomerase A-like 4A/B/C;Peptidyl-prolyl cis-trans isomerase A-like 4D	PPIA	ITIADCGQLE	161	1.90222	-3.69454	2.06065	1.14525	1.11237	-3.79246	-1.86051	-1.11237
P62937	Peptidyl-prolyl cis-trans isomerase A;Peptidyl-prolyl cis-trans isomerase A, N-terminally processed;Peptidyl-prolyl cis-trans isomerase;Peptidyl-prolyl cis-trans isomerase A-like 4A/B/C;Peptidyl-prolyl cis-trans isomerase A-like 4D	PPIA;PPIAL4C;PPIAL4E;PPIAL4A;PPIAL4D	IIPGFMCQGGDFTR	62	2.13544	-3.55465	1.29886	0	0.238625	-4.04991	-2.03124	-3.04531
P62937	Peptidyl-prolyl cis-trans isomerase A;Peptidyl-prolyl cis-trans isomerase A, N-terminally processed;Peptidyl-prolyl cis-trans isomerase;Peptidyl-prolyl cis-trans isomerase A-like 4A/B/C;Peptidyl-prolyl cis-trans isomerase A-like 4D	PPIA	KITIADCGQLE	161	3.00633	-1.94775	0	0.0330944	-0.318203	-1.97459	-2.41041	-1.74337
P23284	Peptidyl-prolyl cis-trans isomerase B	PPIB	DVIIADCGK	202	0.253698	-1.00551	1.25192	-3.81003	0	-1.76217	-2.59185	-1.22063
O15355	Protein phosphatase 1G	PPM1G	CVVSEAGK	351	0.8052	-1.66223	0.96349	-1.83329	0	-1.82678	-2.85357	-1.17614
Q9Y570	Protein phosphatase methylesterase 1	PPME1	FAEPIGGFQCVFPGC	381;386	2.14379	1.70952	-1.26194	-2.35535	-1.66537	0	-0.263454	0.10936
Q9Y570	Protein phosphatase methylesterase 1	PPME1	GLSNLFLSCPIPK	312	0.41614	0.994268	-1.76737	-1.71213	-2.43369	-0.280898	-2.93038	0.280898
P62140;P62136;P36873	Serine/threonine-protein phosphatase PP1-beta catalytic subunit;Serine/threonine-protein phosphatase PP1-alpha catalytic subunit;Serine/threonine-protein phosphatase PP1-gamma catalytic subunit	PPP1CB;PPP1CA;PPP1CC	IYGFYDECK	139	1.20711	-1.57323	0.00124168	-1.22885	0	-1.3875	-2.87665	-1.68315
P30153	Serine/threonine-protein phosphatase 2A 65 kDa regulatory subunit A alpha isoform;Serine/threonine-protein phosphatase 2A 65 kDa regulatory subunit A beta isoform	PPP2R1A	ENVIMSQILPCIK	329	2.0556	1.70706	-1.46704	-2.00685	-2.0293	0.328306	-0.710316	0
P30153	Serine/threonine-protein phosphatase 2A 65 kDa regulatory subunit A alpha isoform;Serine/threonine-protein phosphatase 2A 65 kDa regulatory subunit A beta isoform	PPP2R1A;PPP2R1B	TSACGLFSVCYPR	154	1.38368	1.41375	-1.10282	-1.66443	-1.87729	0	-0.914564	0.511284
P30153	Serine/threonine-protein phosphatase 2A 65 kDa regulatory subunit A alpha isoform;Serine/threonine-protein phosphatase 2A 65 kDa regulatory subunit A beta isoform	PPP2R1A;PPP2R1B	LNIISNLDCVNEVIGIR	390	1.87657	1.44407	-1.25631	-1.43608	-2.09248	-0.59721	0	0.144545
P63151	Serine/threonine-protein phosphatase 2A 55 kDa regulatory subunit B alpha isoform	PPP2R2A	AGAGGGNDIQWCFSQVK	13	1.10311	-1.63122	-1.60445	0.0473642	-0.0473642	-2.54591	-2.67033	-1.28188
Q14738	Serine/threonine-protein phosphatase 2A 56 kDa regulatory subunit delta isoform	PPP2R5D	LFDDCTQQYK	484	0.903049	-1.62372	0.619008	-0.619008	-2.08956	-2.33182	-2.83647	-1.79245
Q06830	Peroxiredoxin-1;Peroxiredoxin-4	PRDX1	HGEVCPAGWKPGSDTIKPDVQK	173	1.42926	1.47914	-0.0721579	-0.874614	-0.928937	1.32815	0.0721579	1.16139
Q06830;Q13162	Peroxiredoxin-1;Peroxiredoxin-4	PRDX1;PRDX4	HGEVCPAGWK	173;245	1.62271	1.86651	-0.245232	-1.10891	-1.39595	0.987253	0.245232	1.61696
P30048	Thioredoxin-dependent peroxide reductase, mitochondrial	PRDX3	AFQYVETHGEVCPANWTPDSPTIK	229	1.00431	1.47648	-1.57199	-2.35244	-2.2371	0.133787	-1.86589	0
Q13162	Peroxiredoxin-4	PRDX4	HGEVCPAGWKPGSETIIPDPAGK	245	0.677781	0.948055	-1.41451	-1.3714	-1.59641	0.639185	-0.639185	-1.53815
P30044	Peroxiredoxin-5, mitochondrial	PRDX5	GVLFGVPGAFTPGCSK	100	0.00644805	0.0271517	-2.86947	1.18821	1.2946	-0.305198	-0.244866	0.244866
P30041	Peroxiredoxin-6	PRDX6	DFTPVCTTELGR	47	2.27147	-4.23563	2.57382	1.72605	1.46918	-1.77725	-3.69139	-1.46918
P30041	Peroxiredoxin-6	PRDX6	DINAYNCEEPTEK	91	2.54168	-2.70558	1.34059	0.866112	0.996397	-0.866112	-1.91746	-2.13006
P10644	cAMP-dependent protein kinase type I-alpha regulatory subunit;cAMP-dependent protein kinase type I-alpha regulatory subunit, N-terminally processed	PRKAR1A	VLGPCSDILK	362	2.03133	-2.57464	1.1914	-0.252316	0	-2.23142	-2.82874	-1.72467
P78527	DNA-dependent protein kinase catalytic subunit	PRKDC	DILPCLDGYLK	795	2.4087	1.4286	-1.44096	-1.48318	-1.86888	0	-0.559381	0.0521507
P78527	DNA-dependent protein kinase catalytic subunit	PRKDC	LPVLAGCLK	223	0.171291	-0.147572	0.556185	-0.137405	-0.103012	0.103012	-0.502052	0.272091
P78527	DNA-dependent protein kinase catalytic subunit	PRKDC	IIANALSSEPACLAEIEEDK	3347	0.477701	0.930527	0.381294	-2.21311	-0.508947	0.84988	-0.399065	0
P78527	DNA-dependent protein kinase catalytic subunit	PRKDC	GLSSLLCNFTK	232	2.41905	1.72642	-1.32671	-1.59749	-2.24266	0.16242	0	-0.15003
P78527	DNA-dependent protein kinase catalytic subunit	PRKDC	INQVFHGSCITEGNELTK	1904	0.123498	0.265056	0.0440807	0.125692	-2.07863	0	-0.983068	-0.130615
P78527	DNA-dependent protein kinase catalytic subunit	PRKDC	GYGLFAGPCK	373	0.312747	-0.791104	0.467575	-1.74355	0.0297909	-0.948286	-2.67121	0
P78527	DNA-dependent protein kinase catalytic subunit	PRKDC	FIVCLNK	2363	0.462975	0.993689	-1.51767	-2.37471	-1.76367	-0.0339117	-2.67498	0.0339117
P78527	DNA-dependent protein kinase catalytic subunit	PRKDC	CFFLSK	3187	0.537006	-1.04153	0.266436	-0.266436	-2.21391	-1.45244	-2.58432	-1.30175
P78527	DNA-dependent protein kinase catalytic subunit	PRKDC	NILEESLCELVAK	2342	2.37011	1.85023	-1.69119	-1.97655	-1.90767	0	-0.5397	0.514975
P78527	DNA-dependent protein kinase catalytic subunit	PRKDC	LAGANPAVITCDELLLGHEK	4061	0.81474	1.17847	-0.916919	-1.98502	-2.22815	0.103429	-0.103429	-1.59467
Q99873	Protein arginine N-methyltransferase 1	PRMT1	VEDLTFTSPFCLQVK	272	1.69835	1.77384	-1.20249	-1.48052	-2.65404	0.273899	0	-0.289438
Q99873	Protein arginine N-methyltransferase 1	PRMT1	VIGIECSSISDYAVK	119	1.86283	-2.08374	0.851492	-0.313629	0	-1.69112	-2.59541	-1.42682
Q99873	Protein arginine N-methyltransferase 1	PRMT1	GQLCELSCSTDYR	364	0.817039	-1.29277	-1.97872	0.124781	-0.124781	-1.52069	-2.55508	-1.78125
Q99873	Protein arginine N-methyltransferase 1	PRMT1	GQLCELSCSTDYR	360	0.473496	1.01021	-1.18935	-1.79313	-1.89971	1.13008	-1.13008	-1.85156
O94903	Proline synthase co-transcribed bacterial homolog protein	PROSC	ILSLCPEIK	86	1.55215	-1.72351	1.23352	0.292313	0.500154	-1.09188	-1.76033	-0.292313
P60891;P11908	Ribose-phosphate pyrophosphokinase 1;Ribose-phosphate pyrophosphokinase 3;Ribose-phosphate pyrophosphokinase 2	PRPS1;PRPS1L1;PRPS2	VTAVIPCFPYAR	91	0.125161	-0.150709	0.76026	-0.16151	-0.380354	0.218792	-0.614033	0.16151
Q9Y520	Protein PRRC2C	PRRC2C	STTTSDPPNICK	2340	1.86098	1.81232	-1.46831	-2.21454	-1.98172	0	-0.754396	0.526773
P62191	26S protease regulatory subunit 4	PSMC1	LPLVTPHTQCR	58	1.7591	-2.10699	0.874107	-0.730602	0	-1.81606	-2.60727	-1.75414
P35998	26S protease regulatory subunit 7	PSMC2	LCPNSTGAEIR	377	0.0416634	-0.0982011	-1.78769	0.543137	0	-0.467243	-1.20219	0.130278
P62195	26S protease regulatory subunit 8	PSMC5	NIDINDVTPNCR	112	1.16011	-1.42617	-1.61559	0.0490389	-0.0490389	-1.65286	-2.35969	-1.88153
P62333	26S protease regulatory subunit 10B	PSMC6	AVASQLDCNFLK	193	1.04485	-0.992066	1.05467	0.119826	0.105191	-0.105191	-1.17245	-0.41887
P62333	26S protease regulatory subunit 10B	PSMC6	GCLLYGPPGTGK	170	2.20458	-2.30067	1.08067	0.141073	0	-1.51094	-2.42895	-1.74037
Q99460	26S proteasome non-ATPase regulatory subunit 1	PSMD1	VLTMPETCR	898	3.43332	-2.08944	0.514633	-0.00951576	0	-1.88341	-2.05994	-1.81985
O00231	26S proteasome non-ATPase regulatory subunit 11	PSMD11	CVAQASK	289	1.58054	-2.08786	0	-0.736837	0.98263	-1.36181	-2.54966	-2.10632
O00231	26S proteasome non-ATPase regulatory subunit 11	PSMD11	TTANAIYCPPK	202	0.34594	-0.949659	0.460221	0.312715	-2.40142	-0.312715	-2.57624	-1.58851
O00232	26S proteasome non-ATPase regulatory subunit 12	PSMD12	AIYDTPCIQAESEK	255	1.90963	-2.02265	0.867071	1.15573	0	-1.91956	-0.846022	-1.27958
Q9UNM6	26S proteasome non-ATPase regulatory subunit 13	PSMD13	FLGCVDIK	182	1.83296	-2.28515	1.02244	-0.182719	0.182719	-1.40663	-2.78516	-1.64123
Q9UNM6	26S proteasome non-ATPase regulatory subunit 13	PSMD13	SSDEAVILCK	114	2.23494	-1.69426	0.845161	0.330643	0	-0.984756	-1.66609	-1.25613
Q15008	26S proteasome non-ATPase regulatory subunit 6	PSMD6	DNNMAPYYEALCK	58	0.749785	-1.81277	1.08784	0	-2.37588	-2.34002	-2.93778	-1.44855
Q06323	Proteasome activator complex subunit 1	PSME1	VDVFREDLCTK	22	0.477193	-1.12341	-1.50604	1.19602	0.614149	0	-2.10404	-0.962065
Q06323	Proteasome activator complex subunit 1	PSME1	GPPCGPVNCNEK	101;106	2.06623	1.47554	-1.29547	-1.45462	-2.13258	0.0315456	-0.487583	0
Q9UL46	Proteasome activator complex subunit 2	PSME2	CGFLPGNEK	91	0.0667672	-0.227278	1.60967	0.765112	-2.24928	-0.0971012	-0.556339	0.0971012
Q969U7	Proteasome assembly chaperone 2	PSMG2	TLYDESCSK	195	0.384378	-0.733562	-1.27711	-2.48422	0	-1.79937	-2.68551	-1.47714
P26599	Polypyrimidine tract-binding protein 1	PTBP1	LSLDGQNIYNACCTLR	250	1.21513	1.57629	-0.144186	-2.03965	-1.32963	0.918318	0.152889	0.144186
Q15185	Prostaglandin E synthase 3	PTGES3	LTFSCLGGSDNFK	40	2.15073	-3.97294	2.88018	0.939129	2.01992	-0.939129	-2.58435	-2.55612
P32322	Pyrroline-5-carboxylate reductase 1, mitochondrial;Pyrroline-5-carboxylate reductase 2	PYCR1;PYCR2	SLLINAVEASCIR	262	1.69206	1.80974	-0.776801	-2.26949	-1.99338	0	0.446463	-0.0569153
P51153	Ras-related protein Rab-13	RAB13	CDMEAK	123	0.461368	-0.819578	0	-1.77987	-2.05884	-1.65139	-2.93009	-1.71596
P62820	Ras-related protein Rab-1A	RAB1A	CDLTTK	126	2.48254	-2.51465	0.754507	0	-0.20108	-2.49282	-2.70501	-1.79268
Q9UL25	Ras-related protein Rab-21	RAB21	VVLLGEGCVGK	29	0.386537	-1.20738	1.66462	0.615059	-1.76787	0	-0.418713	-2.69161
Q9ULC3	Ras-related protein Rab-23	RAB23	IDLLDDSCIK	130	0.0219631	-0.0840821	1.31521	-2.22512	-2.07671	-1.50742	-1.73144	0
P20337	Ras-related protein Rab-3B	RAB3B	LVDAICDK	184	0.906839	-0.999811	-0.0636787	1.2952	0.783983	-0.0208683	-0.983929	0.0208683
O95716	Ras-related protein Rab-3D;Ras-related protein Rab-3A	RAB3D;RAB3A	LVDVICEK	184	0.799851	-1.3678	0.476665	-0.476665	-2.14262	-2.17586	-2.36614	-1.70401
P61006	Ras-related protein Rab-8A	RAB8A	CDVNDK	123	0.210174	-0.432029	0	-2.38652	-2.12532	-1.95589	-2.36139	-1.49065
P63000	Ras-related C3 botulinum toxin substrate 1;Ras-related C3 botulinum toxin substrate 3	RAC1;RAC3	AVLCPPPVK	178	2.64191	-1.83824	0.542139	0	0.0426044	-1.31789	-1.60355	-2.00854
P15153;P63000	Ras-related C3 botulinum toxin substrate 2;Ras-related C3 botulinum toxin substrate 1;Ras-related C3 botulinum toxin substrate 3	RAC2;RAC1;RAC3	YLECSALTQR	157	0.789243	-1.26984	0.317783	-0.317783	-1.92356	-1.80177	-2.5236	-1.40773
O60216	Double-strand-break repair protein rad21 homolog	RAD21	CLTPLVPEDLRK	392	2.057	-2.1497	0.505581	0	-0.0413723	-1.689	-2.81398	-1.48192
P78406	mRNA export factor	RAE1	VFTASCDK	106	0.358252	-0.815478	0.530264	-2.6005	-0.530264	-1.81732	-1.99993	-1.22969
P62826	GTP-binding nuclear protein Ran	RAN	VCENIPIVLCGNK	112;120	0.0499999	0.141589	1.95357	-0.776582	-0.926429	0.234559	-0.234559	0.67533
P46060	Ran GTPase-activating protein 1	RANGAP1	ELNLSFCEIK	303	0.429262	0.484727	0.47408	-0.947993	-0.420342	0.279141	-0.279141	0.559924
P46060	Ran GTPase-activating protein 1	RANGAP1	SSACFTLQELK	141	1.14463	1.39106	-1.26876	-1.76798	-2.21287	0	-1.3508	0.274366
P54136	Arginine--tRNA ligase, cytoplasmic	RARS	VLTAEELNAAQTSVAYGCIK	502	0.408306	0.814683	0.781542	-1.75224	-1.58485	0	-0.433775	0.322271
P54136	Arginine--tRNA ligase, cytoplasmic	RARS	IVFVPGCSIPLTIVK	369	2.10487	2.69927	-2.77421	-1.95101	-2.22404	0.531631	-0.531631	1.14853
P54136	Arginine--tRNA ligase, cytoplasmic	RARS	HLPDNECIEK	150	0.829247	-1.45026	-1.71699	0.351099	-0.351099	-1.48075	-3.09719	-1.48984
P54136	Arginine--tRNA ligase, cytoplasmic	RARS	NCGCLGASPNLEQLQEENLK	32;34	0.23955	0.603455	-0.90451	-1.84911	-1.82009	0.348831	-2.76335	-0.348831
Q16576	Histone-binding protein RBBP7	RBBP7	VHIPNDDAQFDASHCDSDK	97	2.29179	1.6051	-1.63432	-2.04213	-1.83238	0	-0.756546	0.0630245
Q96PK6	RNA-binding protein 14	RBM14	VIECDVVK	108	0.659111	1.15862	-1.1525	-2.01927	-2.32735	0.406549	-0.406549	-2.02326
Q96PK6	RNA-binding protein 14	RBM14	IFVGNVSAACTSQELR	90	1.23651	1.83339	-1.41724	-2.36747	-2.64377	0.520157	-1.44847	0
P52756	RNA-binding protein 5	RBM5	CQGITAPIEAQVR	766	0.954427	1.35852	-1.40306	-2.19045	-2.28737	0.100376	-0.100376	-1.80531
P29558	RNA-binding motif, single-stranded-interacting protein 1	RBMS1	TPPGVSAPTEPLLCK	221	2.18698	-2.48465	1.16615	-0.236994	0	-2.28676	-2.45148	-1.78654
Q15434	RNA-binding motif, single-stranded-interacting protein 2	RBMS2	TPPGVPAPSDPLLCK	215	0.882756	-1.57995	0.847791	-1.85944	-0.847791	-2.29501	-2.60746	-1.69681
Q96E39	RNA binding motif protein, X-linked-like-1	RBMXL1	SDLYSSCDR	338	0.942744	1.25417	-1.81054	-1.70449	-2.0203	0.29714	-0.29714	-1.77281
Q9P258	Protein RCC2	RCC2	AVQDLCGWR	428	0.424305	0.634782	0.354741	-0.868485	-0.354741	0.642791	-0.686402	1.07947
Q00765	Receptor expression-enhancing protein 5	REEP5	NCMTDLLAK	18	3.20741	2.49723	-1.66196	-1.0056	-1.10336	1.18389	1.0056	1.5313
P35250	Replication factor C subunit 2	RFC2	VCDEPHPLLVK	255	0.190659	-0.330258	0.826107	-1.09444	0.233515	-0.0450554	-1.02559	0.0450554
P35250	Replication factor C subunit 2	RFC2	TTSILCLAR	88	1.26036	-0.932979	0.60515	0.133844	0	-0.226318	-0.597286	-1.23634
P61586	Transforming protein RhoA	RHOA	IGAFGYMECSAK	159	2.76596	-2.36894	0	0.655411	-0.0437984	-2.37375	-2.40046	-1.721
P08134;P61586	Rho-related GTP-binding protein RhoC;Transforming protein RhoA	RHOC;RHOA	LVIVGDGACGK	16	3.45262	-2.41952	0	0.281948	0.107187	-1.8935	-2.4771	-2.49883
P08134	Rho-related GTP-binding protein RhoC	RHOC	ISAFGYLECSAK	159	0.832189	-1.34374	0.726619	-0.726619	-1.78439	-1.89106	-2.264	-1.66056
Q63HN8	E3 ubiquitin-protein ligase RNF213	RNF213	STDFLPVDCPVR	614	2.09109	1.51453	-1.32142	-1.64835	-1.93398	0.247869	-0.608025	0
P13489	Ribonuclease inhibitor	RNH1	ELCQGLGQPGSVLR	362	1.5621	-1.95189	0.565559	-0.217857	0	-1.39948	-2.88211	-1.22637
Q9H4A4	Aminopeptidase B	RNPEP	AFFPCFDTPAVK	181	0.149453	-0.212187	0.313662	-0.236341	-0.220226	0.254271	-1.25397	0.220226
Q9H4A4	Aminopeptidase B	RNPEP	VGEGPGVCWLAPEQTAGK	151	2.15151	-2.63942	1.47427	0	0.812963	-1.62355	-2.46712	-1.54036
Q9H4A4	Aminopeptidase B	RNPEP	VWAEPCLIDAAK	254	1.88873	-1.98039	0.378943	-0.378943	0.401336	-2.19936	-2.26506	-1.07541
P30050	60S ribosomal protein L12	RPL12	CTGGEVGATSALAPK	17	1.02018	-1.34915	1.1018	2.04547	0.0321035	-0.0321035	-0.720916	-0.115043
P50914	60S ribosomal protein L14	RPL14	ALVDGPCTQVR	42	0.301207	-0.168068	-1.71035	-1.89424	-2.14722	-1.83934	-2.45492	-1.96175
P50914	60S ribosomal protein L14	RPL14	CMQLTDFILK	54	0.931751	1.34998	-1.44571	-2.27173	-2.08973	-1.75723	-0.398088	0.398088
Q02543	60S ribosomal protein L18a	RPL18A	CLPTPK	16	1.40216	-2.56225	2.04492	-0.741909	0	-2.08584	-2.45191	-1.846
Q02543	60S ribosomal protein L18a	RPL18A	DLTTAGAVTQCYR	109	1.34104	-1.68256	-1.18135	0.206675	-0.206675	-1.82173	-2.89401	-1.51326
P62829	60S ribosomal protein L23	RPL23	ECADLWPR	125	0.574319	-1.90412	2.28718	1.49459	-1.80106	-2.68589	-1.04576	0
P62829	60S ribosomal protein L23	RPL23	ISLGLPVGAVINCADNTGAK	28	2.20401	2.30563	-2.38155	-1.42402	-2.35638	0.297437	-0.297437	0.754966
P39023	60S ribosomal protein L3	RPL3	GCVVGTK	336	3.10688	-3.42252	0.840702	0.797089	0	-3.37529	-2.70747	-2.54703
P39023	60S ribosomal protein L3	RPL3;RPL3L	VACIGAWHPAR	253	2.93222	1.64666	-1.6243	-1.91142	-1.80987	0.087286	-0.492889	0
P62888	60S ribosomal protein L30	RPL30	LVILANNCPALRK	52	1.93984	-2.1513	1.85047	0.578064	0.761251	-1.54692	-0.578064	-1.13914
P62888	60S ribosomal protein L30	RPL30	LVILANNCPALR	52	1.0614	-2.35819	0.702628	0.479039	0.59216	-0.479039	-3.83	-0.991712
P62910	60S ribosomal protein L32	RPL32	SYCAEIAHNVSSK	96	0.848905	1.23921	-1.47996	-2.00947	-2.15156	0.144238	-0.144238	-1.92335
P36578	60S ribosomal protein L4	RPL4	ACARPLISVYSEK	3	1.4233	1.49158	-0.114598	-1.53133	-0.938443	0.797507	0.114598	0.978267
P32969	60S ribosomal protein L9	RPL9	MRPGVACSVSQAQK	134	1.23034	-1.6419	0.555876	1.75047	0	-1.58353	-0.502993	-0.532843
P05388	60S acidic ribosomal protein P0;60S acidic ribosomal protein P0-like	RPLP0;RPLP0P6	AGAIAPCEVTVPAQNTGLGPEK	119	2.71223	-3.35931	2.42891	1.69248	1.24859	-1.24859	-2.19313	-1.26622
P05388	60S acidic ribosomal protein P0;60S acidic ribosomal protein P0-like	RPLP0;RPLP0P6	CFIVGADNVGSK	27	2.48582	-3.08464	2.0729	1.35161	1.07742	-1.32245	-2.35212	-1.07742
P05386	60S acidic ribosomal protein P1	RPLP1	ALANVNIGSLICNVGAGGPAPAAGAAPAGGPAPSTAAAPAEEK	61	3.43174	1.92927	-1.58756	-2.02018	-2.14968	0	0.0727921	-0.0423927
P04843	Dolichyl-diphosphooligosaccharide--protein glycosyltransferase subunit 1	RPN1	TEGSDLCDRVSEMQK	545	0.981874	-1.65259	-1.37181	0.997975	-0.997975	-2.00665	-2.64709	-1.67584
P62280	40S ribosomal protein S11	RPS11	CPFTGNVSIR	60	2.22758	-2.11384	0.982389	-0.0100918	0	-1.82402	-2.15208	-1.39313
P62280	40S ribosomal protein S11	RPS11	DVQIGDIVTVGECRPLSK	131	0.795392	1.11496	-1.09469	-2.12669	-1.56424	0.54669	-0.54669	-1.44072
P25398	40S ribosomal protein S12	RPS12	LGEWVGLCK	92	0.47223	0.400995	0.333516	-0.461492	-0.427749	0.253974	-0.253974	0.64726
P25398	40S ribosomal protein S12	RPS12	VVGCSCVVVK	106;108	1.55987	2.08649	-0.767057	-1.82764	-0.72241	1.31577	0	1.62659
P25398	40S ribosomal protein S12	RPS12	LVEALCAEHQINLIK	69	0.857075	0.780699	-0.0843964	0.0677547	-0.996077	0.593479	-0.0677547	0.803654
P62249	40S ribosomal protein S16	RPS16	TATAVAHCK	25	0.977025	-0.884005	1.1326	0.352806	0.0452499	-0.0452499	-0.917791	-0.158318
P08708	40S ribosomal protein S17	RPS17	VCEEIAIIPSK	35	2.76401	-1.84323	0	0.151608	-0.453024	-2.09623	-2.12539	-1.60949
P15880	40S ribosomal protein S2	RPS2	GCTATLGNFAK	229	1.07754	-0.670657	0.319571	0.314737	0.0138988	-0.0138988	-0.958633	-0.391233
P15880	40S ribosomal protein S2	RPS2	PHTVPCK	182	1.68973	1.74173	-0.874635	-2.03503	-1.88499	0	-0.2777	0.708237
P60866	40S ribosomal protein S20	RPS20	TPCGEGSK	70	0.731146	-1.59125	-0.774423	0.823301	0	-1.89006	-2.92381	0.0889969
P63220	40S ribosomal protein S21	RPS21	TYAICGAIR	56	1.83929	-2.64873	1.81342	2.88175	0.687144	-0.687144	-1.02642	-0.850301
P62857	40S ribosomal protein S28	RPS28	TGSQGQCTQVR	27	1.33937	-1.86881	-1.36957	0.570697	-0.570697	-2.07726	-2.97931	-1.91942
P23396	40S ribosomal protein S3	RPS3	GLCAIAQAESLR	97	0.0823821	0.0820007	0.242174	-0.507425	-0.17234	0.17234	-0.616472	0.252542
P23396	40S ribosomal protein S3	RPS3	GCEVVVSGK	134	0.067674	0.179921	0.662077	-0.333408	-1.54768	0.809313	0	-1.48856
P62701	40S ribosomal protein S4, X isoform	RPS4X	FDTGNLCMVTGGANLGR	181	1.31971	-1.70348	1.79958	1.34445	0.0939989	-0.56512	-1.21329	-0.0939989
P46782	40S ribosomal protein S5;40S ribosomal protein S5, N-terminally processed	RPS5	TIAECLADELINAAK	172	2.11823	1.85533	-1.09886	-2.09422	-2.22185	0.26808	0	-0.117012
P62753	40S ribosomal protein S6	RPS6	LNISFPATGCQK	12	1.85515	-1.53824	1.43984	0.352737	0.822474	-0.634142	-1.01279	-0.352737
P08865	40S ribosomal protein SA	RPSA	YVDIAIPCNNK	163	1.83798	-4.87307	0.858448	0	0.00194359	-5.63297	-2.29809	-5.82777
P23921	Ribonucleoside-diphosphate reductase large subunit	RRM1	IIDINYYPVPEACLSNK	492	0.598339	1.00434	-1.25309	-2.14805	-1.72714	-0.0247393	0.0247393	-2.11525
P56182	Ribosomal RNA processing protein 1 homolog A	RRP1	FIDPFCR	198	0.373906	0.498479	-1.16873	-0.144238	0.248672	-0.405479	0	0.836624
Q5JTH9	RRP12-like protein	RRP12	DLLPCFPEGLVK	317	1.58912	1.25017	-1.07048	-1.66196	-1.74719	0	-0.82382	0.0947018
O95197	Reticulon-3	RTN3	AEPSAATQSHSISSSSFGAEPSAPGGGGSPGACPALGTK	34	0.777169	1.33199	-1.66398	-2.38695	-2.16488	0.303952	-0.303952	-2.21984
Q9NQC3	Reticulon-4	RTN4	YSNSALGHVNCTIK	1101	1.70324	4.66965	-6.04823	-1.94396	-4.98251	0.598547	0	0.435707
Q9Y265	RuvB-like 1	RUVBL1	VPFCPMVGSEVYSTEIK	94	1.65355	-3.70433	0.918013	0.0698223	0	-4.19042	-4.5063	-1.42844
Q9Y230	RuvB-like 2	RUVBL2	FVQCPDGELQK	227	3.07725	-2.22389	0	0.314844	-0.181543	-2.07888	-2.56402	-1.89548
Q9HCY8	Protein S100-A14	S100A14	IANLGSCNDSK	74	1.30564	1.87232	-0.008564	-1.54744	-1.67178	1.01619	0.008564	1.36442
Q9HCY8	Protein S100-A14	S100A14	DLVTQQLPHLMPSNCGLEEK	62	2.25337	2.38109	-1.92149	-2.67428	-2.16868	0.83569	-0.456871	0
Q96FQ6	Protein S100-A16	S100A16	SDCYTELEK	4	0.585537	0.691043	-0.978374	0.389033	-1.07639	0.407399	-0.324929	0.324929
P29034	Protein S100-A2	S100A2	YSCQEGDK	22	1.09611	-3.56561	5.01683	3.51247	0	-0.12484	-0.671782	-1.37091
Q15424	Scaffold attachment factor B1;Scaffold attachment factor B2	SAFB;SAFB2	ILDILGETCK	225	2.20448	1.76743	-1.55842	-1.47327	-1.70219	0	-0.261793	0.830194
O00422	Histone deacetylase complex subunit SAP18	SAP18	TCPLLLR	26	0.422016	0.89722	-1.45381	-1.91476	-1.98232	-0.163116	-2.65923	0.163116
Q96BY9	Store-operated calcium entry-associated regulatory factor	SARAF	VIQCQNK	83	1.75764	-2.1092	1.17928	-0.427261	0	-2.03279	-2.17169	-1.37111
O43290	U4/U6.U5 tri-snRNP-associated protein 1	SART1	SLPSAVYCIEDK	674	0.514058	0.764371	0	-1.89607	-0.924303	0.133638	-0.882553	0.221659
Q96KG9	N-terminal kinase-like protein	SCYL1	ILPVLCGLTVDPEK	512	0.659906	1.3854	-1.51731	-2.39742	-2.29695	0	-2.48648	0.430994
Q15436;Q15437	Protein transport protein Sec23A;Protein transport protein Sec23B	SEC23A;SEC23B	AVLNPLCQVDYR	74	1.21308	-2.11256	1.21368	0	-1.59056	-2.24056	-2.41341	-2.0606
Q15437	Protein transport protein Sec23B	SEC23B	LAVSSAC	767	2.54904	1.7795	-1.41864	-1.46566	-1.97241	0.224592	-0.224592	0.481791
Q99442	Translocation protein SEC62	SEC62	AVDCLLDSK	55	0.653634	-0.93737	-1.33881	0	-2.05152	-1.82813	-2.55438	-1.81992
P36952	Serpin B5	SERPINB5	ACLENLGLK	287	0.690434	-1.5441	0.647896	-2.37277	0	-1.50476	-2.97199	-1.88043
Q12874	Splicing factor 3A subunit 3	SF3A3	YLDLHDCYLK	145	2.42917	-2.20659	0.713175	0	0.232622	-1.87546	-2.41315	-1.38537
Q9BWJ5	Splicing factor 3B subunit 5	SF3B5	MLQPCGPPADKPEEN	76	0.744895	-0.926187	-1.68661	0	-1.48416	-1.91675	-2.37086	-1.66173
P31947	14-3-3 protein sigma	SFN	GEELSCEER	38	0.509652	-1.31366	1.22286	1.02302	-0.813685	0.813685	-2.38373	-0.938745
O43765	Small glutamine-rich tetratricopeptide repeat-containing protein alpha	SGTA	AICIDPAYSK	153	1.86413	1.83428	-1.11334	-1.61741	-1.29217	0	0.1709	1.30902
O43765	Small glutamine-rich tetratricopeptide repeat-containing protein alpha	SGTA	AIELNPANAVYFCNR	129	0.724522	-1.51291	1.19194	-1.78254	-1.19194	-2.3181	-2.47768	-1.52549
P63208	S-phase kinase-associated protein 1	SKP1	GLLDVTCK	120	1.5563	2.00489	-0.204148	-1.39365	-1.34583	1.1201	0.204148	1.74679
P63208	S-phase kinase-associated protein 1	SKP1	ENQWCEEK	160	0.175463	0.363667	-1.94895	-1.76934	-1.98936	-2.0565	-2.56015	0
P55011	Solute carrier family 12 member 2	SLC12A2	IFQALCK	630	0.753535	-1.28104	0.40832	-0.40832	-1.92423	-1.82546	-2.62122	-1.32067
Q9BXP2	Solute carrier family 12 member 9	SLC12A9	DLGPTLLVHGVTPVTCTDL	911	3.12047	2.22022	-1.88754	-2.32702	-2.64005	0	-0.260084	0.0661316
Q6NUK1	Calcium-binding mitochondrial carrier protein SCaMC-1	SLC25A24	TGQYSGIYDCAK	330	1.20725	1.43372	-1.73362	-1.93419	-2.18273	-0.28919	0.28919	-1.54939
P05141	ADP/ATP translocase 2;ADP/ATP translocase 2, N-terminally processed	SLC25A5	GTDIMYTGTLDCWRK	257	1.3956	-2.33334	1.94703	0.559164	0.56012	-0.816963	-2.55757	-0.559164
P05141;P12236	ADP/ATP translocase 2;ADP/ATP translocase 2, N-terminally processed;ADP/ATP translocase 3;ADP/ATP translocase 3, N-terminally processed	SLC25A5;SLC25A6	GLGDCLVK	160	2.6861	1.80561	-1.60798	-1.62139	-2.06104	0.417212	-0.290794	0
P05141	ADP/ATP translocase 2;ADP/ATP translocase 2, N-terminally processed	SLC25A5	GTDIMYTGTLDCWR	257	1.80024	-2.222	0.895767	0	-0.597502	-1.92011	-2.78957	-1.65805
P12236	ADP/ATP translocase 3;ADP/ATP translocase 3, N-terminally processed;ADP/ATP translocase 1	SLC25A6;SLC25A4	GADIMYTGTVDCWR	257	1.12676	-1.53989	-1.72082	-0.218428	0.218428	-1.96913	-2.62023	-1.75113
Q8NEW0	Zinc transporter 7	SLC30A7	TPPLLENSLPQCYQR	308	0.913745	-1.276	0.0642586	-0.0642586	-1.81347	-1.84414	-2.31581	-1.48151
Q9GZT3	SRA stem-loop-interacting RNA-binding protein, mitochondrial	SLIRP	CILPFDK	48	1.85659	-3.07757	0.520405	0	0.295393	-2.94718	-3.97692	-1.49281
Q14683	Structural maintenance of chromosomes protein 1A	SMC1A	LIDLCQPTQK	523	0.942852	-1.58268	0.423398	-0.423398	-1.84203	-2.07315	-2.98502	-1.5319
O75643	U5 small nuclear ribonucleoprotein 200 kDa helicase	SNRNP200	AALETDENLLLCAPTGAGK	502	3.09627	1.73908	-1.60902	-1.51995	-1.70419	0.226662	-0.226662	0.384062
Q13573	SNW domain-containing protein 1	SNW1	IPPCISNWK	250	0.675773	-0.677935	0.870965	-0.114156	0.114156	-0.2608	-1.0382	0.136155
Q9UNH7	Sorting nexin-6;Sorting nexin-6, N-terminally processed	SNX6	TVAMHEVFLCR	149	0.834251	1.28907	-1.67555	-2.45943	-1.6959	-1.96366	-0.236586	0.236586
Q9UNH7	Sorting nexin-6;Sorting nexin-6, N-terminally processed	SNX6	IGSSLYALGTQDSTDICK	264	0.898861	1.13234	-1.48622	-1.73985	-1.7495	0.427542	-0.427542	-1.57855
Q9Y5X2	Sorting nexin-8	SNX8	ESAQCVGDEFLNCK	200	2.61937	2.03238	-1.82192	-1.94843	-2.15815	0.568432	-0.399797	0
Q00796	Sorbitol dehydrogenase	SORD	VAIEPGAPRENDEFCK	106	2.59122	-1.92252	-0.544849	0	0.142952	-2.12824	-2.35296	-1.68827
Q00796	Sorbitol dehydrogenase	SORD	CDPSDQNP	350	1.55944	-1.80737	0	0.394157	-1.32293	-2.15442	-2.30715	-1.88931
Q00796	Sorbitol dehydrogenase	SORD	ENDEFCK	106	1.28217	-1.72783	0.723902	0	-0.883242	-1.56459	-2.60682	-1.17141
Q96R06	Sperm-associated antigen 5	SPAG5	LNQALCLR	1035	2.12192	2.30528	-1.54419	-2.15381	-2.22362	0	-0.149912	1.14412
O75391	Sperm-associated antigen 7	SPAG7	TYGCVPVANK	191	0.307472	-0.590846	-1.16992	0.730208	0.00180531	-0.00180531	-0.38565	-1.82299
Q01082	Spectrin beta chain, non-erythrocytic 1	SPTBN1;SPTB;SPTBN2	IHCLENVDK	112	1.87841	-1.9115	0.355131	0	-0.907431	-1.70281	-2.55504	-2.02894
Q01082	Spectrin beta chain, non-erythrocytic 1	SPTBN1	AELFTQSCADLDK	1389	1.65979	-1.83977	-0.95112	0.516333	-0.516333	-2.06752	-2.63804	-1.76488
Q9UHB9	Signal recognition particle subunit SRP68	SRP68	FETFCLDPSLVTK	562	1.86049	1.3963	-1.30247	-1.78969	-1.82709	0	-0.815489	0.0851421
P49458	Signal recognition particle 9 kDa protein	SRP9	VTDDLVCLVYK	48	2.87167	3.7994	-3.71417	-4.05286	-2.58536	0.502163	0	0.543659
Q96SB4	SRSF protein kinase 1	SRPK1	SNYQGLPLPCVK	188	0.277073	0.778329	-1.39779	-0.466848	-1.03087	0.466848	-2.32506	1.29769
P08240	Signal recognition particle receptor subunit alpha	SRPR	PIVFVGTGQTYCDLR	621	3.45478	5.89762	-2.3396	-4.01757	-3.464	2.93089	2.3396	2.6012
P08240	Signal recognition particle receptor subunit alpha	SRPR	VWELGGCANK	253	1.96325	-1.98964	0.625702	0	-0.183407	-1.68569	-2.54499	-1.29594
Q9Y5M8	Signal recognition particle receptor subunit beta	SRPRB	VEFLECSAK	246	1.65662	-1.71679	0	0.0964127	-0.814552	-1.81414	-2.6623	-1.39208
Q9BXP5	Serrate RNA effector molecule homolog	SRRT	DAAGLECK	412	1.23926	1.72493	-1.95146	-1.92394	-1.9034	0	-1.42037	0.816357
Q07955	Serine/arginine-rich splicing factor 1	SRSF1	SGGGVIRGPAGNNDCR	16	1.81054	-2.1793	0.725182	0	-0.0343151	-2.12339	-2.67524	-1.04841
Q07955	Serine/arginine-rich splicing factor 1	SRSF1	GPAGNNDCR	16	1.30414	-1.71054	0	0.112234	-1.37611	-2.06008	-2.8327	-1.50273
Q13247;Q08170	Serine/arginine-rich splicing factor 6;Serine/arginine-rich splicing factor 4	SRSF6;SRSF4	CSWQDLK	121	1.96116	-2.06718	0.525245	1.92054	1.34939	-0.525245	-1.23613	-0.645001
Q13242	Serine/arginine-rich splicing factor 9	SRSF9	EAGDVCYADVQK	138	0.27391	-0.892753	2.21547	1.50299	-1.91228	-0.0805273	-0.872073	0.0805273
P42224	Signal transducer and activator of transcription 1-alpha/beta	STAT1	NLSFFLTPPCAR	492	1.06935	1.41904	-1.4116	-2.36299	-1.57832	0	-1.44727	0.351486
P40763	Signal transducer and activator of transcription 3	STAT3	FICVTPTTCSNTIDLPMSPR	712;718	0.770056	1.10469	-1.30946	-1.51454	-2.21189	-1.7218	-0.311906	0.311906
P31948	Stress-induced-phosphoprotein 1	STIP1	AYEDGCK	62	0.780776	-2.34023	3.73162	2.69993	-0.567728	-0.968346	-0.756264	0.567728
P31948	Stress-induced-phosphoprotein 1	STIP1	ALDLDSSCK	461	1.17757	-0.959163	1.17125	1.06367	0.0341902	-0.0341902	-0.443965	-0.130216
P31948	Stress-induced-phosphoprotein 1	STIP1	ALSVGNIDDALQCYSEAIK	26	2.406	1.81852	-1.35463	-2.22261	-2.13665	0.0781879	0	-0.336527
Q9P289	Serine/threonine-protein kinase 26	STK26	SIAVAEAACPGITDK	392	1.78882	-2.18958	0.922983	0	-0.243608	-1.78892	-2.75867	-1.34178
P53597	Succinyl-CoA ligase [ADP/GDP-forming] subunit alpha, mitochondrial	SUCLG1	LIGPNCPGVINPGECK	172;181	1.95316	-1.98373	0.690649	0	-0.636564	-2.1885	-2.1934	-1.51521
O60506;O43390	Heterogeneous nuclear ribonucleoprotein Q;Heterogeneous nuclear ribonucleoprotein R	SYNCRIP;HNRNPR	SAFLCGVMK	96;99	0.068878	0.141607	0.90608	0.0524788	-1.03035	-0.0524788	-0.561811	0.967319
Q15545	Transcription initiation factor TFIID subunit 7	TAF7	LVDLPCVMESLK	72	1.82202	2.16798	-1.11117	-2.18106	-2.0339	-0.038826	0	1.21664
P37802	Transgelin-2	TAGLN2	NMACVQR	124	2.04967	-1.8203	0.502298	-0.467466	0	-1.65535	-2.31695	-1.45376
P37837	Transaldolase	TALDO1	ALAGCDFLTISPK	250	0.191282	0.210402	-0.0288477	-0.71935	0.0288477	0.110568	-0.686387	0.487674
P59541	Taste receptor type 2 member 30	TAS2R30	GALCVF	317	2.56273	1.70549	-1.26947	-1.89029	-1.69905	0	-0.177683	0.435341
Q8TC07	TBC1 domain family member 15	TBC1D15	IDVEDILCK	605	1.16936	1.24313	-0.64322	-2.1384	-1.48767	0.134167	-0.674051	0
Q15369	Transcription elongation factor B polypeptide 1	TCEB1	TYGGCEGPDAMYVK	11	1.65968	-2.16619	0.881433	0	-1.00736	-2.24744	-2.59593	-1.78114
Q9BT92	Trichoplein keratin filament-binding protein	TCHP	ALPTLPSYWCSQQR	11	2.24091	1.91423	-1.28499	-2.10243	-1.6768	-0.0770874	0	0.755554
P17987	T-complex protein 1 subunit alpha	TCP1	SLHDALCVVK	397	1.90722	1.98111	-1.12072	-1.01904	-2.02708	0.647495	0	1.12902
P17987	T-complex protein 1 subunit alpha	TCP1	VLCELADLQDK	76	0.57959	-1.45549	2.40455	0.400262	-0.400262	-0.963593	-1.76323	0.764909
P17987	T-complex protein 1 subunit alpha	TCP1	ICDDELILIK	357	2.26693	1.65012	-1.7401	-1.62487	-1.85408	0	-0.637476	0.368778
P17987	T-complex protein 1 subunit alpha	TCP1	IACLDFSLQK	236	0.0247651	0.0764459	1.16954	0	-2.17508	0.370516	-0.416069	-0.730648
P17987	T-complex protein 1 subunit alpha	TCP1	YINENLIVNTDELGRDCLINAAK	147	1.61214	1.64572	-1.35848	-1.99547	-1.60336	0.732954	0	-0.753099
Q9Y6I9	Testis-expressed sequence 264 protein	TEX264	LFTESCSISPK	68	1.58646	2.08274	-1.81302	-2.0734	-2.37036	-1.01017	0	1.00163
Q00059	Transcription factor A, mitochondrial	TFAM	YGAEEC	246	0.798809	-1.36256	1.53521	-0.446341	0.250406	-0.901073	-1.84733	0
P02786	Transferrin receptor protein 1;Transferrin receptor protein 1, serum form	TFRC	LFGNMEGDCPSDWK	353	0.80517	-1.33311	0.572691	-1.95293	-0.572691	-1.97115	-2.38945	-1.59168
P21980	Protein-glutamine gamma-glutamyltransferase 2	TGM2	SEGTYCCGPVPVR	370;371	0.654332	1.05656	-0.907112	-2.14258	-1.92431	0.284974	-0.284974	-1.80432
Q9NXG2	THUMP domain-containing protein 1	THUMPD1	MLPISGTCK	169	0.313384	-0.598058	0	-2.00398	-2.16444	-2.01179	-2.58391	-1.3669
O75663	TIP41-like protein	TIPRL	VACAEEWQESR	87	1.43471	1.58281	-1.4063	-2.34031	-1.91493	0	-1.16476	0.251669
P04183	Thymidine kinase, cytosolic	TK1	SCINLPTVLPGSPSK	3	0.502209	0.578877	0.491516	-0.733473	-0.479727	0.0131645	-0.0131645	1.01495
P04183	Thymidine kinase, cytosolic	TK1	LFAPQQILQCSPAN	230	0.912853	1.80745	0.0726376	-2.00365	-2.85268	-0.19523	0	0.833878
Q9Y490	Talin-1	TLN1	AGALQCSPSDAYTK	1939	2.74537	2.00497	-1.73821	-1.97364	-2.31655	0	-0.376673	0.363188
P42166	Lamina-associated polypeptide 2, isoform alpha;Thymopoietin;Thymopentin	TMPO	GGTLFGGEVCK	684	1.65262	1.67238	-0.257805	-1.09865	-1.14149	0.761709	0.257805	1.49968
P42167	Lamina-associated polypeptide 2, isoforms beta/gamma;Thymopoietin;Thymopentin	TMPO	EMFPYEASTPTGISASCR	363	1.60169	-2.1778	1.27357	0.933438	0.429399	-1.08755	-2.38004	-0.429399
P42166	Lamina-associated polypeptide 2, isoform alpha;Thymopoietin;Thymopentin	TMPO	NLFISCK	280	2.35692	2.64767	-1.73802	-2.05664	-2.50201	0	0.321009	1.32532
P42166	Lamina-associated polypeptide 2, isoform alpha;Thymopoietin;Thymopentin	TMPO	SGIQPLCPER	341	1.41749	1.49714	-1.09005	-1.99739	-1.45673	0	-0.745378	0.692617
P42166	Lamina-associated polypeptide 2, isoform alpha;Thymopoietin;Thymopentin	TMPO	DIVENICGR	330	2.23161	1.99506	-1.42663	-2.18762	-1.95233	0	-0.29072	0.709328
Q03169	Tumor necrosis factor alpha-induced protein 2	TNFAIP2	GLANVFCVFTK	45	1.0019	1.34009	-1.35541	-1.77915	-2.46562	0.187536	-0.187536	-1.57991
Q96GM8	Target of EGR1 protein 1	TOE1	SLLNQCIEER	80	0.980733	1.48227	-2.09658	-1.96513	-2.32872	-1.94363	-0.460711	0.460711
Q15785	Mitochondrial import receptor subunit TOM34	TOMM34	DCTEALK	250	0.678035	-1.87373	1.95815	-1.40012	-1.95815	-2.2121	-2.88297	-1.92625
O94826	Mitochondrial import receptor subunit TOM70	TOMM70A	EVAQDCTK	176	1.34163	-1.95779	0	0.622412	-1.49533	-2.29173	-2.68705	-1.76751
P29144	Tripeptidyl-peptidase 2	TPP2	YEDLAPCITLK	787	0.335415	-0.396776	0.940849	-0.0360107	-0.152073	0.337431	-0.811003	0.0360107
P29144	Tripeptidyl-peptidase 2	TPP2	STLVDALCRK	1125	1.53234e-05	5.67834e-05	1.3165	-2.12909	-1.5853	0	-0.520372	-1.87736
Q12931	Heat shock protein 75 kDa, mitochondrial	TRAP1	NIYYLCAPNR	501	0.459102	-0.976851	1.24704	-1.49085	0.160787	-1.73622	-1.11657	-0.160787
Q9UI30	Multifunctional methyltransferase subunit TRM112-like protein	TRMT112	ICPVEFNPNFVAR	33	0.518953	-1.41143	1.1827	0.42485	-1.95801	-1.25562	-2.90426	-0.42485
Q96FX7	tRNA (adenine(58)-N(1))-methyltransferase catalytic subunit TRMT61A	TRMT61A	FCSFSPCIEQVQR	209	1.88135	1.92326	-1.51067	-2.47359	-2.32753	0	-0.836796	0.294798
Q15631	Translin	TSN	ETAAACVEK	225	0.369948	0.876115	-0.540897	-1.94879	-2.39958	-2.26093	-0.550256	0.550256
Q8WZ42;Q63HN8	Titin;E3 ubiquitin-protein ligase RNF213	TTN;RNF213	AVLECK	4348	2.10158	1.82821	-1.83331	-1.54018	-1.6915	0	-0.404692	0.824335
Q71U36;Q9BQE3	Tubulin alpha-1A chain;Tubulin alpha-3E chain;Tubulin alpha-8 chain;Tubulin alpha-1C chain	TUBA1A;TUBA3E;TUBA8;TUBA1C	TIQFVDWCPTGFK	347	0.478649	0.67219	0.41116	-0.251364	-1.46744	0.200212	-0.200212	0.708925
P68363;P68366	Tubulin alpha-1B chain;Tubulin alpha-4A chain	TUBA1B;TUBA4A	RSIQFVDWCPTGFK	347	2.15933	4.46678	-3.79505	-4.73082	-2.17199	1.4316	0	1.27087
P68363;P68366	Tubulin alpha-1B chain;Tubulin alpha-4A chain	TUBA1B;TUBA4A	SIQFVDWCPTGFK	347	1.0834	2.11202	-0.0243282	-3.00408	-1.39656	0.825638	0.0243282	1.06113
P68363;P68366;Q71U36;Q9BQE3	Tubulin alpha-1B chain;Tubulin alpha chain-like 3;Tubulin alpha-4A chain;Tubulin alpha-1A chain;Tubulin alpha-1C chain	TUBA1B;TUBAL3;TUBA4A;TUBA1A;TUBA1C	YMACCLLYR	315;316	1.27635	-1.48282	0	-1.46581	0.136621	-2.00203	-2.19975	-1.57587
P68363;P68366	Tubulin alpha-1B chain;Tubulin alpha-4A chain	TUBA1B;TUBA4A	AVCMLSNTTAIAEAWAR	376	0.682497	1.27428	-1.45718	-2.34535	-2.00244	0.287184	-2.26929	0
P68363;P68366	Tubulin alpha-1B chain;Tubulin alpha-4A chain	TUBA1B;TUBA4A	AYHEQLSVAEITNACFEPANQMVK	295	1.23403	1.42738	-1.61214	-1.79401	-2.33722	0.176967	-0.176967	-1.46124
Q9BQE3	Tubulin alpha-1C chain	TUBA1C	RTIQFVDWCPTGFK	347	0.908135	1.30322	-1.40201	-1.89809	-1.87359	0.433098	-1.69712	0
Q9BQE3	Tubulin alpha-1C chain	TUBA1C	AYHEQLTVAEITNACFEPANQMVK	295	1.1447	1.24838	-1.47707	-1.39893	-2.1451	0.279699	-0.279699	-1.27596
Q9BQE3	Tubulin alpha-1C chain	TUBA1C	AVCMLSNTTAVAEAWAR	376	0.597204	1.08248	-1.70817	-1.92903	-1.85669	-0.527043	-2.24645	0.527043
P07437;P68371;Q13509	Tubulin beta chain;Tubulin beta-2B chain;Tubulin beta-2A chain;Tubulin beta-8 chain;Tubulin beta-8 chain-like protein LOC260334;Tubulin beta-4B chain;Tubulin beta-4A chain;Tubulin beta-3 chain	TUBB;TUBB2B;TUBB2A;TUBB8;TUBB4B;TUBB4A;TUBB3	NMMAACDPR	303	1.32646	-2.6883	1.78142	0.339567	0.590147	-1.77224	-3.24197	-0.339567
P07437;P68371	Tubulin beta chain;Tubulin beta-2B chain;Tubulin beta-2A chain;Tubulin beta-8 chain;Tubulin beta-8 chain-like protein LOC260334;Tubulin beta-4B chain;Tubulin beta-4A chain	TUBB;TUBB2B;TUBB2A;TUBB8;TUBB4B;TUBB4A	TAVCDIPPR	354	1.04812	-1.03762	1.16968	0.355609	0.00092411	-0.508613	-1.07711	-0.00092411
P07437;P68371	Tubulin beta chain;Tubulin beta-2B chain;Tubulin beta-2A chain;Tubulin beta-8 chain;Tubulin beta-8 chain-like protein LOC260334;Tubulin beta-4B chain;Tubulin beta-4A chain	TUBB;TUBB2B;TUBB2A;TUBB8;TUBB4B;TUBB4A	TAVCDIPPRGLK	354	1.79678	-1.69694	1.7933	0.723311	0.467107	-0.804376	-0.467107	-0.835626
P40222	Alpha-taxilin	TXLNA	VTEAPCYPGAPSTEASGQTGPQEPTSARA	523	1.12335	1.54002	-2.03333	-2.40837	-1.97889	0.334162	-0.334162	-1.80052
P10599	Thioredoxin	TXN	CMPTFQFFK	73	1.9732	1.63815	-0.965183	-2.01926	-1.53711	0.516251	-0.123356	0
Q16222	UDP-N-acetylhexosamine pyrophosphorylase;UDP-N-acetylgalactosamine pyrophosphorylase;UDP-N-acetylglucosamine pyrophosphorylase	UAP1	FIGFCIQK	268	0.230684	0.60093	1.09278	-1.9053	-1.79901	-0.134212	-0.808748	0.134212
P22314	Ubiquitin-like modifier-activating enzyme 1	UBA1	DNPGVVTCLDEAR	234	1.35439	-1.7245	0.518423	0	-1.25805	-1.92952	-2.4679	-1.5157
P22314	Ubiquitin-like modifier-activating enzyme 1	UBA1	SIPICTLK	632	1.58357	-2.44272	1.68455	-0.0324173	0.0324173	-1.20092	-2.68082	-1.76188
Q9UBT2	SUMO-activating enzyme subunit 2	UBA2	VLVVGAGGIGCELLK	30	0.149513	0.320168	-1.28877	-1.69989	-2.10886	0	-2.63026	-1.50676
A0A1B0GUS4	Ubiquitin-conjugating enzyme E2 L3	UBE2L3	GQVCLPVISAENWK	86	0.751718	1.59546	0.253429	-2.03262	-2.38715	1.18532	-0.565285	0
P61081	NEDD8-conjugating enzyme Ubc12	UBE2M	LVICPDEGFYK	65	0.911299	-1.67134	2.70221	1.32604	-0.0927486	-0.281353	-0.889917	0.0927486
Q9C0C9	E2/E3 hybrid ubiquitin-protein ligase UBE2O	UBE2O	LIGTNCIIYPVNSK	182	0.100169	-0.108374	-1.32808	-2.03469	-1.84201	-1.52749	-2.49535	-1.50707
Q9C0C9	E2/E3 hybrid ubiquitin-protein ligase UBE2O	UBE2O	IAWECPEK	370	1.08066	1.34062	-1.39028	-2.28121	-1.90554	0.118648	-0.118648	-1.55517
Q712K3	Ubiquitin-conjugating enzyme E2 R2	UBE2R2	VPTTLAEYCIK	191	1.6029	-2.02904	1.8216	0.299363	0.863332	-1.29066	-1.5128	-0.299363
Q9BZX2	Uridine-cytidine kinase 2;Uridine-cytidine kinase 1	UCK2;UCK1	PAFEEFCLPTK	197	1.04878	-1.38212	1.84025	-0.0509949	0.992674	0.0509949	-0.461388	-0.954039
O60701	UDP-glucose 6-dehydrogenase	UGDH	ASVGFGGSCFQK	276	0.605992	-0.406365	0.50355	0.0169277	-0.0169277	-0.0854893	-0.725668	0.0956116
P11172	Uridine 5-monophosphate synthase;Orotate phosphoribosyltransferase;Orotidine 5-phosphate decarboxylase	UMPS	LHSVCTLSK	174	1.81845	1.69974	-1.14674	-2.19351	-2.3178	0.00828552	-0.567104	0
Q9H3U1	Protein unc-45 homolog A	UNC45A	ALVGLCK	503	0.0558794	-0.160174	1.25567	-1.83221	0	0.141577	-0.0131683	-1.18547
P31930	Cytochrome b-c1 complex subunit 1, mitochondrial	UQCRC1	NALVSHLDGTTPVCEDIGR	410	1.80441	-2.25838	1.09528	0	-0.547688	-1.92206	-2.62491	-1.68058
P22695	Cytochrome b-c1 complex subunit 2, mitochondrial	UQCRC2	NALANPLYCPDYR	192	1.36151	-2.09116	1.60906	0.195679	0.745863	-1.29688	-2.23033	-0.195679
P22695	Cytochrome b-c1 complex subunit 2, mitochondrial	UQCRC2	NALANPLYCPDYRIGK	192	1.05229	-1.70629	0.12488	-1.79132	-0.12488	-2.08342	-3.20064	-1.62614
Q8TCY9	Up-regulator of cell proliferation	URGCP	ALAGLAFCDPEK	868	1.46249	1.63521	-1.03294	-2.40879	-1.43595	0	-0.540537	0.568478
Q9Y4E8	Ubiquitin carboxyl-terminal hydrolase 15	USP15	NSNYCLPSYTAYK	264	2.29682	1.90429	-1.56216	-2.0065	-2.48111	0.189917	-0.526802	0
Q93009	Ubiquitin carboxyl-terminal hydrolase 7	USP7	IIGVHQEDELLECLSPATSR	961	1.8887	1.86488	-1.12888	-1.75089	-1.96681	0.953316	-0.205236	0
O00507	Probable ubiquitin carboxyl-terminal hydrolase FAF-Y;Probable ubiquitin carboxyl-terminal hydrolase FAF-X	USP9Y;USP9X	DGQLWLCAPQAK	674	2.57593	2.51632	-2.04666	-2.57483	-1.90999	0.0397072	0	0.977777
Q9NYH9	U3 small nucleolar RNA-associated protein 6 homolog	UTP6	LLSECQYK	370	1.98762	1.62825	-1.38453	-1.84185	-2.103	0	-0.704714	0.260078
P26640	Valine--tRNA ligase	VARS	GIEDNPMVVPLCNR	663	1.74197	-2.29605	1.27009	-0.5406	0	-1.79213	-2.56447	-1.80205
P26640	Valine--tRNA ligase	VARS	ICLQPPPTSR	41	2.53057	-2.01206	0.164679	0	-0.257006	-1.95536	-2.57607	-1.59706
P61758	Prefoldin subunit 3	VBP1	FLLADNLYCK	113	1.0338	1.9028	-1.01147	-1.80476	-2.23812	1.67566	-1.02161	0
P55072	Transitional endoplasmic reticulum ATPase	VCP	GVLFYGPPGCGK	522	1.87623	-2.43515	2.36916	0.618976	1.33212	-0.618976	-1.51542	-0.850795
P55072	Transitional endoplasmic reticulum ATPase	VCP	LGDVISIQPCPDVK	105	1.13815	-1.55377	0.269899	-0.269899	-1.79606	-2.24147	-2.39519	-1.82071
P21796	Voltage-dependent anion-selective channel protein 1	VDAC1	YQIDPDACFSAK	232	1.42598	-2.03742	2.08705	1.28106	0.226114	-0.729782	-1.56216	-0.226114
P45880	Voltage-dependent anion-selective channel protein 2	VDAC2	WCEYGLTFTEK	76	1.14263	1.49456	-0.812151	-2.29546	-2.05386	0	-1.01967	0.341877
P45880	Voltage-dependent anion-selective channel protein 2	VDAC2	SCSGVEFSTSGSSNTDTGK	47	0.803849	1.34959	-1.55256	-2.22203	-1.96412	0.861189	-0.861189	-1.68995
Q9Y277	Voltage-dependent anion-selective channel protein 3	VDAC3	VCNYGLTFTQK	65	1.51185	1.62207	-0.988447	-2.14532	-2.12876	0	-0.732018	0.335688
Q9Y277	Voltage-dependent anion-selective channel protein 3	VDAC3	CNTPTYCDLGK	2;8	1.16338	-1.23121	1.62543	0.0587502	1.20774	-0.143072	-0.599886	-0.0587502
P61964	WD repeat-containing protein 5	WDR5	IWDTASGQCLK	205	0.92275	-1.51995	0.51229	-0.51229	-2.03612	-2.11437	-2.59707	-1.88454
O14980	Exportin-1	XPO1	DLLGLCEQK	528	0.0262125	0.03195	0.0595369	0.0236502	-0.795264	0.195964	-0.788541	-0.0236502
O14980	Exportin-1	XPO1	TSSDPTCVEK	119	1.24602	-1.76889	0.822901	0.19137	0	-1.66463	-2.36572	-0.262051
Q9HAV4	Exportin-5	XPO5	DSLDQFDCK	1131	0.599697	-0.510377	0.666624	0.402225	-0.260714	-0.181316	-0.722996	0.181316
Q9HAV4	Exportin-5	XPO5	TTSQLCWPLLK	1052	0.642969	0.711655	0.33998	-0.506112	-0.582559	0.930594	-0.33998	0.795659
Q9HAV4	Exportin-5	XPO5	SCDPGLEDPCGLNR	714	1.5578	-2.23427	1.04904	0	-0.495489	-1.5351	-3.00506	-1.6091
P13010	X-ray repair cross-complementing protein 5	XRCC5	ETVYCLNDDDETEVLK	296	1.63468	-1.64017	0	0.154936	-1.00093	-1.75819	-2.46921	-1.5391
P12956	X-ray repair cross-complementing protein 6	XRCC6	EVAALCR	398	1.5796	-2.56273	1.82625	0	-0.489027	-1.84959	-2.6022	-1.8992
P54577	Tyrosine--tRNA ligase, cytoplasmic;Tyrosine--tRNA ligase, cytoplasmic, N-terminally processed	YARS	LGSISCK	519	1.83417	2.64112	-0.591075	-1.14647	-2.07626	0.591075	1.29373	2.22476
P54577	Tyrosine--tRNA ligase, cytoplasmic;Tyrosine--tRNA ligase, cytoplasmic, N-terminally processed	YARS	ISEECIAQWK	501	1.03423	1.34989	-1.57069	-2.11274	-1.977	0	-1.71719	0.106424
P54577	Tyrosine--tRNA ligase, cytoplasmic;Tyrosine--tRNA ligase, cytoplasmic, N-terminally processed	YARS	AFCEPGNVENNGVLSFIK	250	0.96386	1.22241	-0.828159	-1.87929	-2.2175	0.0776501	-0.0776501	-1.25773
P07947;P12931	Tyrosine-protein kinase Yes;Proto-oncogene tyrosine-protein kinase Src	YES1;SRC	AANILVGENLVCK	403	1.83741	-1.74334	1.50177	0.436805	0.565314	-0.969672	-1.31965	-0.436805
P31946;P63104	14-3-3 protein beta/alpha;14-3-3 protein beta/alpha, N-terminally processed;14-3-3 protein zeta/delta	YWHAB;YWHAZ	ACSLAK	189	0.565086	-1.07472	0.596151	-2.12307	-0.596151	-1.71773	-2.34367	-1.28582
P62258	14-3-3 protein epsilon	YWHAE	LICCDILDVLDK	97;98	2.94473	2.02086	-1.49914	-2.1185	-2.17585	0.307156	-0.038063	0
P27348	14-3-3 protein theta	YWHAQ	YLAEVACGDDRK	134	0.473386	-0.35487	0.0860243	0.372827	-0.216634	-0.0672064	-0.822392	0.0672064
P27348	14-3-3 protein theta	YWHAQ	LAEQAERYDDMATCMK	25	1.27302	-1.74164	0.790863	0	-1.34038	-1.89126	-2.21381	-1.66936
P63104	14-3-3 protein zeta/delta	YWHAZ	LAEQAERYDDMAACMK	25	0.811128	-1.8786	1.07646	0	-2.43311	-2.1646	-2.85217	-1.97569
Q7Z2W4	Zinc finger CCCH-type antiviral protein 1	ZC3HAV1	ADPEVCCFITK	7;8	0.445266	-0.938369	0.778776	-2.24049	-0.778776	-1.71253	-2.09658	-1.24649
Q86WB0	Nuclear-interacting partner of ALK	ZC3HC1	AAPCEGQAFAVGVEK	5	1.63485	1.54834	-1.72463	-1.58055	-2.19228	0	-1.05753	0.205067
