# Supplementary material for: Site-Specific Activity-Based Protein Profiling Using Phosphonate Handles
Source: Mol Cell Proteomics. 2022 Nov 24;22(1):100455. doi: 10.1016/j.mcpro.2022.100455 (PMC9803953; doi:10.1016/j.mcpro.2022.100455)
Supplement: Supplemental data 4 [file mmc4.xlsx]

## Sheet: Legend
Supplementary Table 5: Msfragger results on sites detected through a pepsin digestion of intact cell treated samples
Table of content
Sheet	Explanation
Pepsin_intact_unamb	Unambiguous sites (peptides with one cysteine) detected through a pepsin digestion of intact cell PF-06672131-treated samples
Pepsin_intact_amb	Ambiguous sites (peptides with multiple cysteines) detected through a pepsin digestion of intact cell PF-06672131-treated samples
Headers	Explanation
Uniprot ID	Uniprot protein identifier
Gene	Gene names
Protein Name	Protein name
Position in protein	Position of PF-06672131-bound residue on the protein
Modified Peptide	Peptide sequence
Other mapped proteins	Other mapped proteins depicted by their fasta header
Charge	Charge of precursor
Observed M/Z	Observed M/Z on MS1 level
Hyperscore	Hyperscore calculated by Msfragger
Intensity	Intensity of the PSM

## Sheet: Pepsin_intact_sites
Supplementary Table 5: Unambiguous sites detected through a pepsin digestion of intact cell treated samples
Uniprot ID	Gene	Protein Name	Position in protein	Modified Peptide	Other mapped proteins	Charge	Observed M/Z	Hyperscore	Intensity
A0AVT1	UBA6	Ubiquitin-like modifier-activating enzyme 6	770	YATVYC(PF-06672131-phosphonate)IPFAEE	(blank)	2	1047.92	25.684	0
A0AVT1	UBA6	Ubiquitin-like modifier-activating enzyme 6	770	YATVYC(PF-06672131-phosphonate)IPFAEE	(blank)	2	1047.93	20.986	0
A0AVT1	UBA6	Ubiquitin-like modifier-activating enzyme 6	770	YATVYC(PF-06672131-phosphonate)IPFAEE	(blank)	3	698.95	27.105	266119168
A0AVT1	UBA6	Ubiquitin-like modifier-activating enzyme 6	770	YATVYC(PF-06672131-phosphonate)IPFAEE	(blank)	3	699.282	27.026	118815456
A1L0T0	ILVBL	2-hydroxyacyl-CoA lyase 2	315	AVETLGVPC(PF-06672131-phosphonate)FLGG	(blank)	3	651.288	21.484	80739096
A1L0T0	ILVBL	2-hydroxyacyl-CoA lyase 2	315	AVETLGVPC(PF-06672131-phosphonate)FLGG	(blank)	3	651.29	23.161	77457344
A1L0T0	ILVBL	2-hydroxyacyl-CoA lyase 2	315	AVETLGVPC(PF-06672131-phosphonate)FLGG	(blank)	3	651.621	21.914	80739096
A1L0T0	ILVBL	2-hydroxyacyl-CoA lyase 2	315	LGVPC(PF-06672131-phosphonate)FLGG	(blank)	3	517.889	16.14	92479392
A1L0T0	ILVBL	2-hydroxyacyl-CoA lyase 2	315	TLGVPC(PF-06672131-phosphonate)FLGG	(blank)	3	551.573	16.978	85979808
O00148	DDX39A	ATP-dependent RNA helicase DDX39A	62	IVDC(PF-06672131-phosphonate)GFEHPSE	sp|Q13838|DX39B_HUMAN	3	641.245	12.108	431618176
O00148	DDX39A	ATP-dependent RNA helicase DDX39A	62	IVDC(PF-06672131-phosphonate)GFEHPSE	sp|Q13838|DX39B_HUMAN	3	641.581	14.937	431618176
O00148	DDX39A	ATP-dependent RNA helicase DDX39A	62	IVDC(PF-06672131-phosphonate)GFEHPSE	sp|Q13838|DX39B_HUMAN	3	641.583	13.599	442817152
O00148	DDX39A	ATP-dependent RNA helicase DDX39A	74	VQHEC(PF-06672131-phosphonate)IPQAIL	sp|Q13838|DX39B_HUMAN	2	970.434	23.767	1720549890
O00148	DDX39A	ATP-dependent RNA helicase DDX39A	74	VQHEC(PF-06672131-phosphonate)IPQAIL	sp|Q13838|DX39B_HUMAN	2	970.435	25.853	1720549890
O00148	DDX39A	ATP-dependent RNA helicase DDX39A	74	VQHEC(PF-06672131-phosphonate)IPQAIL	sp|Q13838|DX39B_HUMAN	3	647.293	15.289	5551219700
O00148	DDX39A	ATP-dependent RNA helicase DDX39A	74	VQHEC(PF-06672131-phosphonate)IPQAIL	sp|Q13838|DX39B_HUMAN	3	647.293	20.064	5551219700
O00148	DDX39A	ATP-dependent RNA helicase DDX39A	74	VQHEC(PF-06672131-phosphonate)IPQAIL	sp|Q13838|DX39B_HUMAN	3	647.293	18.381	5551219700
O00148	DDX39A	ATP-dependent RNA helicase DDX39A	74	VQHEC(PF-06672131-phosphonate)IPQAIL	sp|Q13838|DX39B_HUMAN	3	647.626	14.514	0
O00148	DDX39A	ATP-dependent RNA helicase DDX39A	74	VQHEC(PF-06672131-phosphonate)IPQAIL	sp|Q13838|DX39B_HUMAN	4	485.721	15.128	975193410
O00148	DDX39A	ATP-dependent RNA helicase DDX39A	74	VQHEC(PF-06672131-phosphonate)IPQAIL	sp|Q13838|DX39B_HUMAN	4	485.721	14.898	975193410
O00148	DDX39A	ATP-dependent RNA helicase DDX39A	86	GMDVLC(PF-06672131-phosphonate)QAKSGMGKTAV	sp|Q13838|DX39B_HUMAN	3	796.011	24.713	0
O00148	DDX39A	ATP-dependent RNA helicase DDX39A	86	GMDVLC(PF-06672131-phosphonate)QAKSGMGKTAV	sp|Q13838|DX39B_HUMAN	4	597.011	26.175	0
O00148	DDX39A	ATP-dependent RNA helicase DDX39A	86	VLC(PF-06672131-phosphonate)QAKSGMGKTAV	sp|Q13838|DX39B_HUMAN	4	521.49	15.829	0
O00154	ACOT7	Cytosolic acyl coenzyme A thioester hydrolase	117	LSPM(Oxidation)C(PF-06672131-phosphonate)IGE	(blank)	2	777.797	15.451	2478871550
O00154	ACOT7	Cytosolic acyl coenzyme A thioester hydrolase	117	LSPMC(PF-06672131-phosphonate)IGE	(blank)	2	769.797	17.284	14855386100
O00154	ACOT7	Cytosolic acyl coenzyme A thioester hydrolase	117	LSPMC(PF-06672131-phosphonate)IGE	(blank)	2	769.797	15.984	0
O00154	ACOT7	Cytosolic acyl coenzyme A thioester hydrolase	117	LSPMC(PF-06672131-phosphonate)IGE	(blank)	2	769.797	19.168	535905184
O00154	ACOT7	Cytosolic acyl coenzyme A thioester hydrolase	117	LSPMC(PF-06672131-phosphonate)IGE	(blank)	2	769.798	15.915	14916800500
O00154	ACOT7	Cytosolic acyl coenzyme A thioester hydrolase	117	LSPMC(PF-06672131-phosphonate)IGE	(blank)	2	769.799	18.907	14855386100
O00231	PSMD11	26S proteasome non-ATPase regulatory subunit 11	289	ALKC(PF-06672131-phosphonate)VAQASKNRSLAD	(blank)	4	592.031	18.159	0
O00231	PSMD11	26S proteasome non-ATPase regulatory subunit 11	289	ALKC(PF-06672131-phosphonate)VAQASKNRSLAD	(blank)	4	592.032	30.854	138008800
O00231	PSMD11	26S proteasome non-ATPase regulatory subunit 11	289	ALKC(PF-06672131-phosphonate)VAQASKNRSLAD	(blank)	5	473.827	15.652	0
O00264	PGRMC1	Membrane-associated progesterone receptor component 1	129	AGRDASRGLATFC(PF-06672131-phosphonate)L	sp|O15173|PGRC2_HUMAN	3	709.649	15.525	424196096
O00264	PGRMC1	Membrane-associated progesterone receptor component 1	129	AGRDASRGLATFC(PF-06672131-phosphonate)L	sp|O15173|PGRC2_HUMAN	4	532.489	16.288	910133250
O00264	PGRMC1	Membrane-associated progesterone receptor component 1	129	AGRDASRGLATFC(PF-06672131-phosphonate)LDKE	(blank)	3	833.704	15.995	340070720
O00264	PGRMC1	Membrane-associated progesterone receptor component 1	129	AGRDASRGLATFC(PF-06672131-phosphonate)LDKE	(blank)	5	500.827	19.576	716881660
O00264	PGRMC1	Membrane-associated progesterone receptor component 1	129	AGRDASRGLATFC(PF-06672131-phosphonate)LDKEAL	(blank)	2	1342.11	26.995	0
O00264	PGRMC1	Membrane-associated progesterone receptor component 1	129	AGRDASRGLATFC(PF-06672131-phosphonate)LDKEAL	(blank)	3	895.078	21.557	832295740
O00264	PGRMC1	Membrane-associated progesterone receptor component 1	129	AGRDASRGLATFC(PF-06672131-phosphonate)LDKEAL	(blank)	4	671.561	22.874	2165866500
O00264	PGRMC1	Membrane-associated progesterone receptor component 1	129	AGRDASRGLATFC(PF-06672131-phosphonate)LDKEAL	(blank)	5	537.45	19.44	1871072380
O00264	PGRMC1	Membrane-associated progesterone receptor component 1	129	AGRDASRGLATFC(PF-06672131-phosphonate)LDKEAL	(blank)	5	537.45	15.519	703323010
O00264	PGRMC1	Membrane-associated progesterone receptor component 1	129	AGRDASRGLATFC(PF-06672131-phosphonate)LDKEALKD	(blank)	5	586.074	23.927	192928832
O00264	PGRMC1	Membrane-associated progesterone receptor component 1	129	FC(PF-06672131-phosphonate)LDKEAL	(blank)	2	814.34	15.102	203184400
O00264	PGRMC1	Membrane-associated progesterone receptor component 1	129	FC(PF-06672131-phosphonate)LDKEAL	(blank)	2	814.341	14.897	2823556610
O00264	PGRMC1	Membrane-associated progesterone receptor component 1	129	FC(PF-06672131-phosphonate)LDKEAL	(blank)	2	814.84	15.406	2794150910
O00264	PGRMC1	Membrane-associated progesterone receptor component 1	129	FC(PF-06672131-phosphonate)LDKEALKD	(blank)	2	935.901	21.62	0
O00264	PGRMC1	Membrane-associated progesterone receptor component 1	129	FC(PF-06672131-phosphonate)LDKEALKD	(blank)	4	468.454	15.062	737105600
O00264	PGRMC1	Membrane-associated progesterone receptor component 1	129	FC(PF-06672131-phosphonate)LDKEALKDE	(blank)	3	667.28	19.926	0
O00264	PGRMC1	Membrane-associated progesterone receptor component 1	129	FC(PF-06672131-phosphonate)LDKEALKDE	(blank)	4	500.713	17.849	325035648
O00264	PGRMC1	Membrane-associated progesterone receptor component 1	129	FC(PF-06672131-phosphonate)LDKEALKDEY	(blank)	2	1081.95	24.968	176938464
O00264	PGRMC1	Membrane-associated progesterone receptor component 1	129	FC(PF-06672131-phosphonate)LDKEALKDEY	(blank)	3	721.638	18.995	367042336
O00264	PGRMC1	Membrane-associated progesterone receptor component 1	129	FC(PF-06672131-phosphonate)LDKEALKDEY	(blank)	4	541.48	20.316	712026370
O00264	PGRMC1	Membrane-associated progesterone receptor component 1	129	LATFC(PF-06672131-phosphonate)LDKE	(blank)	3	576.912	15.025	271237216
O00264	PGRMC1	Membrane-associated progesterone receptor component 1	129	LATFC(PF-06672131-phosphonate)LDKE	(blank)	3	576.912	14.438	151088672
O00264	PGRMC1	Membrane-associated progesterone receptor component 1	129	LATFC(PF-06672131-phosphonate)LDKEAL	(blank)	3	638.619	14.045	353005984
O00299	CLIC1	Chloride intracellular channel protein 1	24	FVKAGSDGAKIGNC(PF-06672131-phosphonate)PFSQRL	(blank)	4	696.827	53.964	327707936
O00299	CLIC1	Chloride intracellular channel protein 1	24	FVKAGSDGAKIGNC(PF-06672131-phosphonate)PFSQRL	(blank)	5	557.663	26.838	485014624
O00303	EIF3F	Eukaryotic translation initiation factor 3 subunit F	134	VTNC(PF-06672131-phosphonate)FSVPHNESE	(blank)	3	717.951	17.829	457568096
O00303	EIF3F	Eukaryotic translation initiation factor 3 subunit F	134	VTNC(PF-06672131-phosphonate)FSVPHNESE	(blank)	3	718.298	19.034	0
O00303	EIF3F	Eukaryotic translation initiation factor 3 subunit F	256	IM(Oxidation)KTC(PF-06672131-phosphonate)FSPNRVIGL	(blank)	3	762.356	16.163	0
O00303	EIF3F	Eukaryotic translation initiation factor 3 subunit F	256	IM(Oxidation)KTC(PF-06672131-phosphonate)FSPNRVIGL	(blank)	4	572.019	14.789	0
O00303	EIF3F	Eukaryotic translation initiation factor 3 subunit F	256	IMKTC(PF-06672131-phosphonate)FSPNRVIGL	(blank)	3	756.688	16.714	0
O00303	EIF3F	Eukaryotic translation initiation factor 3 subunit F	256	KTC(PF-06672131-phosphonate)FSPNRVIGL	(blank)	3	675.65	15.487	0
O00410	IPO5	Importin-5	873	LIC(PF-06672131-phosphonate)PHRPWPDRQ	(blank)	4	552.501	18	303053184
O00410	IPO5	Importin-5	873	LIC(PF-06672131-phosphonate)PHRPWPDRQ	(blank)	4	552.992	13.703	0
O00410	IPO5	Importin-5	915	YVC(PF-06672131-phosphonate)DNSPEVRQAAA	(blank)	3	737.971	23.821	0
O00410	IPO5	Importin-5	915	YVC(PF-06672131-phosphonate)DNSPEVRQAAA	(blank)	3	738.307	18.325	0
O00410	IPO5	Importin-5	944	AQYGGDNYRPFC(PF-06672131-phosphonate)TEAL	(blank)	2	1247.5	12.695	0
O00410	IPO5	Importin-5	944	AQYGGDNYRPFC(PF-06672131-phosphonate)TEAL	(blank)	3	832.004	19.198	375625696
O00410	IPO5	Importin-5	944	AQYGGDNYRPFC(PF-06672131-phosphonate)TEAL	(blank)	3	832.339	23.508	0
O00410	IPO5	Importin-5	944	AQYGGDNYRPFC(PF-06672131-phosphonate)TEAL	(blank)	4	624.257	16.913	183219968
O00442	RTCA	RNA 3'-terminal phosphate cyclase	188	TERGC(PF-06672131-phosphonate)VTKIYGRA	(blank)	4	536.496	14.829	473187168
O00442	RTCA	RNA 3'-terminal phosphate cyclase	188	TERGC(PF-06672131-phosphonate)VTKIYGRA	(blank)	4	536.497	14.933	239398832
O00442	RTCA	RNA 3'-terminal phosphate cyclase	188	TERGC(PF-06672131-phosphonate)VTKIYGRA	(blank)	5	429.399	13.327	188590160
O00507	USP9Y	Probable ubiquitin carboxyl-terminal hydrolase FAF-Y	674	WLC(PF-06672131-phosphonate)APQAKQIW	sp|Q93008|USP9X_HUMAN	3	678.304	17.006	432152064
O00507	USP9Y	Probable ubiquitin carboxyl-terminal hydrolase FAF-Y	674	WLC(PF-06672131-phosphonate)APQAKQIW	sp|Q93008|USP9X_HUMAN	3	678.305	22.621	432152064
O00712	NFIB	Nuclear factor 1 B-type	7	(N-term acetylation)MYSPIC(PF-06672131-phosphonate)L	(blank)	2	779.301	19.376	33315216
O00712	NFIB	Nuclear factor 1 B-type	7	(N-term acetylation)MYSPIC(PF-06672131-phosphonate)L	(blank)	2	779.303	11.391	0
O14497	ARID1A	AT-rich interactive domain-containing protein 1A	2081	DLSPYPESIC(PF-06672131-phosphonate)L	(blank)	2	963.899	27.864	66880652
O14497	ARID1A	AT-rich interactive domain-containing protein 1A	2081	DLSPYPESIC(PF-06672131-phosphonate)L	(blank)	3	642.934	23.148	230672448
O14744	PRMT5	Protein arginine N-methyltransferase 5	42	FLC(PF-06672131-phosphonate)MPVF	(blank)	2	773.313	15.103	42039300
O14744	PRMT5	Protein arginine N-methyltransferase 5	42	FLC(PF-06672131-phosphonate)MPVF	(blank)	3	515.877	11.379	141719296
O14802	POLR3A	DNA-directed RNA polymerase III subunit RPC1	261	LVPPLC(PF-06672131-phosphonate)IRPSVV	(blank)	3	661.333	14.987	137103552
O14802	POLR3A	DNA-directed RNA polymerase III subunit RPC1	261	LVPPLC(PF-06672131-phosphonate)IRPSVV	(blank)	3	661.999	19.307	137103552
O14933	UBE2L6	Ubiquitin/ISG15-conjugating enzyme E2 L6	86	TTKIYHPNVDENGQIC(PF-06672131-phosphonate)L	(blank)	3	878.724	32.496	0
O14933	UBE2L6	Ubiquitin/ISG15-conjugating enzyme E2 L6	86	TTKIYHPNVDENGQIC(PF-06672131-phosphonate)L	(blank)	4	659.294	35.025	171207440
O14933	UBE2L6	Ubiquitin/ISG15-conjugating enzyme E2 L6	86	TTKIYHPNVDENGQIC(PF-06672131-phosphonate)L	(blank)	4	659.295	35.162	367736160
O14950	MYL12B	Myosin regulatory light chain 12B	109	VIRNAFAC(PF-06672131-phosphonate)F	sp|P19105|ML12A_HUMAN, sp|P24844|MYL9_HUMAN	2	865.374	8.743	1171815810
O14950	MYL12B	Myosin regulatory light chain 12B	109	VIRNAFAC(PF-06672131-phosphonate)F	sp|P19105|ML12A_HUMAN, sp|P24844|MYL9_HUMAN	2	865.875	14.097	440297472
O14950	MYL12B	Myosin regulatory light chain 12B	109	VIRNAFAC(PF-06672131-phosphonate)F	sp|P19105|ML12A_HUMAN, sp|P24844|MYL9_HUMAN	3	577.251	12.28	2346183170
O14950	MYL12B	Myosin regulatory light chain 12B	109	VIRNAFAC(PF-06672131-phosphonate)F	sp|P19105|ML12A_HUMAN, sp|P24844|MYL9_HUMAN	3	577.251	12.362	2590609660
O14950	MYL12B	Myosin regulatory light chain 12B	109	VIRNAFAC(PF-06672131-phosphonate)F	sp|P19105|ML12A_HUMAN, sp|P24844|MYL9_HUMAN	3	577.252	14.097	6590887900
O14950	MYL12B	Myosin regulatory light chain 12B	109	VIRNAFAC(PF-06672131-phosphonate)F	sp|P19105|ML12A_HUMAN, sp|P24844|MYL9_HUMAN	3	577.254	16.189	0
O14950	MYL12B	Myosin regulatory light chain 12B	109	VIRNAFAC(PF-06672131-phosphonate)F	sp|P19105|ML12A_HUMAN, sp|P24844|MYL9_HUMAN	3	577.586	14.27	4974266400
O14950	MYL12B	Myosin regulatory light chain 12B	109	VIRNAFAC(PF-06672131-phosphonate)F	sp|P19105|ML12A_HUMAN, sp|P24844|MYL9_HUMAN	4	433.19	15.534	1246805890
O14950	MYL12B	Myosin regulatory light chain 12B	109	VIRNAFAC(PF-06672131-phosphonate)F	sp|P19105|ML12A_HUMAN, sp|P24844|MYL9_HUMAN	4	433.441	15.424	576307140
O14980	XPO1	Exportin-1	164	ASRTSESLC(PF-06672131-phosphonate)QNNM	(blank)	3	710.613	12.725	0
O14980	XPO1	Exportin-1	164	IVGASRTSESLC(PF-06672131-phosphonate)QNNM	(blank)	3	800.34	24.124	0
O14980	XPO1	Exportin-1	623	IIC(PF-06672131-phosphonate)DLQPQQVHT	(blank)	2	1042.46	29.436	127786152
O14980	XPO1	Exportin-1	623	IIC(PF-06672131-phosphonate)DLQPQQVHT	(blank)	3	695.306	22.75	367194976
O14980	XPO1	Exportin-1	623	IIC(PF-06672131-phosphonate)DLQPQQVHT	(blank)	4	521.984	20.592	0
O14980	XPO1	Exportin-1	623	IIC(PF-06672131-phosphonate)DLQPQQVHTF	(blank)	3	745	25.089	0
O14980	XPO1	Exportin-1	623	IIC(PF-06672131-phosphonate)DLQPQQVHTF	(blank)	4	558.502	17.447	0
O14980	XPO1	Exportin-1	623	IIC(PF-06672131-phosphonate)DLQPQQVHTFY	(blank)	3	798.686	24.721	244594896
O14980	XPO1	Exportin-1	623	IIC(PF-06672131-phosphonate)DLQPQQVHTFY	(blank)	4	599.518	14.628	0
O14980	XPO1	Exportin-1	829	AVFEC(PF-06672131-phosphonate)TLNM	(blank)	2	858.834	16.949	0
O14980	XPO1	Exportin-1	829	AVFEC(PF-06672131-phosphonate)TLNM	(blank)	2	858.835	12.99	141161120
O14980	XPO1	Exportin-1	829	AVFEC(PF-06672131-phosphonate)TLNM	(blank)	3	572.892	13.524	195634400
O14980	XPO1	Exportin-1	829	AVFEC(PF-06672131-phosphonate)TLNM	(blank)	3	572.893	12.041	194383232
O14980	XPO1	Exportin-1	859	LQAVNSHC(PF-06672131-phosphonate)FPAF	(blank)	3	674.951	21.26	308585408
O14980	XPO1	Exportin-1	859	QAVNSHC(PF-06672131-phosphonate)FPAF	(blank)	2	955.384	22.45	312219008
O14980	XPO1	Exportin-1	859	QAVNSHC(PF-06672131-phosphonate)FPAF	(blank)	3	637.257	17.279	1127466620
O15126	SCAMP1	Secretory carrier-associated membrane protein 1	132	PVGPC(PF-06672131-phosphonate)FYQDF	(blank)	2	931.359	15.369	133419072
O15126	SCAMP1	Secretory carrier-associated membrane protein 1	132	PVGPC(PF-06672131-phosphonate)FYQDF	(blank)	3	621.244	16.675	295630688
O15143	ARPC1B	Actin-related protein 2/3 complex subunit 1B	265	VAAGHDC(PF-06672131-phosphonate)FPVL	(blank)	2	909.881	24.499	290020480
O15143	ARPC1B	Actin-related protein 2/3 complex subunit 1B	265	VAAGHDC(PF-06672131-phosphonate)FPVL	(blank)	3	606.589	17.222	1623873920
O15143	ARPC1B	Actin-related protein 2/3 complex subunit 1B	265	VAAGHDC(PF-06672131-phosphonate)FPVL	(blank)	3	606.59	14.939	1620551170
O15143	ARPC1B	Actin-related protein 2/3 complex subunit 1B	265	VAAGHDC(PF-06672131-phosphonate)FPVL	(blank)	4	455.194	13.713	234969904
O15173	PGRMC2	Membrane-associated progesterone receptor component 2	159	AGRDASRGLATFC(PF-06672131-phosphonate)LDKDAL	(blank)	4	668.055	16.101	0
O15173	PGRMC2	Membrane-associated progesterone receptor component 2	159	AGRDASRGLATFC(PF-06672131-phosphonate)LDKDAL	(blank)	4	668.055	18.526	1042251010
O15173	PGRMC2	Membrane-associated progesterone receptor component 2	159	AGRDASRGLATFC(PF-06672131-phosphonate)LDKDAL	(blank)	5	534.646	20.638	878278850
O15173	PGRMC2	Membrane-associated progesterone receptor component 2	159	FC(PF-06672131-phosphonate)LDKDAL	(blank)	2	807.331	13.222	638755970
O15173	PGRMC2	Membrane-associated progesterone receptor component 2	159	FC(PF-06672131-phosphonate)LDKDALRD	(blank)	4	471.951	15.957	193914672
O15260	SURF4	Surfeit locus protein 4	61	YIDTTWNC(PF-06672131-phosphonate)GYLL	(blank)	3	717.629	18.215	0
O15260	SURF4	Surfeit locus protein 4	61	YIDTTWNC(PF-06672131-phosphonate)GYLL	(blank)	3	717.639	25.058	0
O15260	SURF4	Surfeit locus protein 4	81	LGQLTGC(PF-06672131-phosphonate)VLVL	(blank)	3	602.29	16.428	0
O15260	SURF4	Surfeit locus protein 4	81	LGQLTGC(PF-06672131-phosphonate)VLVL	(blank)	3	602.29	18.8	0
O15305	PMM2	Phosphomannomutase 2	9	(N-term acetylation)AAPGPALC(PF-06672131-phosphonate)L	(blank)	2	772.327	19.63	800921790
O15305	PMM2	Phosphomannomutase 2	9	(N-term acetylation)AAPGPALC(PF-06672131-phosphonate)L	(blank)	2	772.328	21.358	1262319620
O15305	PMM2	Phosphomannomutase 2	9	(N-term acetylation)AAPGPALC(PF-06672131-phosphonate)L	(blank)	2	772.328	22.912	1262319620
O15305	PMM2	Phosphomannomutase 2	9	(N-term acetylation)AAPGPALC(PF-06672131-phosphonate)L	(blank)	2	772.329	22.428	1273044990
O15305	PMM2	Phosphomannomutase 2	9	(N-term acetylation)AAPGPALC(PF-06672131-phosphonate)L	(blank)	3	515.221	13.857	28062124
O15371	EIF3D	Eukaryotic translation initiation factor 3 subunit D	19	MTPVIQDNPSGWGPC(PF-06672131-phosphonate)AVPEQ	(blank)	3	939.062	30.358	386146656
O15371	EIF3D	Eukaryotic translation initiation factor 3 subunit D	19	MTPVIQDNPSGWGPC(PF-06672131-phosphonate)AVPEQ	(blank)	3	939.062	30.998	553893700
O15372	EIF3H	Eukaryotic translation initiation factor 3 subunit H	177	MEVC(PF-06672131-phosphonate)KEKDFSPEAL	(blank)	2	1157.98	27.009	109639528
O15372	EIF3H	Eukaryotic translation initiation factor 3 subunit H	177	MEVC(PF-06672131-phosphonate)KEKDFSPEAL	(blank)	3	772.326	21.212	351933344
O15372	EIF3H	Eukaryotic translation initiation factor 3 subunit H	177	MEVC(PF-06672131-phosphonate)KEKDFSPEAL	(blank)	4	579.496	14.921	444210848
O15372	EIF3H	Eukaryotic translation initiation factor 3 subunit H	327	IAGQINTYC(PF-06672131-phosphonate)QNIKE	(blank)	2	1142.51	29.395	119335896
O15372	EIF3H	Eukaryotic translation initiation factor 3 subunit H	327	IAGQINTYC(PF-06672131-phosphonate)QNIKE	(blank)	3	762.004	28.279	624378240
O15372	EIF3H	Eukaryotic translation initiation factor 3 subunit H	327	IAGQINTYC(PF-06672131-phosphonate)QNIKE	(blank)	4	571.757	19.499	444597760
O15533	TAPBP	Tapasin	440	LSTC(PF-06672131-phosphonate)KDSKKKAE	(blank)	4	507.484	21.386	558064580
O15533	TAPBP	Tapasin	440	LSTC(PF-06672131-phosphonate)KDSKKKAE	(blank)	4	507.485	15.08	0
O15533	TAPBP	Tapasin	440	VYLSTC(PF-06672131-phosphonate)KDSKKKAE	(blank)	4	573.269	19.565	260498256
O15533	TAPBP	Tapasin	440	YLSTC(PF-06672131-phosphonate)KDSKKKAE	(blank)	3	730.998	21.572	110121368
O15533	TAPBP	Tapasin	440	YLSTC(PF-06672131-phosphonate)KDSKKKAE	(blank)	4	548.252	25.39	714277500
O15533	TAPBP	Tapasin	440	YLSTC(PF-06672131-phosphonate)KDSKKKAE	(blank)	5	438.802	21.213	146418752
O43143	DHX15	Pre-mRNA-splicing factor ATP-dependent RNA helicase DHX15	114	PQC(PF-06672131-phosphonate)INPFTNL	(blank)	3	612.594	17.205	100638592
O43143	DHX15	Pre-mRNA-splicing factor ATP-dependent RNA helicase DHX15	114	PQC(PF-06672131-phosphonate)INPFTNL	(blank)	3	612.927	16.817	100638592
O43175	PHGDH	D-3-phosphoglycerate dehydrogenase	369	ITQGTSLKNAGNC(PF-06672131-phosphonate)LSPAVI	(blank)	3	859.406	18.483	0
O43175	PHGDH	D-3-phosphoglycerate dehydrogenase	369	ITQGTSLKNAGNC(PF-06672131-phosphonate)LSPAVI	(blank)	3	859.406	31.513	0
O43175	PHGDH	D-3-phosphoglycerate dehydrogenase	369	ITQGTSLKNAGNC(PF-06672131-phosphonate)LSPAVIV	(blank)	3	892.43	19.118	795725630
O43175	PHGDH	D-3-phosphoglycerate dehydrogenase	369	ITQGTSLKNAGNC(PF-06672131-phosphonate)LSPAVIV	(blank)	3	892.764	25.388	622347260
O43175	PHGDH	D-3-phosphoglycerate dehydrogenase	369	KNAGNC(PF-06672131-phosphonate)LSPAVI	(blank)	2	938.417	20.583	0
O43175	PHGDH	D-3-phosphoglycerate dehydrogenase	369	KNAGNC(PF-06672131-phosphonate)LSPAVI	(blank)	3	625.948	16.407	1095553660
O43175	PHGDH	D-3-phosphoglycerate dehydrogenase	369	TQGTSLKNAGNC(PF-06672131-phosphonate)LSPAVIV	(blank)	4	641.304	17.564	1261419520
O43175	PHGDH	D-3-phosphoglycerate dehydrogenase	369	TSLKNAGNC(PF-06672131-phosphonate)LSPAVI	(blank)	3	726.67	22.299	0
O43175	PHGDH	D-3-phosphoglycerate dehydrogenase	369	VITQGTSLKNAGNC(PF-06672131-phosphonate)LSPAV	(blank)	2	1282.09	19.834	0
O43175	PHGDH	D-3-phosphoglycerate dehydrogenase	369	VITQGTSLKNAGNC(PF-06672131-phosphonate)LSPAV	(blank)	3	854.736	43.779	865842620
O43175	PHGDH	D-3-phosphoglycerate dehydrogenase	369	VITQGTSLKNAGNC(PF-06672131-phosphonate)LSPAV	(blank)	3	855.07	51.064	403190400
O43175	PHGDH	D-3-phosphoglycerate dehydrogenase	369	VITQGTSLKNAGNC(PF-06672131-phosphonate)LSPAV	(blank)	4	641.303	18.719	691201150
O43175	PHGDH	D-3-phosphoglycerate dehydrogenase	369	VITQGTSLKNAGNC(PF-06672131-phosphonate)LSPAVI	(blank)	2	1338.14	40.63	337868096
O43175	PHGDH	D-3-phosphoglycerate dehydrogenase	369	VITQGTSLKNAGNC(PF-06672131-phosphonate)LSPAVI	(blank)	2	1338.14	30.465	831786500
O43175	PHGDH	D-3-phosphoglycerate dehydrogenase	369	VITQGTSLKNAGNC(PF-06672131-phosphonate)LSPAVI	(blank)	3	892.429	36.912	3163496190
O43175	PHGDH	D-3-phosphoglycerate dehydrogenase	369	VITQGTSLKNAGNC(PF-06672131-phosphonate)LSPAVI	(blank)	3	892.429	44.108	6149951500
O43175	PHGDH	D-3-phosphoglycerate dehydrogenase	369	VITQGTSLKNAGNC(PF-06672131-phosphonate)LSPAVI	(blank)	3	892.43	36.027	6149951500
O43175	PHGDH	D-3-phosphoglycerate dehydrogenase	369	VITQGTSLKNAGNC(PF-06672131-phosphonate)LSPAVI	(blank)	3	892.762	26.714	5253309400
O43175	PHGDH	D-3-phosphoglycerate dehydrogenase	369	VITQGTSLKNAGNC(PF-06672131-phosphonate)LSPAVI	(blank)	3	892.762	22.945	0
O43175	PHGDH	D-3-phosphoglycerate dehydrogenase	369	VITQGTSLKNAGNC(PF-06672131-phosphonate)LSPAVI	(blank)	3	893.093	20.823	0
O43175	PHGDH	D-3-phosphoglycerate dehydrogenase	369	VITQGTSLKNAGNC(PF-06672131-phosphonate)LSPAVI	(blank)	3	893.098	17.213	0
O43175	PHGDH	D-3-phosphoglycerate dehydrogenase	369	VITQGTSLKNAGNC(PF-06672131-phosphonate)LSPAVI	(blank)	4	669.574	16.493	0
O43175	PHGDH	D-3-phosphoglycerate dehydrogenase	369	VITQGTSLKNAGNC(PF-06672131-phosphonate)LSPAVI	(blank)	4	669.574	22.864	13904909300
O43175	PHGDH	D-3-phosphoglycerate dehydrogenase	421	NVTTSHSPAAPGEQGFGEC(PF-06672131-phosphonate)LLA	(blank)	3	959.08	19.075	0
O43175	PHGDH	D-3-phosphoglycerate dehydrogenase	421	VTTSHSPAAPGEQGFGEC(PF-06672131-phosphonate)LLA	(blank)	3	921.064	36.245	0
O43175	PHGDH	D-3-phosphoglycerate dehydrogenase	421	VTTSHSPAAPGEQGFGEC(PF-06672131-phosphonate)LLA	(blank)	3	921.064	38.834	0
O43175	PHGDH	D-3-phosphoglycerate dehydrogenase	421	VTTSHSPAAPGEQGFGEC(PF-06672131-phosphonate)LLA	(blank)	3	921.066	49.109	0
O43175	PHGDH	D-3-phosphoglycerate dehydrogenase	421	VTTSHSPAAPGEQGFGEC(PF-06672131-phosphonate)LLA	(blank)	4	691.05	33.464	177431872
O43175	PHGDH	D-3-phosphoglycerate dehydrogenase	421	VTTSHSPAAPGEQGFGEC(PF-06672131-phosphonate)LLA	(blank)	4	691.052	23.368	507035936
O43583	DENR	Density-regulated protein	13	ISESSGADC(PF-06672131-phosphonate)KGDPRNSAKL	(blank)	3	875.38	32.595	0
O43583	DENR	Density-regulated protein	13	ISESSGADC(PF-06672131-phosphonate)KGDPRNSAKL	(blank)	4	656.786	25.16	276945984
O43583	DENR	Density-regulated protein	13	ISESSGADC(PF-06672131-phosphonate)KGDPRNSAKL	(blank)	4	656.787	21.419	276945984
O43583	DENR	Density-regulated protein	13	ISESSGADC(PF-06672131-phosphonate)KGDPRNSAKL	(blank)	4	656.788	21.157	0
O43583	DENR	Density-regulated protein	13	ISESSGADC(PF-06672131-phosphonate)KGDPRNSAKL	(blank)	4	656.788	25.496	0
O43592	XPOT	Exportin-T	522	FTVEPQHIPC(PF-06672131-phosphonate)VLM	(blank)	3	735.324	24.889	183385488
O43592	XPOT	Exportin-T	522	FTVEPQHIPC(PF-06672131-phosphonate)VLM(Oxidation)A	(blank)	4	573.252	16.341	104541832
O43592	XPOT	Exportin-T	522	FTVEPQHIPC(PF-06672131-phosphonate)VLMA	(blank)	3	759.002	29.482	233424000
O43617	TRAPPC3	Trafficking protein particle complex subunit 3	132	IYSNLLC(PF-06672131-phosphonate)GVL	(blank)	2	892.405	22.591	0
O43617	TRAPPC3	Trafficking protein particle complex subunit 3	132	IYSNLLC(PF-06672131-phosphonate)GVL	(blank)	3	595.27	20.663	125390496
O43684	BUB3	Mitotic checkpoint protein BUB3	327	IRQVTDAETKPKSPC(PF-06672131-phosphonate)T	(blank)	3	822.047	35.32	0
O43684	BUB3	Mitotic checkpoint protein BUB3	327	IRQVTDAETKPKSPC(PF-06672131-phosphonate)T	(blank)	4	616.536	33.684	470993504
O43684	BUB3	Mitotic checkpoint protein BUB3	327	IRQVTDAETKPKSPC(PF-06672131-phosphonate)T	(blank)	5	493.43	30.011	433674496
O43765	SGTA	Small glutamine-rich tetratricopeptide repeat-containing protein alpha	153	RAIC(PF-06672131-phosphonate)IDPAYSKA	(blank)	3	666.297	18.689	192254720
O43765	SGTA	Small glutamine-rich tetratricopeptide repeat-containing protein alpha	153	RAIC(PF-06672131-phosphonate)IDPAYSKA	(blank)	3	666.299	17.248	231456304
O43765	SGTA	Small glutamine-rich tetratricopeptide repeat-containing protein alpha	153	RAIC(PF-06672131-phosphonate)IDPAYSKA	(blank)	4	499.976	13.256	339546624
O43765	SGTA	Small glutamine-rich tetratricopeptide repeat-containing protein alpha	153	RAIC(PF-06672131-phosphonate)IDPAYSKA	(blank)	4	500.228	13.327	328628160
O43772	SLC25A20	Mitochondrial carnitine/acylcarnitine carrier protein	89	AVC(PF-06672131-phosphonate)FFGF	(blank)	2	740.284	11.604	88893288
O43772	SLC25A20	Mitochondrial carnitine/acylcarnitine carrier protein	89	AVC(PF-06672131-phosphonate)FFGF	(blank)	3	493.858	11.758	207960320
O43772	SLC25A20	Mitochondrial carnitine/acylcarnitine carrier protein	89	AVC(PF-06672131-phosphonate)FFGFGLG	(blank)	2	853.858	14.842	21196840
O43776	NARS1	Asparagine--tRNA ligase, cytoplasmic	307	YLETC(PF-06672131-phosphonate)LPAL	(blank)	2	856.366	16.978	0
O43776	NARS1	Asparagine--tRNA ligase, cytoplasmic	307	YLETC(PF-06672131-phosphonate)LPAL	(blank)	2	856.366	17.32	0
O43776	NARS1	Asparagine--tRNA ligase, cytoplasmic	307	YLETC(PF-06672131-phosphonate)LPAL	(blank)	2	856.367	16.51	0
O43776	NARS1	Asparagine--tRNA ligase, cytoplasmic	307	YLETC(PF-06672131-phosphonate)LPAL	(blank)	2	856.367	21.384	0
O43776	NARS1	Asparagine--tRNA ligase, cytoplasmic	307	YLETC(PF-06672131-phosphonate)LPAL	(blank)	3	571.248	15.23	289769088
O43776	NARS1	Asparagine--tRNA ligase, cytoplasmic	307	YLETC(PF-06672131-phosphonate)LPAL	(blank)	3	571.248	19.672	289769088
O43776	NARS1	Asparagine--tRNA ligase, cytoplasmic	307	YLETC(PF-06672131-phosphonate)LPALGD	(blank)	3	628.597	16.414	83650152
O43776	NARS1	Asparagine--tRNA ligase, cytoplasmic	316	PALGDVFC(PF-06672131-phosphonate)IAQS	(blank)	2	955.408	20.806	40430628
O43776	NARS1	Asparagine--tRNA ligase, cytoplasmic	316	PALGDVFC(PF-06672131-phosphonate)IAQS	(blank)	3	637.272	24.997	176331120
O43776	NARS1	Asparagine--tRNA ligase, cytoplasmic	316	PALGDVFC(PF-06672131-phosphonate)IAQSY	(blank)	3	691.63	24.787	0
O43776	NARS1	Asparagine--tRNA ligase, cytoplasmic	342	YTHVEAEC(PF-06672131-phosphonate)PFLTF	(blank)	3	749.643	20.669	0
O43776	NARS1	Asparagine--tRNA ligase, cytoplasmic	342	YTHVEAEC(PF-06672131-phosphonate)PFLTF	(blank)	3	749.647	20.655	82912624
O43776	NARS1	Asparagine--tRNA ligase, cytoplasmic	342	YTHVEAEC(PF-06672131-phosphonate)PFLTF	(blank)	4	562.229	18.097	0
O43776	NARS1	Asparagine--tRNA ligase, cytoplasmic	438	PILLC(PF-06672131-phosphonate)RFPVE	(blank)	3	625.961	17.397	744237820
O43776	NARS1	Asparagine--tRNA ligase, cytoplasmic	438	PILLC(PF-06672131-phosphonate)RFPVE	(blank)	3	625.961	19.257	123826656
O43776	NARS1	Asparagine--tRNA ligase, cytoplasmic	438	PILLC(PF-06672131-phosphonate)RFPVE	(blank)	4	469.723	13.4	0
O43823	AKAP8	A-kinase anchor protein 8	139	DSRPC(PF-06672131-phosphonate)LPEHNPYRPSY	(blank)	3	874.369	15.311	0
O43823	AKAP8	A-kinase anchor protein 8	139	DSRPC(PF-06672131-phosphonate)LPEHNPYRPSY	(blank)	4	655.778	34.274	402864032
O43865	AHCYL1	S-adenosylhomocysteine hydrolase-like protein 1	272	GKLC(PF-06672131-phosphonate)VPAM	sp|Q96HN2|SAHH3_HUMAN	2	754.32	15.785	409878016
O43865	AHCYL1	S-adenosylhomocysteine hydrolase-like protein 1	272	GKLC(PF-06672131-phosphonate)VPAM	sp|Q96HN2|SAHH3_HUMAN	3	503.216	12.568	1070768960
O43865	AHCYL1	S-adenosylhomocysteine hydrolase-like protein 1	272	SKAGKLC(PF-06672131-phosphonate)VPAM	sp|Q96HN2|SAHH3_HUMAN	2	897.4	18.624	151806384
O43865	AHCYL1	S-adenosylhomocysteine hydrolase-like protein 1	272	SKAGKLC(PF-06672131-phosphonate)VPAM	sp|Q96HN2|SAHH3_HUMAN	3	598.939	22.663	549763650
O43865	AHCYL1	S-adenosylhomocysteine hydrolase-like protein 1	272	SKAGKLC(PF-06672131-phosphonate)VPAM	sp|Q96HN2|SAHH3_HUMAN	4	449.205	15.519	446267776
O43865	AHCYL1	S-adenosylhomocysteine hydrolase-like protein 1	346	IDPIC(PF-06672131-phosphonate)ALQA	sp|Q96HN2|SAHH3_HUMAN	2	816.852	20.67	254471488
O43865	AHCYL1	S-adenosylhomocysteine hydrolase-like protein 1	346	IDPIC(PF-06672131-phosphonate)ALQA	sp|Q96HN2|SAHH3_HUMAN	3	544.903	15.773	406600160
O43865	AHCYL1	S-adenosylhomocysteine hydrolase-like protein 1	447	LNLSC(PF-06672131-phosphonate)STVPTF	sp|Q96HN2|SAHH3_HUMAN	2	935.91	18.033	378888192
O43865	AHCYL1	S-adenosylhomocysteine hydrolase-like protein 1	447	LNLSC(PF-06672131-phosphonate)STVPTF	sp|Q96HN2|SAHH3_HUMAN	3	624.267	13.02	504355072
O43865	AHCYL1	S-adenosylhomocysteine hydrolase-like protein 1	447	LNLSC(PF-06672131-phosphonate)STVPTF	sp|Q96HN2|SAHH3_HUMAN	3	624.268	16.823	940105020
O60518	RANBP6	Ran-binding protein 6	48	IYENIPGLC(PF-06672131-phosphonate)KTTF	(blank)	3	730.328	23.704	270265792
O60518	RANBP6	Ran-binding protein 6	48	IYENIPGLC(PF-06672131-phosphonate)KTTFL	(blank)	3	768.023	20.812	0
O60664	PLIN3	Perilipin-3	39	PLISSTC(PF-06672131-phosphonate)DMVS	(blank)	3	614.581	20.474	203317680
O60664	PLIN3	Perilipin-3	39	PLISSTC(PF-06672131-phosphonate)DMVSAA	(blank)	3	661.942	24.55	149383168
O60664	PLIN3	Perilipin-3	39	PLISSTC(PF-06672131-phosphonate)DMVSAA	(blank)	3	662.607	22.463	149383168
O60684	KPNA6	Importin subunit alpha-7	253	AKVSPC(PF-06672131-phosphonate)LPVL	(blank)	2	858.405	25.386	221246256
O60684	KPNA6	Importin subunit alpha-7	253	AKVSPC(PF-06672131-phosphonate)LPVL	(blank)	3	572.607	17.055	1201806210
O60684	KPNA6	Importin subunit alpha-7	253	AKVSPC(PF-06672131-phosphonate)LPVL	(blank)	3	572.607	21.484	462403328
O60684	KPNA6	Importin subunit alpha-7	253	AKVSPC(PF-06672131-phosphonate)LPVL	(blank)	3	572.607	21.719	1191828990
O60684	KPNA6	Importin subunit alpha-7	253	AKVSPC(PF-06672131-phosphonate)LPVL	(blank)	4	429.707	18.061	103962904
O60725	ICMT	Protein-S-isoprenylcysteine O-methyltransferase	4	AGC(PF-06672131-phosphonate)AARAPPGSE	(blank)	3	592.572	17.095	440265696
O60725	ICMT	Protein-S-isoprenylcysteine O-methyltransferase	4	AGC(PF-06672131-phosphonate)AARAPPGSE	(blank)	3	592.577	17.283	472601856
O75054	IGSF3	Immunoglobulin superfamily member 3	1180	NYSPTC(PF-06672131-phosphonate)LEPPVL	(blank)	2	1011.93	15.919	55056900
O75054	IGSF3	Immunoglobulin superfamily member 3	1180	NYSPTC(PF-06672131-phosphonate)LEPPVL	(blank)	3	674.624	23.393	319590080
O75083	WDR1	WD repeat-containing protein 1	412	DVQPKC(PF-06672131-phosphonate)VAVGPGGY	(blank)	3	693.965	22.737	0
O75083	WDR1	WD repeat-containing protein 1	412	DVQPKC(PF-06672131-phosphonate)VAVGPGGYA	(blank)	2	1075.97	20.957	0
O75131	CPNE3	Copine-3	5	(N-term acetylation)AAQC(PF-06672131-phosphonate)VTKVAL	(blank)	2	867.892	22.165	490134112
O75131	CPNE3	Copine-3	5	(N-term acetylation)AAQC(PF-06672131-phosphonate)VTKVAL	(blank)	2	868.393	16.711	396685664
O75131	CPNE3	Copine-3	5	(N-term acetylation)AAQC(PF-06672131-phosphonate)VTKVAL	(blank)	3	578.931	17.387	1081060220
O75131	CPNE3	Copine-3	5	(N-term acetylation)AAQC(PF-06672131-phosphonate)VTKVAL	(blank)	3	579.265	17.436	1087006850
O75131	CPNE3	Copine-3	506	AQC(PF-06672131-phosphonate)VLAEIPQQ	(blank)	2	944.908	15.758	0
O75131	CPNE3	Copine-3	506	AQC(PF-06672131-phosphonate)VLAEIPQQ	(blank)	3	630.276	15.224	177407280
O75348	ATP6V1G1	V-type proton ATPase subunit G 1	104	LAFVC(PF-06672131-phosphonate)DIRPEIHE	(blank)	3	744.331	14.535	0
O75348	ATP6V1G1	V-type proton ATPase subunit G 1	104	LAFVC(PF-06672131-phosphonate)DIRPEIHE	(blank)	4	558.752	18.417	253765376
O75369	FLNB	Filamin-B	2501	VESVTRSSTETC(PF-06672131-phosphonate)Y	(blank)	2	1075.93	10.989	0
O75369	FLNB	Filamin-B	2501	VESVTRSSTETC(PF-06672131-phosphonate)Y	(blank)	3	717.625	24.513	403078560
O75369	FLNB	Filamin-B	2501	VESVTRSSTETC(PF-06672131-phosphonate)Y	(blank)	4	538.47	16.028	226854864
O75396	SEC22B	Vesicle-trafficking protein SEC22b	52	FRKLNEQSPTRC(PF-06672131-phosphonate)TLEA	(blank)	4	646.298	15.874	296420608
O75396	SEC22B	Vesicle-trafficking protein SEC22b	52	FRKLNEQSPTRC(PF-06672131-phosphonate)TLEA	(blank)	4	646.3	17.647	0
O75607	NPM3	Nucleoplasmin-3	166	EVELC(PF-06672131-phosphonate)PIL	(blank)	2	802.848	17.709	219746528
O75607	NPM3	Nucleoplasmin-3	166	EVELC(PF-06672131-phosphonate)PIL	(blank)	3	535.569	17.296	476634240
O75607	NPM3	Nucleoplasmin-3	166	EVELC(PF-06672131-phosphonate)PILPAKKQGGRP	(blank)	5	505.651	20.469	333704128
O75607	NPM3	Nucleoplasmin-3	166	VELC(PF-06672131-phosphonate)PILPAKKQGGRP	(blank)	3	799.067	34.51	283640896
O75607	NPM3	Nucleoplasmin-3	166	VELC(PF-06672131-phosphonate)PILPAKKQGGRP	(blank)	4	599.549	28.173	1345312000
O75607	NPM3	Nucleoplasmin-3	166	VELC(PF-06672131-phosphonate)PILPAKKQGGRP	(blank)	4	599.553	21.715	1345312000
O75607	NPM3	Nucleoplasmin-3	166	VELC(PF-06672131-phosphonate)PILPAKKQGGRP	(blank)	5	479.843	27.345	1925701120
O75616	ERAL1	GTPase Era, mitochondrial	86	FSQPDSSVTPC(PF-06672131-phosphonate)VPAVSM	(blank)	3	814.339	20.122	0
O75616	ERAL1	GTPase Era, mitochondrial	86	FSQPDSSVTPC(PF-06672131-phosphonate)VPAVSM	(blank)	3	814.341	17.18	0
O75643	SNRNP200	U5 small nuclear ribonucleoprotein 200 kDa helicase	502	LLC(PF-06672131-phosphonate)APTGAGKTNVAL	(blank)	3	706.669	27.44	273712704
O75643	SNRNP200	U5 small nuclear ribonucleoprotein 200 kDa helicase	502	NLLLC(PF-06672131-phosphonate)APTGAGKTNVAL	(blank)	3	782.378	16.899	142314512
O75694	NUP155	Nuclear pore complex protein Nup155	863	HLQDIC(PF-06672131-phosphonate)PLL	(blank)	2	870.886	24.926	0
O75694	NUP155	Nuclear pore complex protein Nup155	863	HLQDIC(PF-06672131-phosphonate)PLL	(blank)	3	580.927	15.498	356494976
O75832	PSMD10	26S proteasome non-ATPase regulatory subunit 10	4	(N-term acetylation)MEGC(PF-06672131-phosphonate)VSNL	(blank)	2	792.29	15.295	1376317950
O75832	PSMD10	26S proteasome non-ATPase regulatory subunit 10	4	(N-term acetylation)MEGC(PF-06672131-phosphonate)VSNL	(blank)	2	792.79	11.791	845407940
O75955	FLOT1	Flotillin-1	34	FVLPC(PF-06672131-phosphonate)IQQ	(blank)	2	818.859	15.963	67260224
O75955	FLOT1	Flotillin-1	34	FVLPC(PF-06672131-phosphonate)IQQ	(blank)	3	546.241	16.318	247489776
O75955	FLOT1	Flotillin-1	34	FVLPC(PF-06672131-phosphonate)IQQ	(blank)	3	546.241	18.444	163545088
O76003	GLRX3	Glutaredoxin-3	159	FMKGTPQEPRC(PF-06672131-phosphonate)GFSKQ	(blank)	4	633.277	25.015	354358176
O76003	GLRX3	Glutaredoxin-3	159	FMKGTPQEPRC(PF-06672131-phosphonate)GFSKQ	(blank)	5	506.823	18.124	280780672
O76003	GLRX3	Glutaredoxin-3	159	KGTPQEPRC(PF-06672131-phosphonate)GFSKQ	(blank)	4	563.75	17.278	157584288
O76003	GLRX3	Glutaredoxin-3	229	DTIC(PF-06672131-phosphonate)PKAPKL	(blank)	3	592.274	13.671	625527170
O76003	GLRX3	Glutaredoxin-3	229	DTIC(PF-06672131-phosphonate)PKAPKL	(blank)	4	444.458	16.75	628981440
O76003	GLRX3	Glutaredoxin-3	229	LDTIC(PF-06672131-phosphonate)PKAPKL	(blank)	3	630.303	15.077	203838912
O76003	GLRX3	Glutaredoxin-3	229	LDTIC(PF-06672131-phosphonate)PKAPKL	(blank)	4	472.729	20.571	474099744
O76003	GLRX3	Glutaredoxin-3	46	WAPWAPQC(PF-06672131-phosphonate)AQM	(blank)	2	989.387	17.248	98958888
O76003	GLRX3	Glutaredoxin-3	46	WAPWAPQC(PF-06672131-phosphonate)AQM	(blank)	2	989.885	15.896	94124160
O76003	GLRX3	Glutaredoxin-3	46	WAPWAPQC(PF-06672131-phosphonate)AQM	(blank)	3	659.929	23.407	296897152
O95168	NDUFB4	NADH dehydrogenase [ubiquinone] 1 beta subcomplex subunit 4	93	GALC(PF-06672131-phosphonate)GFGPL	(blank)	2	762.315	17.001	167077968
O95168	NDUFB4	NADH dehydrogenase [ubiquinone] 1 beta subcomplex subunit 4	93	GALC(PF-06672131-phosphonate)GFGPL	(blank)	3	508.546	14.302	432151904
O95168	NDUFB4	NADH dehydrogenase [ubiquinone] 1 beta subcomplex subunit 4	93	GALC(PF-06672131-phosphonate)GFGPLIF	(blank)	2	892.395	14.7	22443598
O95168	NDUFB4	NADH dehydrogenase [ubiquinone] 1 beta subcomplex subunit 4	93	GALC(PF-06672131-phosphonate)GFGPLIF	(blank)	3	595.263	16.414	164418144
O95168	NDUFB4	NADH dehydrogenase [ubiquinone] 1 beta subcomplex subunit 4	93	MGALC(PF-06672131-phosphonate)GFGPL	(blank)	3	552.223	21.083	130125816
O95373	IPO7	Importin-7	827	VDC(PF-06672131-phosphonate)FLGL	(blank)	2	728.294	17.77	312551744
O95373	IPO7	Importin-7	827	VDC(PF-06672131-phosphonate)FLGL	(blank)	2	728.296	14.583	339552288
O95433	AHSA1	Activator of 90 kDa heat shock protein ATPase homolog 1	207	VKIPTC(PF-06672131-phosphonate)KITL	(blank)	3	602.302	16.892	445365600
O95433	AHSA1	Activator of 90 kDa heat shock protein ATPase homolog 1	207	VKIPTC(PF-06672131-phosphonate)KITL	(blank)	3	602.302	14.659	304679360
O95433	AHSA1	Activator of 90 kDa heat shock protein ATPase homolog 1	207	VKIPTC(PF-06672131-phosphonate)KITL	(blank)	4	451.979	14.156	344869632
O95433	AHSA1	Activator of 90 kDa heat shock protein ATPase homolog 1	301	C(PF-06672131-phosphonate)M(Oxidation)EGRGIPAPEE	(blank)	3	665.261	15.521	0
O95433	AHSA1	Activator of 90 kDa heat shock protein ATPase homolog 1	301	C(PF-06672131-phosphonate)MEGRGIPAPEE	(blank)	2	989.388	19.222	206446848
O95433	AHSA1	Activator of 90 kDa heat shock protein ATPase homolog 1	301	C(PF-06672131-phosphonate)MEGRGIPAPEE	(blank)	3	659.927	25.348	838139710
O95433	AHSA1	Activator of 90 kDa heat shock protein ATPase homolog 1	301	TFIDKNGETELC(PF-06672131-phosphonate)MEGRGIPAPEE	(blank)	3	1076.13	33.767	0
O95433	AHSA1	Activator of 90 kDa heat shock protein ATPase homolog 1	301	TFIDKNGETELC(PF-06672131-phosphonate)MEGRGIPAPEE	(blank)	4	807.349	34.098	232147792
O95456	PSMG1	Proteasome assembly chaperone 1	14	FGEVVKAPC(PF-06672131-phosphonate)RAGTE	(blank)	3	718.317	29.532	424989472
O95456	PSMG1	Proteasome assembly chaperone 1	14	FGEVVKAPC(PF-06672131-phosphonate)RAGTE	(blank)	3	718.651	25.542	418920864
O95456	PSMG1	Proteasome assembly chaperone 1	14	FGEVVKAPC(PF-06672131-phosphonate)RAGTE	(blank)	4	539.24	20.876	742355260
O95456	PSMG1	Proteasome assembly chaperone 1	14	FGEVVKAPC(PF-06672131-phosphonate)RAGTEDEE	(blank)	4	632.517	17.148	0
O95456	PSMG1	Proteasome assembly chaperone 1	14	GEVVKAPC(PF-06672131-phosphonate)RAGTE	(blank)	3	669.295	18.986	0
O95630	STAMBP	STAM-binding protein	311	TITHVLIPKQSAGSDYC(PF-06672131-phosphonate)NTENE	(blank)	4	778.091	43.128	0
O95630	STAMBP	STAM-binding protein	311	TITHVLIPKQSAGSDYC(PF-06672131-phosphonate)NTENE	(blank)	4	778.091	21.612	0
O96008	TOMM40	Mitochondrial import receptor subunit TOM40 homolog	228	ITPC(PF-06672131-phosphonate)LALGGEL	(blank)	2	888.398	25.236	117153192
O96008	TOMM40	Mitochondrial import receptor subunit TOM40 homolog	228	ITPC(PF-06672131-phosphonate)LALGGEL	(blank)	2	888.4	23.679	0
O96008	TOMM40	Mitochondrial import receptor subunit TOM40 homolog	228	VAHYLQSITPC(PF-06672131-phosphonate)LAL	(blank)	3	740.345	19.66	0
O96018	APBA3	Amyloid-beta A4 precursor protein-binding family A member 3	302	TADIGC(PF-06672131-phosphonate)VLVL	(blank)	2	846.88	26.793	244302656
O96018	APBA3	Amyloid-beta A4 precursor protein-binding family A member 3	302	TADIGC(PF-06672131-phosphonate)VLVL	(blank)	3	565.246	19.179	0
O96018	APBA3	Amyloid-beta A4 precursor protein-binding family A member 3	302	TADIGC(PF-06672131-phosphonate)VLVL	(blank)	3	565.246	20.995	0
O96018	APBA3	Amyloid-beta A4 precursor protein-binding family A member 3	302	TADIGC(PF-06672131-phosphonate)VLVL	(blank)	3	565.257	15.954	715881150
P00338	LDHA	L-lactate dehydrogenase A chain	293	LSVPC(PF-06672131-phosphonate)ILGQ	(blank)	2	809.862	14.115	1142307710
P00338	LDHA	L-lactate dehydrogenase A chain	293	LSVPC(PF-06672131-phosphonate)ILGQ	(blank)	2	810.363	22.771	216247552
P00338	LDHA	L-lactate dehydrogenase A chain	293	LSVPC(PF-06672131-phosphonate)ILGQ	(blank)	2	810.363	15.72	1128054530
P00338	LDHA	L-lactate dehydrogenase A chain	293	LSVPC(PF-06672131-phosphonate)ILGQ	(blank)	3	540.576	16.565	641752580
P00338	LDHA	L-lactate dehydrogenase A chain	293	LSVPC(PF-06672131-phosphonate)ILGQ	(blank)	3	540.578	18.741	2586253310
P00338	LDHA	L-lactate dehydrogenase A chain	293	LSVPC(PF-06672131-phosphonate)ILGQ	(blank)	3	540.579	17.934	2597939200
P00338	LDHA	L-lactate dehydrogenase A chain	293	LSVPC(PF-06672131-phosphonate)ILGQN	(blank)	2	866.882	17.647	1596615680
P00338	LDHA	L-lactate dehydrogenase A chain	293	LSVPC(PF-06672131-phosphonate)ILGQN	(blank)	2	866.882	17.039	0
P00338	LDHA	L-lactate dehydrogenase A chain	293	LSVPC(PF-06672131-phosphonate)ILGQN	(blank)	3	578.258	13.956	4146005760
P00338	LDHA	L-lactate dehydrogenase A chain	293	LSVPC(PF-06672131-phosphonate)ILGQN	(blank)	3	578.592	15.789	2804741630
P00338	LDHA	L-lactate dehydrogenase A chain	293	LSVPC(PF-06672131-phosphonate)ILGQNG	(blank)	2	895.393	17.004	0
P00338	LDHA	L-lactate dehydrogenase A chain	293	LSVPC(PF-06672131-phosphonate)ILGQNG	(blank)	2	895.393	20.792	4070292480
P00338	LDHA	L-lactate dehydrogenase A chain	293	LSVPC(PF-06672131-phosphonate)ILGQNG	(blank)	2	895.394	19.995	2256027140
P00338	LDHA	L-lactate dehydrogenase A chain	293	LSVPC(PF-06672131-phosphonate)ILGQNG	(blank)	2	895.394	23.25	4022881020
P00338	LDHA	L-lactate dehydrogenase A chain	293	LSVPC(PF-06672131-phosphonate)ILGQNG	(blank)	2	895.897	18.402	0
P00338	LDHA	L-lactate dehydrogenase A chain	293	LSVPC(PF-06672131-phosphonate)ILGQNG	(blank)	3	597.265	14.169	0
P00338	LDHA	L-lactate dehydrogenase A chain	293	LSVPC(PF-06672131-phosphonate)ILGQNG	(blank)	3	597.597	14.492	0
P00338	LDHA	L-lactate dehydrogenase A chain	293	LSVPC(PF-06672131-phosphonate)ILGQNGIS	(blank)	2	995.452	22.673	102852640
P00338	LDHA	L-lactate dehydrogenase A chain	293	LSVPC(PF-06672131-phosphonate)ILGQNGISD	(blank)	2	1052.96	25.517	186985200
P00338	LDHA	L-lactate dehydrogenase A chain	293	LSVPC(PF-06672131-phosphonate)ILGQNGISD	(blank)	2	1053.47	18.121	212410800
P00338	LDHA	L-lactate dehydrogenase A chain	293	LSVPC(PF-06672131-phosphonate)ILGQNGISD	(blank)	3	702.314	22.486	885497280
P00338	LDHA	L-lactate dehydrogenase A chain	293	LSVPC(PF-06672131-phosphonate)ILGQNGISD	(blank)	3	702.646	18.156	901512900
P00338	LDHA	L-lactate dehydrogenase A chain	293	LSVPC(PF-06672131-phosphonate)ILGQNGISD	(blank)	3	702.971	20.208	0
P00338	LDHA	L-lactate dehydrogenase A chain	293	LSVPC(PF-06672131-phosphonate)ILGQNGISDL	(blank)	2	1109.51	36.688	198653584
P00338	LDHA	L-lactate dehydrogenase A chain	293	LSVPC(PF-06672131-phosphonate)ILGQNGISDL	(blank)	2	1109.51	27.323	222908096
P00338	LDHA	L-lactate dehydrogenase A chain	293	LSVPC(PF-06672131-phosphonate)ILGQNGISDL	(blank)	2	1110	17.551	0
P00338	LDHA	L-lactate dehydrogenase A chain	293	LSVPC(PF-06672131-phosphonate)ILGQNGISDL	(blank)	3	740.005	19.426	1547007230
P00338	LDHA	L-lactate dehydrogenase A chain	293	LSVPC(PF-06672131-phosphonate)ILGQNGISDL	(blank)	3	740.005	24.482	1547007230
P00338	LDHA	L-lactate dehydrogenase A chain	293	LSVPC(PF-06672131-phosphonate)ILGQNGISDL	(blank)	3	740.008	15.422	0
P00338	LDHA	L-lactate dehydrogenase A chain	293	LSVPC(PF-06672131-phosphonate)ILGQNGISDL	(blank)	3	740.008	32.687	1481911680
P00338	LDHA	L-lactate dehydrogenase A chain	293	LSVPC(PF-06672131-phosphonate)ILGQNGISDL	(blank)	3	740.008	30.555	1161102080
P00338	LDHA	L-lactate dehydrogenase A chain	293	LSVPC(PF-06672131-phosphonate)ILGQNGISDL	(blank)	3	740.008	24.877	1161102080
P00338	LDHA	L-lactate dehydrogenase A chain	293	LSVPC(PF-06672131-phosphonate)ILGQNGISDL	(blank)	3	740.344	15.868	0
P00338	LDHA	L-lactate dehydrogenase A chain	35	AVGM(Oxidation)AC(PF-06672131-phosphonate)AISIL	sp|P07864|LDHC_HUMAN	2	877.381	16.069	178695024
P00338	LDHA	L-lactate dehydrogenase A chain	35	AVGM(Oxidation)AC(PF-06672131-phosphonate)AISIL	sp|P07864|LDHC_HUMAN	2	878.381	13.045	182602320
P00338	LDHA	L-lactate dehydrogenase A chain	35	AVGM(Oxidation)AC(PF-06672131-phosphonate)AISIL	sp|P07864|LDHC_HUMAN	3	585.257	16.995	448986368
P00338	LDHA	L-lactate dehydrogenase A chain	35	AVGMAC(PF-06672131-phosphonate)AISIL	sp|P07864|LDHC_HUMAN	2	869.385	18.127	126439704
P00338	LDHA	L-lactate dehydrogenase A chain	35	AVGMAC(PF-06672131-phosphonate)AISIL	sp|P07864|LDHC_HUMAN	3	580.256	19.328	102057024
P00338	LDHA	L-lactate dehydrogenase A chain	35	GVGAVGMAC(PF-06672131-phosphonate)A	(blank)	2	762.794	20.121	0
P00338	LDHA	L-lactate dehydrogenase A chain	35	VGAVGM(Oxidation)AC(PF-06672131-phosphonate)AISIL	(blank)	3	637.284	20.948	123462752
P00338	LDHA	L-lactate dehydrogenase A chain	35	VGM(Oxidation)AC(PF-06672131-phosphonate)AISIL	sp|P07195|LDHB_HUMAN, sp|P07864|LDHC_HUMAN, sp|Q9BYZ2|LDH6B_HUMAN	2	842.36	16.15	0
P00338	LDHA	L-lactate dehydrogenase A chain	35	VGM(Oxidation)AC(PF-06672131-phosphonate)AISIL	sp|P07195|LDHB_HUMAN, sp|P07864|LDHC_HUMAN, sp|Q9BYZ2|LDH6B_HUMAN	3	561.579	14.339	280727328
P00338	LDHA	L-lactate dehydrogenase A chain	35	VGMAC(PF-06672131-phosphonate)AISIL	sp|P07195|LDHB_HUMAN, sp|P07864|LDHC_HUMAN, sp|Q9BYZ2|LDH6B_HUMAN	2	833.863	18.198	149540192
P00338	LDHA	L-lactate dehydrogenase A chain	35	VGMAC(PF-06672131-phosphonate)AISIL	sp|P07195|LDHB_HUMAN, sp|P07864|LDHC_HUMAN, sp|Q9BYZ2|LDH6B_HUMAN	3	556.245	13.449	456840416
P00492	HPRT1	Hypoxanthine-guanine phosphoribosyltransferase	106	IRLKSYC(PF-06672131-phosphonate)NDQSTGD	(blank)	3	763.654	19.9	0
P00492	HPRT1	Hypoxanthine-guanine phosphoribosyltransferase	106	IRLKSYC(PF-06672131-phosphonate)NDQSTGD	(blank)	3	763.655	20.344	164359600
P00492	HPRT1	Hypoxanthine-guanine phosphoribosyltransferase	106	IRLKSYC(PF-06672131-phosphonate)NDQSTGD	(blank)	4	572.99	19.058	374259584
P00492	HPRT1	Hypoxanthine-guanine phosphoribosyltransferase	106	IRLKSYC(PF-06672131-phosphonate)NDQSTGD	(blank)	4	573.243	15.253	308859776
P00533	EGFR	Epidermal growth factor receptor	1049	SATSNNSTVAC(PF-06672131-phosphonate)IDRNGL	(blank)	2	1206.51	28.606	449855584
P00533	EGFR	Epidermal growth factor receptor	1049	SATSNNSTVAC(PF-06672131-phosphonate)IDRNGL	(blank)	3	804.677	32.313	877904900
P00533	EGFR	Epidermal growth factor receptor	1049	SATSNNSTVAC(PF-06672131-phosphonate)IDRNGL	(blank)	4	603.758	26.69	525673696
P00533	EGFR	Epidermal growth factor receptor	1058	IDRNGLQSC(PF-06672131-phosphonate)PIKE	(blank)	3	721.323	12.47	0
P00533	EGFR	Epidermal growth factor receptor	1058	IDRNGLQSC(PF-06672131-phosphonate)PIKE	(blank)	3	721.324	20.634	278463648
P00533	EGFR	Epidermal growth factor receptor	1146	LNTVQPTC(PF-06672131-phosphonate)VNSTF	(blank)	2	1057.45	20.798	149918176
P00533	EGFR	Epidermal growth factor receptor	1146	LNTVQPTC(PF-06672131-phosphonate)VNSTF	(blank)	3	705.303	23.308	361480096
P00533	EGFR	Epidermal growth factor receptor	1146	NTVQPTC(PF-06672131-phosphonate)VNST	(blank)	2	926.873	23.761	1254925570
P00533	EGFR	Epidermal growth factor receptor	1146	NTVQPTC(PF-06672131-phosphonate)VNST	(blank)	2	926.875	15.554	0
P00533	EGFR	Epidermal growth factor receptor	1146	NTVQPTC(PF-06672131-phosphonate)VNSTF	(blank)	2	1000.41	23.329	2450355460
P00533	EGFR	Epidermal growth factor receptor	1146	NTVQPTC(PF-06672131-phosphonate)VNSTF	(blank)	2	1000.41	24.311	2441123840
P00533	EGFR	Epidermal growth factor receptor	1146	NTVQPTC(PF-06672131-phosphonate)VNSTF	(blank)	3	667.273	12.574	3971564290
P00533	EGFR	Epidermal growth factor receptor	1146	NTVQPTC(PF-06672131-phosphonate)VNSTF	(blank)	3	667.277	20.33	3930413060
P00533	EGFR	Epidermal growth factor receptor	1146	VQPTC(PF-06672131-phosphonate)VNST	(blank)	2	819.33	17.589	248039472
P00533	EGFR	Epidermal growth factor receptor	1146	VQPTC(PF-06672131-phosphonate)VNSTF	(blank)	2	892.863	21.791	643149950
P00533	EGFR	Epidermal growth factor receptor	470	DVIISGNKNLC(PF-06672131-phosphonate)YANT	(blank)	2	1157.5	33.355	259603136
P00533	EGFR	Epidermal growth factor receptor	470	DVIISGNKNLC(PF-06672131-phosphonate)YANT	(blank)	3	772.005	17.439	891652100
P00533	EGFR	Epidermal growth factor receptor	470	DVIISGNKNLC(PF-06672131-phosphonate)YANT	(blank)	3	772.007	28.188	881620290
P00533	EGFR	Epidermal growth factor receptor	470	VIISGNKNLC(PF-06672131-phosphonate)YANT	(blank)	2	1099.99	33.411	322037248
P00533	EGFR	Epidermal growth factor receptor	470	VIISGNKNLC(PF-06672131-phosphonate)YANT	(blank)	3	733.665	36.191	2417010180
P00533	EGFR	Epidermal growth factor receptor	470	VIISGNKNLC(PF-06672131-phosphonate)YANT	(blank)	4	550.5	16.135	1684699010
P00533	EGFR	Epidermal growth factor receptor	775	ASVDNPHVC(PF-06672131-phosphonate)RLLG	(blank)	3	690.641	20.18	282006880
P00533	EGFR	Epidermal growth factor receptor	775	ASVDNPHVC(PF-06672131-phosphonate)RLLG	(blank)	3	690.642	22.262	221417904
P00533	EGFR	Epidermal growth factor receptor	797	ITQLM(Oxidation)PFGC(PF-06672131-phosphonate)L	(blank)	2	914.889	26.09	431191392
P00533	EGFR	Epidermal growth factor receptor	797	ITQLM(Oxidation)PFGC(PF-06672131-phosphonate)L	(blank)	3	609.927	21.842	1680289790
P00533	EGFR	Epidermal growth factor receptor	797	ITQLM(Oxidation)PFGC(PF-06672131-phosphonate)L	(blank)	3	609.928	15.56	1671873920
P00533	EGFR	Epidermal growth factor receptor	797	ITQLM(Oxidation)PFGC(PF-06672131-phosphonate)L	(blank)	3	609.928	20.607	0
P00533	EGFR	Epidermal growth factor receptor	797	ITQLM(Oxidation)PFGC(PF-06672131-phosphonate)L	(blank)	3	609.928	18.385	0
P00533	EGFR	Epidermal growth factor receptor	797	ITQLM(Oxidation)PFGC(PF-06672131-phosphonate)LL	(blank)	3	647.623	25.75	99727816
P00533	EGFR	Epidermal growth factor receptor	797	ITQLM(Oxidation)PFGC(PF-06672131-phosphonate)LLD	(blank)	2	1028.44	24.021	9862017000
P00533	EGFR	Epidermal growth factor receptor	797	ITQLM(Oxidation)PFGC(PF-06672131-phosphonate)LLD	(blank)	2	1028.44	16.047	0
P00533	EGFR	Epidermal growth factor receptor	797	ITQLM(Oxidation)PFGC(PF-06672131-phosphonate)LLD	(blank)	2	1028.44	16.035	29879800
P00533	EGFR	Epidermal growth factor receptor	797	ITQLM(Oxidation)PFGC(PF-06672131-phosphonate)LLD	(blank)	2	1028.44	19.556	70865392
P00533	EGFR	Epidermal growth factor receptor	797	ITQLM(Oxidation)PFGC(PF-06672131-phosphonate)LLD	(blank)	2	1028.45	23.485	0
P00533	EGFR	Epidermal growth factor receptor	797	ITQLM(Oxidation)PFGC(PF-06672131-phosphonate)LLD	(blank)	2	1028.45	19.788	0
P00533	EGFR	Epidermal growth factor receptor	797	ITQLM(Oxidation)PFGC(PF-06672131-phosphonate)LLD	(blank)	2	1028.45	23.252	0
P00533	EGFR	Epidermal growth factor receptor	797	ITQLM(Oxidation)PFGC(PF-06672131-phosphonate)LLD	(blank)	2	1028.45	19.767	0
P00533	EGFR	Epidermal growth factor receptor	797	ITQLM(Oxidation)PFGC(PF-06672131-phosphonate)LLD	(blank)	2	1028.94	21.628	9869981700
P00533	EGFR	Epidermal growth factor receptor	797	ITQLM(Oxidation)PFGC(PF-06672131-phosphonate)LLD	(blank)	2	1028.95	15.947	0
P00533	EGFR	Epidermal growth factor receptor	797	ITQLM(Oxidation)PFGC(PF-06672131-phosphonate)LLD	(blank)	3	685.963	25.772	40120209000
P00533	EGFR	Epidermal growth factor receptor	797	ITQLM(Oxidation)PFGC(PF-06672131-phosphonate)LLD	(blank)	3	685.964	16.828	162967072
P00533	EGFR	Epidermal growth factor receptor	797	ITQLM(Oxidation)PFGC(PF-06672131-phosphonate)LLD	(blank)	3	685.964	17.028	0
P00533	EGFR	Epidermal growth factor receptor	797	ITQLM(Oxidation)PFGC(PF-06672131-phosphonate)LLD	(blank)	3	685.964	18.637	0
P00533	EGFR	Epidermal growth factor receptor	797	ITQLM(Oxidation)PFGC(PF-06672131-phosphonate)LLD	(blank)	3	685.965	14.62	0
P00533	EGFR	Epidermal growth factor receptor	797	ITQLM(Oxidation)PFGC(PF-06672131-phosphonate)LLD	(blank)	3	685.965	16.748	0
P00533	EGFR	Epidermal growth factor receptor	797	ITQLM(Oxidation)PFGC(PF-06672131-phosphonate)LLD	(blank)	3	685.965	21.623	0
P00533	EGFR	Epidermal growth factor receptor	797	ITQLM(Oxidation)PFGC(PF-06672131-phosphonate)LLD	(blank)	3	685.965	18.787	144727008
P00533	EGFR	Epidermal growth factor receptor	797	ITQLM(Oxidation)PFGC(PF-06672131-phosphonate)LLD	(blank)	3	685.965	16.394	0
P00533	EGFR	Epidermal growth factor receptor	797	ITQLM(Oxidation)PFGC(PF-06672131-phosphonate)LLD	(blank)	3	685.965	20.207	0
P00533	EGFR	Epidermal growth factor receptor	797	ITQLM(Oxidation)PFGC(PF-06672131-phosphonate)LLD	(blank)	3	685.965	20.895	0
P00533	EGFR	Epidermal growth factor receptor	797	ITQLM(Oxidation)PFGC(PF-06672131-phosphonate)LLD	(blank)	3	685.965	21.001	0
P00533	EGFR	Epidermal growth factor receptor	797	ITQLM(Oxidation)PFGC(PF-06672131-phosphonate)LLD	(blank)	3	685.965	13.601	0
P00533	EGFR	Epidermal growth factor receptor	797	ITQLM(Oxidation)PFGC(PF-06672131-phosphonate)LLD	(blank)	3	685.965	23.089	0
P00533	EGFR	Epidermal growth factor receptor	797	ITQLM(Oxidation)PFGC(PF-06672131-phosphonate)LLD	(blank)	3	685.965	23.375	0
P00533	EGFR	Epidermal growth factor receptor	797	ITQLM(Oxidation)PFGC(PF-06672131-phosphonate)LLD	(blank)	3	685.965	23.745	0
P00533	EGFR	Epidermal growth factor receptor	797	ITQLM(Oxidation)PFGC(PF-06672131-phosphonate)LLD	(blank)	3	685.965	23.796	0
P00533	EGFR	Epidermal growth factor receptor	797	ITQLM(Oxidation)PFGC(PF-06672131-phosphonate)LLD	(blank)	3	685.965	23.54	0
P00533	EGFR	Epidermal growth factor receptor	797	ITQLM(Oxidation)PFGC(PF-06672131-phosphonate)LLD	(blank)	3	685.965	25.724	0
P00533	EGFR	Epidermal growth factor receptor	797	ITQLM(Oxidation)PFGC(PF-06672131-phosphonate)LLD	(blank)	3	685.966	21.06	0
P00533	EGFR	Epidermal growth factor receptor	797	ITQLM(Oxidation)PFGC(PF-06672131-phosphonate)LLD	(blank)	3	685.966	19.211	0
P00533	EGFR	Epidermal growth factor receptor	797	ITQLM(Oxidation)PFGC(PF-06672131-phosphonate)LLD	(blank)	3	685.966	18.436	0
P00533	EGFR	Epidermal growth factor receptor	797	ITQLM(Oxidation)PFGC(PF-06672131-phosphonate)LLD	(blank)	3	685.966	21.225	0
P00533	EGFR	Epidermal growth factor receptor	797	ITQLM(Oxidation)PFGC(PF-06672131-phosphonate)LLD	(blank)	3	685.967	15.726	0
P00533	EGFR	Epidermal growth factor receptor	797	ITQLM(Oxidation)PFGC(PF-06672131-phosphonate)LLD	(blank)	3	685.967	21.163	0
P00533	EGFR	Epidermal growth factor receptor	797	ITQLM(Oxidation)PFGC(PF-06672131-phosphonate)LLD	(blank)	3	685.967	18.794	0
P00533	EGFR	Epidermal growth factor receptor	797	ITQLM(Oxidation)PFGC(PF-06672131-phosphonate)LLD	(blank)	3	685.968	18.668	0
P00533	EGFR	Epidermal growth factor receptor	797	ITQLM(Oxidation)PFGC(PF-06672131-phosphonate)LLD	(blank)	3	685.969	19.026	141296384
P00533	EGFR	Epidermal growth factor receptor	797	ITQLM(Oxidation)PFGC(PF-06672131-phosphonate)LLD	(blank)	3	685.971	18.705	53875288
P00533	EGFR	Epidermal growth factor receptor	797	ITQLM(Oxidation)PFGC(PF-06672131-phosphonate)LLD	(blank)	3	686.298	16.711	0
P00533	EGFR	Epidermal growth factor receptor	797	ITQLM(Oxidation)PFGC(PF-06672131-phosphonate)LLD	(blank)	3	686.299	23.74	0
P00533	EGFR	Epidermal growth factor receptor	797	ITQLM(Oxidation)PFGC(PF-06672131-phosphonate)LLD	(blank)	3	686.299	19.048	0
P00533	EGFR	Epidermal growth factor receptor	797	ITQLM(Oxidation)PFGC(PF-06672131-phosphonate)LLD	(blank)	3	686.299	28.194	40273138000
P00533	EGFR	Epidermal growth factor receptor	797	ITQLM(Oxidation)PFGC(PF-06672131-phosphonate)LLD	(blank)	3	686.299	20.787	0
P00533	EGFR	Epidermal growth factor receptor	797	ITQLM(Oxidation)PFGC(PF-06672131-phosphonate)LLD	(blank)	3	686.632	14.923	0
P00533	EGFR	Epidermal growth factor receptor	797	ITQLM(Oxidation)PFGC(PF-06672131-phosphonate)LLD	(blank)	3	686.633	16.632	0
P00533	EGFR	Epidermal growth factor receptor	797	ITQLMPFGC(PF-06672131-phosphonate)L	(blank)	2	906.392	24.204	429848736
P00533	EGFR	Epidermal growth factor receptor	797	ITQLMPFGC(PF-06672131-phosphonate)L	(blank)	2	906.891	20.27	0
P00533	EGFR	Epidermal growth factor receptor	797	ITQLMPFGC(PF-06672131-phosphonate)L	(blank)	3	604.595	16.842	0
P00533	EGFR	Epidermal growth factor receptor	797	ITQLMPFGC(PF-06672131-phosphonate)L	(blank)	3	604.597	24.364	1867150720
P00533	EGFR	Epidermal growth factor receptor	797	ITQLMPFGC(PF-06672131-phosphonate)L	(blank)	3	604.597	18.193	1803468420
P00533	EGFR	Epidermal growth factor receptor	797	ITQLMPFGC(PF-06672131-phosphonate)L	(blank)	3	604.931	19.688	1843080320
P00533	EGFR	Epidermal growth factor receptor	797	ITQLMPFGC(PF-06672131-phosphonate)LL	(blank)	3	642.293	15.684	24932982
P00533	EGFR	Epidermal growth factor receptor	797	ITQLMPFGC(PF-06672131-phosphonate)LLD	(blank)	2	1020.44	20.512	0
P00533	EGFR	Epidermal growth factor receptor	797	ITQLMPFGC(PF-06672131-phosphonate)LLD	(blank)	2	1020.45	25.978	1873891710
P00533	EGFR	Epidermal growth factor receptor	797	ITQLMPFGC(PF-06672131-phosphonate)LLD	(blank)	2	1020.45	23.821	1855214080
P00533	EGFR	Epidermal growth factor receptor	797	ITQLMPFGC(PF-06672131-phosphonate)LLD	(blank)	2	1020.45	15.103	0
P00533	EGFR	Epidermal growth factor receptor	797	ITQLMPFGC(PF-06672131-phosphonate)LLD	(blank)	2	1020.45	25.823	1859428220
P00533	EGFR	Epidermal growth factor receptor	797	ITQLMPFGC(PF-06672131-phosphonate)LLD	(blank)	2	1020.45	13.72	0
P00533	EGFR	Epidermal growth factor receptor	797	ITQLMPFGC(PF-06672131-phosphonate)LLD	(blank)	2	1020.95	18.039	1873891710
P00533	EGFR	Epidermal growth factor receptor	797	ITQLMPFGC(PF-06672131-phosphonate)LLD	(blank)	3	680.632	16.976	0
P00533	EGFR	Epidermal growth factor receptor	797	ITQLMPFGC(PF-06672131-phosphonate)LLD	(blank)	3	680.633	28.988	9517366300
P00533	EGFR	Epidermal growth factor receptor	797	ITQLMPFGC(PF-06672131-phosphonate)LLD	(blank)	3	680.633	15.51	0
P00533	EGFR	Epidermal growth factor receptor	797	ITQLMPFGC(PF-06672131-phosphonate)LLD	(blank)	3	680.633	26.532	9554424800
P00533	EGFR	Epidermal growth factor receptor	797	ITQLMPFGC(PF-06672131-phosphonate)LLD	(blank)	3	680.633	21.591	0
P00533	EGFR	Epidermal growth factor receptor	797	ITQLMPFGC(PF-06672131-phosphonate)LLD	(blank)	3	680.633	21.825	0
P00533	EGFR	Epidermal growth factor receptor	797	ITQLMPFGC(PF-06672131-phosphonate)LLD	(blank)	3	680.633	21.858	0
P00533	EGFR	Epidermal growth factor receptor	797	ITQLMPFGC(PF-06672131-phosphonate)LLD	(blank)	3	680.633	24.123	9517366300
P00533	EGFR	Epidermal growth factor receptor	797	ITQLMPFGC(PF-06672131-phosphonate)LLD	(blank)	3	680.633	27.846	0
P00533	EGFR	Epidermal growth factor receptor	797	ITQLMPFGC(PF-06672131-phosphonate)LLD	(blank)	3	680.634	15.225	0
P00533	EGFR	Epidermal growth factor receptor	797	ITQLMPFGC(PF-06672131-phosphonate)LLD	(blank)	3	680.634	19.429	0
P00533	EGFR	Epidermal growth factor receptor	797	ITQLMPFGC(PF-06672131-phosphonate)LLD	(blank)	3	680.635	19.282	0
P00533	EGFR	Epidermal growth factor receptor	797	ITQLMPFGC(PF-06672131-phosphonate)LLD	(blank)	3	680.967	16.349	0
P00533	EGFR	Epidermal growth factor receptor	797	ITQLMPFGC(PF-06672131-phosphonate)LLD	(blank)	3	680.967	17.064	0
P00533	EGFR	Epidermal growth factor receptor	797	ITQLMPFGC(PF-06672131-phosphonate)LLD	(blank)	3	680.967	16.666	0
P00533	EGFR	Epidermal growth factor receptor	797	ITQLMPFGC(PF-06672131-phosphonate)LLD	(blank)	3	680.969	18.827	0
P00533	EGFR	Epidermal growth factor receptor	797	LITQLM(Oxidation)PFGC(PF-06672131-phosphonate)L	(blank)	3	647.622	17.731	52080828
P00533	EGFR	Epidermal growth factor receptor	797	LITQLM(Oxidation)PFGC(PF-06672131-phosphonate)LLD	(blank)	3	723.658	16.959	274588416
P00533	EGFR	Epidermal growth factor receptor	797	LITQLM(Oxidation)PFGC(PF-06672131-phosphonate)LLD	(blank)	3	723.658	18.406	274588416
P00533	EGFR	Epidermal growth factor receptor	797	LITQLM(Oxidation)PFGC(PF-06672131-phosphonate)LLD	(blank)	3	723.66	16.296	299952352
P00533	EGFR	Epidermal growth factor receptor	797	LM(Oxidation)PFGC(PF-06672131-phosphonate)LLD	(blank)	2	857.345	16.911	3877803780
P00533	EGFR	Epidermal growth factor receptor	797	LM(Oxidation)PFGC(PF-06672131-phosphonate)LLD	(blank)	2	857.346	15.442	3872503550
P00533	EGFR	Epidermal growth factor receptor	797	LM(Oxidation)PFGC(PF-06672131-phosphonate)LLD	(blank)	2	857.347	15.6	3872503550
P00533	EGFR	Epidermal growth factor receptor	797	LM(Oxidation)PFGC(PF-06672131-phosphonate)LLD	(blank)	2	857.347	16.968	0
P00533	EGFR	Epidermal growth factor receptor	797	LM(Oxidation)PFGC(PF-06672131-phosphonate)LLD	(blank)	2	857.35	15.426	0
P00533	EGFR	Epidermal growth factor receptor	797	LM(Oxidation)PFGC(PF-06672131-phosphonate)LLD	(blank)	3	571.901	14.152	8833819600
P00533	EGFR	Epidermal growth factor receptor	797	LM(Oxidation)PFGC(PF-06672131-phosphonate)LLD	(blank)	3	571.902	13.318	326523744
P00533	EGFR	Epidermal growth factor receptor	797	LMPFGC(PF-06672131-phosphonate)LLD	(blank)	2	849.35	16.847	34227052
P00533	EGFR	Epidermal growth factor receptor	797	M(Oxidation)PFGC(PF-06672131-phosphonate)L	(blank)	2	686.75	12.477	404812704
P00533	EGFR	Epidermal growth factor receptor	797	M(Oxidation)PFGC(PF-06672131-phosphonate)L	(blank)	2	686.75	15.139	618011900
P00533	EGFR	Epidermal growth factor receptor	797	M(Oxidation)PFGC(PF-06672131-phosphonate)L	(blank)	3	458.169	8.951	826703870
P00533	EGFR	Epidermal growth factor receptor	797	M(Oxidation)PFGC(PF-06672131-phosphonate)LLD	(blank)	2	800.803	18.734	0
P00533	EGFR	Epidermal growth factor receptor	797	M(Oxidation)PFGC(PF-06672131-phosphonate)LLD	(blank)	2	800.803	16.811	0
P00533	EGFR	Epidermal growth factor receptor	797	M(Oxidation)PFGC(PF-06672131-phosphonate)LLD	(blank)	2	800.804	19.032	0
P00533	EGFR	Epidermal growth factor receptor	797	M(Oxidation)PFGC(PF-06672131-phosphonate)LLD	(blank)	2	800.804	14.741	0
P00533	EGFR	Epidermal growth factor receptor	797	M(Oxidation)PFGC(PF-06672131-phosphonate)LLD	(blank)	2	800.806	13.463	0
P00533	EGFR	Epidermal growth factor receptor	797	M(Oxidation)PFGC(PF-06672131-phosphonate)LLD	(blank)	2	800.806	19.133	0
P00533	EGFR	Epidermal growth factor receptor	797	M(Oxidation)PFGC(PF-06672131-phosphonate)LLD	(blank)	2	800.806	16.836	0
P00533	EGFR	Epidermal growth factor receptor	797	M(Oxidation)PFGC(PF-06672131-phosphonate)LLD	(blank)	2	800.806	18.663	0
P00533	EGFR	Epidermal growth factor receptor	797	M(Oxidation)PFGC(PF-06672131-phosphonate)LLD	(blank)	2	800.806	17.481	23830470700
P00533	EGFR	Epidermal growth factor receptor	797	M(Oxidation)PFGC(PF-06672131-phosphonate)LLD	(blank)	3	534.206	12.772	0
P00533	EGFR	Epidermal growth factor receptor	797	M(Oxidation)PFGC(PF-06672131-phosphonate)LLD	(blank)	3	534.206	11.799	35458769000
P00533	EGFR	Epidermal growth factor receptor	797	M(Oxidation)PFGC(PF-06672131-phosphonate)LLD	(blank)	3	534.206	10.348	0
P00533	EGFR	Epidermal growth factor receptor	797	M(Oxidation)PFGC(PF-06672131-phosphonate)LLD	(blank)	3	534.206	11.598	0
P00533	EGFR	Epidermal growth factor receptor	797	M(Oxidation)PFGC(PF-06672131-phosphonate)LLD	(blank)	3	534.207	10.39	0
P00533	EGFR	Epidermal growth factor receptor	797	M(Oxidation)PFGC(PF-06672131-phosphonate)LLD	(blank)	3	534.207	10.408	0
P00533	EGFR	Epidermal growth factor receptor	797	M(Oxidation)PFGC(PF-06672131-phosphonate)LLD	(blank)	3	534.207	10.451	0
P00533	EGFR	Epidermal growth factor receptor	797	M(Oxidation)PFGC(PF-06672131-phosphonate)LLD	(blank)	3	534.207	10.328	0
P00533	EGFR	Epidermal growth factor receptor	797	M(Oxidation)PFGC(PF-06672131-phosphonate)LLDY	(blank)	3	588.561	12.077	731872580
P00533	EGFR	Epidermal growth factor receptor	797	MPFGC(PF-06672131-phosphonate)L	(blank)	2	678.753	15.163	4686167000
P00533	EGFR	Epidermal growth factor receptor	797	MPFGC(PF-06672131-phosphonate)L	(blank)	2	678.753	14.191	4686167000
P00533	EGFR	Epidermal growth factor receptor	797	MPFGC(PF-06672131-phosphonate)L	(blank)	3	452.837	12.933	0
P00533	EGFR	Epidermal growth factor receptor	797	MPFGC(PF-06672131-phosphonate)L	(blank)	3	452.838	11.7	7588509200
P00533	EGFR	Epidermal growth factor receptor	797	MPFGC(PF-06672131-phosphonate)L	(blank)	3	452.838	14.561	0
P00533	EGFR	Epidermal growth factor receptor	797	MPFGC(PF-06672131-phosphonate)LL	(blank)	2	735.295	17.093	226549184
P00533	EGFR	Epidermal growth factor receptor	797	MPFGC(PF-06672131-phosphonate)LL	(blank)	2	735.295	17.368	226549184
P00533	EGFR	Epidermal growth factor receptor	797	MPFGC(PF-06672131-phosphonate)LL	(blank)	3	490.534	13.468	440873440
P00533	EGFR	Epidermal growth factor receptor	797	MPFGC(PF-06672131-phosphonate)LLD	(blank)	2	792.807	16.48	0
P00533	EGFR	Epidermal growth factor receptor	797	MPFGC(PF-06672131-phosphonate)LLD	(blank)	2	792.808	16.98	0
P00533	EGFR	Epidermal growth factor receptor	797	MPFGC(PF-06672131-phosphonate)LLD	(blank)	2	792.808	14.994	0
P00533	EGFR	Epidermal growth factor receptor	797	MPFGC(PF-06672131-phosphonate)LLD	(blank)	2	792.808	17.126	0
P00533	EGFR	Epidermal growth factor receptor	797	MPFGC(PF-06672131-phosphonate)LLD	(blank)	2	792.808	15.369	0
P00533	EGFR	Epidermal growth factor receptor	797	MPFGC(PF-06672131-phosphonate)LLD	(blank)	2	792.808	14.975	0
P00533	EGFR	Epidermal growth factor receptor	797	MPFGC(PF-06672131-phosphonate)LLD	(blank)	2	792.808	16.831	0
P00533	EGFR	Epidermal growth factor receptor	797	MPFGC(PF-06672131-phosphonate)LLD	(blank)	2	792.808	18.935	0
P00533	EGFR	Epidermal growth factor receptor	797	MPFGC(PF-06672131-phosphonate)LLD	(blank)	2	792.809	11.483	3.08132e+06
P00533	EGFR	Epidermal growth factor receptor	797	MPFGC(PF-06672131-phosphonate)LLD	(blank)	2	792.81	16.908	0
P00533	EGFR	Epidermal growth factor receptor	797	MPFGC(PF-06672131-phosphonate)LLD	(blank)	2	792.811	16.996	0
P00533	EGFR	Epidermal growth factor receptor	797	MPFGC(PF-06672131-phosphonate)LLD	(blank)	2	793.311	14.806	0
P00533	EGFR	Epidermal growth factor receptor	797	MPFGC(PF-06672131-phosphonate)LLD	(blank)	3	528.874	13.117	0
P00533	EGFR	Epidermal growth factor receptor	797	MPFGC(PF-06672131-phosphonate)LLD	(blank)	3	528.874	13.128	0
P00533	EGFR	Epidermal growth factor receptor	797	MPFGC(PF-06672131-phosphonate)LLD	(blank)	3	528.874	11.181	0
P00533	EGFR	Epidermal growth factor receptor	797	MPFGC(PF-06672131-phosphonate)LLD	(blank)	3	528.875	13.371	0
P00533	EGFR	Epidermal growth factor receptor	797	MPFGC(PF-06672131-phosphonate)LLD	(blank)	3	528.875	11.65	0
P00533	EGFR	Epidermal growth factor receptor	797	MPFGC(PF-06672131-phosphonate)LLD	(blank)	3	528.875	13.649	55729750000
P00533	EGFR	Epidermal growth factor receptor	797	MPFGC(PF-06672131-phosphonate)LLD	(blank)	3	528.875	14.859	0
P00533	EGFR	Epidermal growth factor receptor	797	MPFGC(PF-06672131-phosphonate)LLD	(blank)	3	528.875	11.713	0
P00533	EGFR	Epidermal growth factor receptor	797	MPFGC(PF-06672131-phosphonate)LLD	(blank)	3	528.875	13.715	55734997000
P00533	EGFR	Epidermal growth factor receptor	797	MPFGC(PF-06672131-phosphonate)LLD	(blank)	3	528.875	13.422	0
P00533	EGFR	Epidermal growth factor receptor	797	MPFGC(PF-06672131-phosphonate)LLD	(blank)	3	528.875	13.476	0
P00533	EGFR	Epidermal growth factor receptor	797	MPFGC(PF-06672131-phosphonate)LLD	(blank)	3	528.875	11.845	0
P00533	EGFR	Epidermal growth factor receptor	797	MPFGC(PF-06672131-phosphonate)LLD	(blank)	3	528.875	16.386	0
P00533	EGFR	Epidermal growth factor receptor	797	MPFGC(PF-06672131-phosphonate)LLD	(blank)	3	528.875	16.564	0
P00533	EGFR	Epidermal growth factor receptor	797	MPFGC(PF-06672131-phosphonate)LLD	(blank)	3	528.875	12.972	0
P00533	EGFR	Epidermal growth factor receptor	797	MPFGC(PF-06672131-phosphonate)LLD	(blank)	3	528.875	13.472	0
P00533	EGFR	Epidermal growth factor receptor	797	MPFGC(PF-06672131-phosphonate)LLD	(blank)	3	528.875	14.796	0
P00533	EGFR	Epidermal growth factor receptor	797	MPFGC(PF-06672131-phosphonate)LLD	(blank)	3	528.876	16.273	0
P00533	EGFR	Epidermal growth factor receptor	797	MPFGC(PF-06672131-phosphonate)LLD	(blank)	3	528.876	16.648	0
P00533	EGFR	Epidermal growth factor receptor	797	MPFGC(PF-06672131-phosphonate)LLD	(blank)	3	529.21	11.748	0
P00533	EGFR	Epidermal growth factor receptor	797	MPFGC(PF-06672131-phosphonate)LLD	(blank)	3	529.21	14.659	0
P00533	EGFR	Epidermal growth factor receptor	797	MPFGC(PF-06672131-phosphonate)LLDY	(blank)	2	874.337	15.349	371461216
P00533	EGFR	Epidermal growth factor receptor	797	QLM(Oxidation)PFGC(PF-06672131-phosphonate)LLD	(blank)	2	921.376	19.484	238320976
P00533	EGFR	Epidermal growth factor receptor	797	QLMPFGC(PF-06672131-phosphonate)LLD	(blank)	2	913.381	22.079	111095192
P00533	EGFR	Epidermal growth factor receptor	797	QLMPFGC(PF-06672131-phosphonate)LLD	(blank)	3	609.256	17.768	466176256
P00533	EGFR	Epidermal growth factor receptor	797	TQLM(Oxidation)PFGC(PF-06672131-phosphonate)LLD	(blank)	2	971.9	25.817	0
P00558	PGK1	Phosphoglycerate kinase 1	108	KAC(PF-06672131-phosphonate)ANPAAG	(blank)	2	746.301	13.859	0
P00558	PGK1	Phosphoglycerate kinase 1	108	KAC(PF-06672131-phosphonate)ANPAAGS	(blank)	3	526.88	14.383	157903216
P00558	PGK1	Phosphoglycerate kinase 1	316	GLDC(PF-06672131-phosphonate)GPESSKKYAE	(blank)	3	724.962	23.542	154199584
P00558	PGK1	Phosphoglycerate kinase 1	316	GLDC(PF-06672131-phosphonate)GPESSKKYAE	(blank)	4	543.975	17.903	520979808
P00558	PGK1	Phosphoglycerate kinase 1	316	GLDC(PF-06672131-phosphonate)GPESSKKYAE	(blank)	4	543.976	17.512	301988032
P00558	PGK1	Phosphoglycerate kinase 1	316	GLDC(PF-06672131-phosphonate)GPESSKKYAEA	(blank)	3	748.643	21.771	292657184
P00558	PGK1	Phosphoglycerate kinase 1	316	GLDC(PF-06672131-phosphonate)GPESSKKYAEA	(blank)	4	561.732	22.089	0
P00558	PGK1	Phosphoglycerate kinase 1	316	GLDC(PF-06672131-phosphonate)GPESSKKYAEA	(blank)	4	561.735	19.74	710120700
P00558	PGK1	Phosphoglycerate kinase 1	99	FLKDC(PF-06672131-phosphonate)VGPEVE	(blank)	2	962.905	24.647	216594400
P00558	PGK1	Phosphoglycerate kinase 1	99	FLKDC(PF-06672131-phosphonate)VGPEVE	(blank)	3	642.274	22.863	715864380
P00558	PGK1	Phosphoglycerate kinase 1	99	LKDC(PF-06672131-phosphonate)VGPEVE	(blank)	2	889.37	14.354	0
P00749	PLAU	Urokinase-type plasminogen activator	299	IQTIC(PF-06672131-phosphonate)LPSM	(blank)	3	565.91	19.346	60336276
P00749	PLAU	Urokinase-type plasminogen activator	299	TIC(PF-06672131-phosphonate)LPSM	(blank)	3	485.195	11.873	0
P04075	ALDOA	Fructose-bisphosphate aldolase A	73	ADDRVNPC(PF-06672131-phosphonate)IGG	contam_sp|P00883|ALDOA_RABIT	3	602.576	10.317	500969824
P04075	ALDOA	Fructose-bisphosphate aldolase A	73	ADDRVNPC(PF-06672131-phosphonate)IGGVIL	contam_sp|P00883|ALDOA_RABIT	3	710.989	16.064	3817660670
P04075	ALDOA	Fructose-bisphosphate aldolase A	73	ADDRVNPC(PF-06672131-phosphonate)IGGVIL	contam_sp|P00883|ALDOA_RABIT	3	711.323	13.616	0
P04075	ALDOA	Fructose-bisphosphate aldolase A	73	ADDRVNPC(PF-06672131-phosphonate)IGGVIL	contam_sp|P00883|ALDOA_RABIT	4	533.493	15.174	1816854020
P04075	ALDOA	Fructose-bisphosphate aldolase A	73	DDRVNPC(PF-06672131-phosphonate)IGGVIL	contam_sp|P00883|ALDOA_RABIT	2	1030.96	13.926	229790768
P04075	ALDOA	Fructose-bisphosphate aldolase A	73	DDRVNPC(PF-06672131-phosphonate)IGGVIL	contam_sp|P00883|ALDOA_RABIT	3	687.311	18.207	1603644030
P04075	ALDOA	Fructose-bisphosphate aldolase A	73	DRVNPC(PF-06672131-phosphonate)IGGVIL	contam_sp|P00883|ALDOA_RABIT	3	649.301	15.568	6896552400
P04075	ALDOA	Fructose-bisphosphate aldolase A	73	DRVNPC(PF-06672131-phosphonate)IGGVIL	contam_sp|P00883|ALDOA_RABIT	4	487.227	15.153	1046418750
P04075	ALDOA	Fructose-bisphosphate aldolase A	73	LTADDRVNPC(PF-06672131-phosphonate)IGG	contam_sp|P00883|ALDOA_RABIT	3	673.953	17.102	0
P04075	ALDOA	Fructose-bisphosphate aldolase A	73	LTADDRVNPC(PF-06672131-phosphonate)IGGVIL	contam_sp|P00883|ALDOA_RABIT	2	1173.55	20.082	282348384
P04075	ALDOA	Fructose-bisphosphate aldolase A	73	LTADDRVNPC(PF-06672131-phosphonate)IGGVIL	contam_sp|P00883|ALDOA_RABIT	3	782.367	27.172	1730750460
P04075	ALDOA	Fructose-bisphosphate aldolase A	73	LTADDRVNPC(PF-06672131-phosphonate)IGGVIL	contam_sp|P00883|ALDOA_RABIT	3	782.699	22.266	1741750270
P04075	ALDOA	Fructose-bisphosphate aldolase A	73	RVNPC(PF-06672131-phosphonate)IGGVIL	contam_sp|P00883|ALDOA_RABIT	3	610.624	19.191	2106937860
P04075	ALDOA	Fructose-bisphosphate aldolase A	73	TADDRVNPC(PF-06672131-phosphonate)IGG	contam_sp|P00883|ALDOA_RABIT	3	636.256	16.634	333327808
P04075	ALDOA	Fructose-bisphosphate aldolase A	73	TADDRVNPC(PF-06672131-phosphonate)IGGVI	contam_sp|P00883|ALDOA_RABIT	3	707.319	16.498	194283776
P04075	ALDOA	Fructose-bisphosphate aldolase A	73	TADDRVNPC(PF-06672131-phosphonate)IGGVIL	contam_sp|P00883|ALDOA_RABIT	3	744.671	21.944	4057915140
P04075	ALDOA	Fructose-bisphosphate aldolase A	73	TADDRVNPC(PF-06672131-phosphonate)IGGVIL	contam_sp|P00883|ALDOA_RABIT	3	744.671	34.601	4051022590
P04075	ALDOA	Fructose-bisphosphate aldolase A	73	TADDRVNPC(PF-06672131-phosphonate)IGGVIL	contam_sp|P00883|ALDOA_RABIT	3	745.337	17.077	0
P04075	ALDOA	Fructose-bisphosphate aldolase A	73	TADDRVNPC(PF-06672131-phosphonate)IGGVIL	contam_sp|P00883|ALDOA_RABIT	4	558.755	22.705	2725039620
P04080	CSTB	Cystatin-B	3	(N-term acetylation)MM(Oxidation)C(PF-06672131-phosphonate)GAPSATQPATA	(blank)	2	1042.39	29.645	797565120
P04080	CSTB	Cystatin-B	3	(N-term acetylation)MM(Oxidation)C(PF-06672131-phosphonate)GAPSATQPATA	(blank)	2	1042.39	23.052	548258750
P04080	CSTB	Cystatin-B	3	(N-term acetylation)MM(Oxidation)C(PF-06672131-phosphonate)GAPSATQPATA	(blank)	2	1042.4	29.616	548258750
P04080	CSTB	Cystatin-B	3	(N-term acetylation)MM(Oxidation)C(PF-06672131-phosphonate)GAPSATQPATA	(blank)	2	1042.89	16.279	629319300
P04080	CSTB	Cystatin-B	3	(N-term acetylation)MM(Oxidation)C(PF-06672131-phosphonate)GAPSATQPATA	(blank)	2	1042.9	23.672	473595008
P04080	CSTB	Cystatin-B	3	(N-term acetylation)MM(Oxidation)C(PF-06672131-phosphonate)GAPSATQPATA	(blank)	3	695.266	15.549	0
P04080	CSTB	Cystatin-B	3	(N-term acetylation)MM(Oxidation)C(PF-06672131-phosphonate)GAPSATQPATA	(blank)	3	695.598	18.301	235630640
P04080	CSTB	Cystatin-B	3	(N-term acetylation)MM(Oxidation)C(PF-06672131-phosphonate)GAPSATQPATA	(blank)	3	695.599	19.458	273641024
P04080	CSTB	Cystatin-B	3	(N-term acetylation)MM(Oxidation)C(PF-06672131-phosphonate)GAPSATQPATA	(blank)	3	695.599	16.6	222534080
P04080	CSTB	Cystatin-B	3	(N-term acetylation)MM(Oxidation)C(PF-06672131-phosphonate)GAPSATQPATA	(blank)	3	695.599	19.798	252381696
P04080	CSTB	Cystatin-B	3	(N-term acetylation)MM(Oxidation)C(PF-06672131-phosphonate)GAPSATQPATAE	(blank)	2	1106.91	22.197	0
P04080	CSTB	Cystatin-B	3	(N-term acetylation)MM(Oxidation)C(PF-06672131-phosphonate)GAPSATQPATAE	(blank)	2	1106.92	17.423	0
P04080	CSTB	Cystatin-B	3	(N-term acetylation)MMC(PF-06672131-phosphonate)GAPSATQ	(blank)	2	864.308	21.737	301007552
P04080	CSTB	Cystatin-B	3	(N-term acetylation)MMC(PF-06672131-phosphonate)GAPSATQ	(blank)	2	864.31	21.395	329053440
P04080	CSTB	Cystatin-B	3	(N-term acetylation)MMC(PF-06672131-phosphonate)GAPSATQPAT	(blank)	2	998.875	29.762	322540672
P04080	CSTB	Cystatin-B	3	(N-term acetylation)MMC(PF-06672131-phosphonate)GAPSATQPAT	(blank)	2	998.876	29.394	272216000
P04080	CSTB	Cystatin-B	3	(N-term acetylation)MMC(PF-06672131-phosphonate)GAPSATQPATA	(blank)	2	1034.39	27.586	4116218620
P04080	CSTB	Cystatin-B	3	(N-term acetylation)MMC(PF-06672131-phosphonate)GAPSATQPATA	(blank)	2	1034.4	25.672	2445627140
P04080	CSTB	Cystatin-B	3	(N-term acetylation)MMC(PF-06672131-phosphonate)GAPSATQPATA	(blank)	2	1034.89	23.195	2324352000
P04080	CSTB	Cystatin-B	3	(N-term acetylation)MMC(PF-06672131-phosphonate)GAPSATQPATA	(blank)	3	689.932	17.842	2213382660
P04080	CSTB	Cystatin-B	3	(N-term acetylation)MMC(PF-06672131-phosphonate)GAPSATQPATA	(blank)	3	689.933	23.121	1398285060
P04080	CSTB	Cystatin-B	3	(N-term acetylation)MMC(PF-06672131-phosphonate)GAPSATQPATA	(blank)	3	689.933	13.356	0
P04080	CSTB	Cystatin-B	3	(N-term acetylation)MMC(PF-06672131-phosphonate)GAPSATQPATAE	(blank)	2	1098.91	25.278	528560992
P04080	CSTB	Cystatin-B	3	(N-term acetylation)MMC(PF-06672131-phosphonate)GAPSATQPATAE	(blank)	2	1098.92	25.789	0
P04080	CSTB	Cystatin-B	3	(N-term acetylation)MMC(PF-06672131-phosphonate)GAPSATQPATAE	(blank)	3	732.945	28.619	550347900
P04080	CSTB	Cystatin-B	3	(N-term acetylation)MMC(PF-06672131-phosphonate)GAPSATQPATAE	(blank)	3	732.946	26.61	550347900
P04080	CSTB	Cystatin-B	3	(N-term acetylation)MMC(PF-06672131-phosphonate)GAPSATQPATAE	(blank)	3	732.947	28.623	470561888
P04080	CSTB	Cystatin-B	3	(N-term acetylation)MMC(PF-06672131-phosphonate)GAPSATQPATAETQHIAD	(blank)	3	954.718	47.609	288484736
P04080	CSTB	Cystatin-B	3	(N-term acetylation)MMC(PF-06672131-phosphonate)GAPSATQPATAETQHIAD	(blank)	3	954.72	34.659	0
P04083	ANXA1	Annexin A1	270	IVKC(PF-06672131-phosphonate)ATSKPAF	(blank)	3	618.621	19.568	346248800
P04083	ANXA1	Annexin A1	270	IVKC(PF-06672131-phosphonate)ATSKPAF	(blank)	3	618.621	18.42	156222496
P04083	ANXA1	Annexin A1	270	IVKC(PF-06672131-phosphonate)ATSKPAF	(blank)	4	464.468	16.236	445448576
P04083	ANXA1	Annexin A1	324	YGISLC(PF-06672131-phosphonate)QAIL	(blank)	2	885.393	20.084	82069864
P04083	ANXA1	Annexin A1	324	YGISLC(PF-06672131-phosphonate)QAIL	(blank)	3	590.933	16.561	214840368
P04181	OAT	Ornithine aminotransferase, mitochondrial	93	SAVNQGHC(PF-06672131-phosphonate)HPKIVNA	(blank)	4	566.756	24.576	135239088
P04181	OAT	Ornithine aminotransferase, mitochondrial	93	YSAVNQGHC(PF-06672131-phosphonate)HPKIVNA	(blank)	3	809.686	29.307	0
P04181	OAT	Ornithine aminotransferase, mitochondrial	93	YSAVNQGHC(PF-06672131-phosphonate)HPKIVNA	(blank)	4	607.516	21.109	435503008
P04183	TK1	Thymidine kinase, cytosolic	206	FKKASGQPAGPDNKENC(PF-06672131-phosphonate)PVPGKPGEA	(blank)	5	663.308	23.187	86710992
P04183	TK1	Thymidine kinase, cytosolic	206	FKKASGQPAGPDNKENC(PF-06672131-phosphonate)PVPGKPGEAVA	(blank)	4	871.407	43.996	0
P04183	TK1	Thymidine kinase, cytosolic	206	FKKASGQPAGPDNKENC(PF-06672131-phosphonate)PVPGKPGEAVA	(blank)	5	697.326	44.183	465709472
P04183	TK1	Thymidine kinase, cytosolic	230	ARKLFAPQQILQC(PF-06672131-phosphonate)SPAN	(blank)	3	859.08	36.048	0
P04183	TK1	Thymidine kinase, cytosolic	230	ARKLFAPQQILQC(PF-06672131-phosphonate)SPAN	(blank)	4	644.313	31.752	344020800
P04183	TK1	Thymidine kinase, cytosolic	230	ARKLFAPQQILQC(PF-06672131-phosphonate)SPAN	(blank)	4	644.562	33.579	0
P04183	TK1	Thymidine kinase, cytosolic	66	AKDTRYSSSFC(PF-06672131-phosphonate)THDRNTM	(blank)	4	703.288	15.731	0
P04183	TK1	Thymidine kinase, cytosolic	66	SSSFC(PF-06672131-phosphonate)THDRNTM	(blank)	3	692.259	15.029	0
P04183	TK1	Thymidine kinase, cytosolic	66	SSSFC(PF-06672131-phosphonate)THDRNTM	(blank)	4	519.446	15.91	211858064
P04350	TUBB4A	Tubulin beta-4A chain	12	IVHLQAGQC(PF-06672131-phosphonate)GNQ	sp|P68371|TBB4B_HUMAN	4	489.962	14.268	137016576
P04350	TUBB4A	Tubulin beta-4A chain	12	IVHLQAGQC(PF-06672131-phosphonate)GNQIG	sp|P68371|TBB4B_HUMAN	2	1063.97	23.688	3742814980
P04350	TUBB4A	Tubulin beta-4A chain	12	IVHLQAGQC(PF-06672131-phosphonate)GNQIG	sp|P68371|TBB4B_HUMAN	2	1063.97	24.998	3770419460
P04350	TUBB4A	Tubulin beta-4A chain	12	IVHLQAGQC(PF-06672131-phosphonate)GNQIG	sp|P68371|TBB4B_HUMAN	2	1064.47	23.453	3646845700
P04350	TUBB4A	Tubulin beta-4A chain	12	IVHLQAGQC(PF-06672131-phosphonate)GNQIG	sp|P68371|TBB4B_HUMAN	3	709.648	21.897	20898725900
P04350	TUBB4A	Tubulin beta-4A chain	12	IVHLQAGQC(PF-06672131-phosphonate)GNQIG	sp|P68371|TBB4B_HUMAN	3	709.649	17.329	0
P04350	TUBB4A	Tubulin beta-4A chain	12	IVHLQAGQC(PF-06672131-phosphonate)GNQIG	sp|P68371|TBB4B_HUMAN	3	709.649	20.522	20898725900
P04350	TUBB4A	Tubulin beta-4A chain	12	IVHLQAGQC(PF-06672131-phosphonate)GNQIG	sp|P68371|TBB4B_HUMAN	3	709.65	19.178	0
P04350	TUBB4A	Tubulin beta-4A chain	12	IVHLQAGQC(PF-06672131-phosphonate)GNQIG	sp|P68371|TBB4B_HUMAN	3	709.65	20.273	20898725900
P04350	TUBB4A	Tubulin beta-4A chain	12	IVHLQAGQC(PF-06672131-phosphonate)GNQIG	sp|P68371|TBB4B_HUMAN	4	532.488	19.332	0
P04350	TUBB4A	Tubulin beta-4A chain	12	IVHLQAGQC(PF-06672131-phosphonate)GNQIG	sp|P68371|TBB4B_HUMAN	4	532.489	15.075	17471223800
P04350	TUBB4A	Tubulin beta-4A chain	12	IVHLQAGQC(PF-06672131-phosphonate)GNQIG	sp|P68371|TBB4B_HUMAN	4	532.489	21.738	17471223800
P04350	TUBB4A	Tubulin beta-4A chain	12	IVHLQAGQC(PF-06672131-phosphonate)GNQIG	sp|P68371|TBB4B_HUMAN	4	532.489	16.871	17739450400
P04350	TUBB4A	Tubulin beta-4A chain	12	IVHLQAGQC(PF-06672131-phosphonate)GNQIG	sp|P68371|TBB4B_HUMAN	4	532.74	15.366	724005630
P04350	TUBB4A	Tubulin beta-4A chain	12	IVHLQAGQC(PF-06672131-phosphonate)GNQIGAKF	sp|P68371|TBB4B_HUMAN	2	1237.57	17.127	0
P04350	TUBB4A	Tubulin beta-4A chain	12	IVHLQAGQC(PF-06672131-phosphonate)GNQIGAKF	sp|P68371|TBB4B_HUMAN	3	825.046	29.728	470887296
P04350	TUBB4A	Tubulin beta-4A chain	12	IVHLQAGQC(PF-06672131-phosphonate)GNQIGAKF	sp|P68371|TBB4B_HUMAN	3	825.385	38.935	747421950
P04350	TUBB4A	Tubulin beta-4A chain	12	IVHLQAGQC(PF-06672131-phosphonate)GNQIGAKF	sp|P68371|TBB4B_HUMAN	4	619.038	23.331	2101442690
P04350	TUBB4A	Tubulin beta-4A chain	12	IVHLQAGQC(PF-06672131-phosphonate)GNQIGAKF	sp|P68371|TBB4B_HUMAN	4	619.039	30.009	2235515140
P04350	TUBB4A	Tubulin beta-4A chain	12	IVHLQAGQC(PF-06672131-phosphonate)GNQIGAKF	sp|P68371|TBB4B_HUMAN	5	495.434	27.036	228350800
P04350	TUBB4A	Tubulin beta-4A chain	12	M(Oxidation)REIVHLQAGQC(PF-06672131-phosphonate)GNQIG	sp|P68371|TBB4B_HUMAN	2	1280.06	24.961	122702816
P04350	TUBB4A	Tubulin beta-4A chain	12	M(Oxidation)REIVHLQAGQC(PF-06672131-phosphonate)GNQIG	sp|P68371|TBB4B_HUMAN	3	853.709	19.538	1357745660
P04350	TUBB4A	Tubulin beta-4A chain	12	M(Oxidation)REIVHLQAGQC(PF-06672131-phosphonate)GNQIG	sp|P68371|TBB4B_HUMAN	3	854.042	25.665	1331414270
P04350	TUBB4A	Tubulin beta-4A chain	12	M(Oxidation)REIVHLQAGQC(PF-06672131-phosphonate)GNQIG	sp|P68371|TBB4B_HUMAN	4	640.532	15.575	0
P04350	TUBB4A	Tubulin beta-4A chain	12	M(Oxidation)REIVHLQAGQC(PF-06672131-phosphonate)GNQIG	sp|P68371|TBB4B_HUMAN	4	640.534	22.072	4149049600
P04350	TUBB4A	Tubulin beta-4A chain	12	M(Oxidation)REIVHLQAGQC(PF-06672131-phosphonate)GNQIG	sp|P68371|TBB4B_HUMAN	5	512.63	17.086	227785168
P04350	TUBB4A	Tubulin beta-4A chain	12	M(Oxidation)REIVHLQAGQC(PF-06672131-phosphonate)GNQIG	sp|P68371|TBB4B_HUMAN	5	512.828	18.125	232165392
P04350	TUBB4A	Tubulin beta-4A chain	12	M(Oxidation)REIVHLQAGQC(PF-06672131-phosphonate)GNQIGAKF	sp|P68371|TBB4B_HUMAN	4	727.583	24.898	0
P04350	TUBB4A	Tubulin beta-4A chain	12	MREIVHLQAGQC(PF-06672131-phosphonate)GNQIG	sp|P68371|TBB4B_HUMAN	3	849.042	15.811	0
P04350	TUBB4A	Tubulin beta-4A chain	12	MREIVHLQAGQC(PF-06672131-phosphonate)GNQIG	sp|P68371|TBB4B_HUMAN	4	636.534	24.468	657305790
P04350	TUBB4A	Tubulin beta-4A chain	12	MREIVHLQAGQC(PF-06672131-phosphonate)GNQIG	sp|P68371|TBB4B_HUMAN	4	636.536	26.766	360654368
P04350	TUBB4A	Tubulin beta-4A chain	12	MREIVHLQAGQC(PF-06672131-phosphonate)GNQIG	sp|P68371|TBB4B_HUMAN	4	636.783	23.272	360654368
P04350	TUBB4A	Tubulin beta-4A chain	12	REIVHLQAGQC(PF-06672131-phosphonate)GNQIG	sp|P68371|TBB4B_HUMAN	4	603.773	13.221	624200060
P04350	TUBB4A	Tubulin beta-4A chain	201	DETYC(PF-06672131-phosphonate)IDNEAL	sp|P07437|TBB5_HUMAN, sp|P68371|TBB4B_HUMAN, sp|Q13509|TBB3_HUMAN, sp|Q9BUF5|TBB6_HUMAN, sp|Q9BVA1|TBB2B_HUMAN	2	987.868	14.744	0
P04350	TUBB4A	Tubulin beta-4A chain	201	ETYC(PF-06672131-phosphonate)IDNEAL	sp|P07437|TBB5_HUMAN, sp|P68371|TBB4B_HUMAN, sp|Q13509|TBB3_HUMAN, sp|Q9BUF5|TBB6_HUMAN, sp|Q9BVA1|TBB2B_HUMAN	2	930.354	16.473	934937410
P04350	TUBB4A	Tubulin beta-4A chain	201	NTDETYC(PF-06672131-phosphonate)IDN	sp|P07437|TBB5_HUMAN, sp|P68371|TBB4B_HUMAN, sp|Q13509|TBB3_HUMAN, sp|Q9BUF5|TBB6_HUMAN, sp|Q9BVA1|TBB2B_HUMAN	2	938.83	14.646	0
P04350	TUBB4A	Tubulin beta-4A chain	201	NTDETYC(PF-06672131-phosphonate)IDNE	sp|P07437|TBB5_HUMAN, sp|P68371|TBB4B_HUMAN, sp|Q13509|TBB3_HUMAN, sp|Q9BUF5|TBB6_HUMAN, sp|Q9BVA1|TBB2B_HUMAN	2	1003.35	17.007	281804672
P04350	TUBB4A	Tubulin beta-4A chain	201	NTDETYC(PF-06672131-phosphonate)IDNE	sp|P07437|TBB5_HUMAN, sp|P68371|TBB4B_HUMAN, sp|Q13509|TBB3_HUMAN, sp|Q9BUF5|TBB6_HUMAN, sp|Q9BVA1|TBB2B_HUMAN	3	669.237	21.042	274533920
P04350	TUBB4A	Tubulin beta-4A chain	201	NTDETYC(PF-06672131-phosphonate)IDNEAL	sp|P07437|TBB5_HUMAN, sp|P68371|TBB4B_HUMAN, sp|Q13509|TBB3_HUMAN, sp|Q9BUF5|TBB6_HUMAN, sp|Q9BVA1|TBB2B_HUMAN	2	1095.91	17.032	357821664
P04350	TUBB4A	Tubulin beta-4A chain	201	NTDETYC(PF-06672131-phosphonate)IDNEAL	sp|P07437|TBB5_HUMAN, sp|P68371|TBB4B_HUMAN, sp|Q13509|TBB3_HUMAN, sp|Q9BUF5|TBB6_HUMAN, sp|Q9BVA1|TBB2B_HUMAN	3	730.611	25.273	485579872
P04350	TUBB4A	Tubulin beta-4A chain	201	TYC(PF-06672131-phosphonate)IDNE	sp|P07437|TBB5_HUMAN, sp|P68371|TBB4B_HUMAN, sp|Q13509|TBB3_HUMAN, sp|Q9BUF5|TBB6_HUMAN, sp|Q9BVA1|TBB2B_HUMAN	2	773.773	15.068	3527179260
P04350	TUBB4A	Tubulin beta-4A chain	201	TYC(PF-06672131-phosphonate)IDNEAL	sp|P07437|TBB5_HUMAN, sp|P68371|TBB4B_HUMAN, sp|Q13509|TBB3_HUMAN, sp|Q9BUF5|TBB6_HUMAN, sp|Q9BVA1|TBB2B_HUMAN	2	865.833	11.44	6291139100
P04350	TUBB4A	Tubulin beta-4A chain	201	TYC(PF-06672131-phosphonate)IDNEAL	sp|P07437|TBB5_HUMAN, sp|P68371|TBB4B_HUMAN, sp|Q13509|TBB3_HUMAN, sp|Q9BUF5|TBB6_HUMAN, sp|Q9BVA1|TBB2B_HUMAN	2	865.833	14.911	6305564200
P04350	TUBB4A	Tubulin beta-4A chain	201	TYC(PF-06672131-phosphonate)IDNEAL	sp|P07437|TBB5_HUMAN, sp|P68371|TBB4B_HUMAN, sp|Q13509|TBB3_HUMAN, sp|Q9BUF5|TBB6_HUMAN, sp|Q9BVA1|TBB2B_HUMAN	2	865.834	19.991	6968090600
P04350	TUBB4A	Tubulin beta-4A chain	201	TYC(PF-06672131-phosphonate)IDNEAL	sp|P07437|TBB5_HUMAN, sp|P68371|TBB4B_HUMAN, sp|Q13509|TBB3_HUMAN, sp|Q9BUF5|TBB6_HUMAN, sp|Q9BVA1|TBB2B_HUMAN	3	577.558	15.475	5768658400
P04350	TUBB4A	Tubulin beta-4A chain	211	ALYDIC(PF-06672131-phosphonate)F	sp|P07437|TBB5_HUMAN, sp|P68371|TBB4B_HUMAN, sp|Q13509|TBB3_HUMAN, sp|Q13885|TBB2A_HUMAN, sp|Q9BUF5|TBB6_HUMAN, sp|Q9BVA1|TBB2B_HUMAN, sp|Q9H4B7|TBB1_HUMAN	2	767.301	14.956	1085994500
P04350	TUBB4A	Tubulin beta-4A chain	211	ALYDIC(PF-06672131-phosphonate)F	sp|P07437|TBB5_HUMAN, sp|P68371|TBB4B_HUMAN, sp|Q13509|TBB3_HUMAN, sp|Q13885|TBB2A_HUMAN, sp|Q9BUF5|TBB6_HUMAN, sp|Q9BVA1|TBB2B_HUMAN, sp|Q9H4B7|TBB1_HUMAN	2	767.302	16.193	978280960
P04350	TUBB4A	Tubulin beta-4A chain	211	ALYDIC(PF-06672131-phosphonate)F	sp|P07437|TBB5_HUMAN, sp|P68371|TBB4B_HUMAN, sp|Q13509|TBB3_HUMAN, sp|Q13885|TBB2A_HUMAN, sp|Q9BUF5|TBB6_HUMAN, sp|Q9BVA1|TBB2B_HUMAN, sp|Q9H4B7|TBB1_HUMAN	2	767.302	17.592	296696640
P04350	TUBB4A	Tubulin beta-4A chain	211	ALYDIC(PF-06672131-phosphonate)F	sp|P07437|TBB5_HUMAN, sp|P68371|TBB4B_HUMAN, sp|Q13509|TBB3_HUMAN, sp|Q13885|TBB2A_HUMAN, sp|Q9BUF5|TBB6_HUMAN, sp|Q9BVA1|TBB2B_HUMAN, sp|Q9H4B7|TBB1_HUMAN	3	511.87	16.444	1750431100
P04350	TUBB4A	Tubulin beta-4A chain	211	ALYDIC(PF-06672131-phosphonate)F	sp|P07437|TBB5_HUMAN, sp|P68371|TBB4B_HUMAN, sp|Q13509|TBB3_HUMAN, sp|Q13885|TBB2A_HUMAN, sp|Q9BUF5|TBB6_HUMAN, sp|Q9BVA1|TBB2B_HUMAN, sp|Q9H4B7|TBB1_HUMAN	3	511.87	15.219	1750431100
P04350	TUBB4A	Tubulin beta-4A chain	211	ALYDIC(PF-06672131-phosphonate)F	sp|P07437|TBB5_HUMAN, sp|P68371|TBB4B_HUMAN, sp|Q13509|TBB3_HUMAN, sp|Q13885|TBB2A_HUMAN, sp|Q9BUF5|TBB6_HUMAN, sp|Q9BVA1|TBB2B_HUMAN, sp|Q9H4B7|TBB1_HUMAN	3	511.871	11.908	686128130
P04350	TUBB4A	Tubulin beta-4A chain	211	YDIC(PF-06672131-phosphonate)FRTLKL	sp|P07437|TBB5_HUMAN, sp|P68371|TBB4B_HUMAN, sp|Q13509|TBB3_HUMAN, sp|Q13885|TBB2A_HUMAN, sp|Q9BUF5|TBB6_HUMAN, sp|Q9BVA1|TBB2B_HUMAN, sp|Q9H4B7|TBB1_HUMAN	3	654.301	10.959	1980216450
P04350	TUBB4A	Tubulin beta-4A chain	211	YDIC(PF-06672131-phosphonate)FRTLKL	sp|P07437|TBB5_HUMAN, sp|P68371|TBB4B_HUMAN, sp|Q13509|TBB3_HUMAN, sp|Q13885|TBB2A_HUMAN, sp|Q9BUF5|TBB6_HUMAN, sp|Q9BVA1|TBB2B_HUMAN, sp|Q9H4B7|TBB1_HUMAN	4	490.978	12.698	2601446660
P04350	TUBB4A	Tubulin beta-4A chain	211	YDIC(PF-06672131-phosphonate)FRTLKL	sp|P07437|TBB5_HUMAN, sp|P68371|TBB4B_HUMAN, sp|Q13509|TBB3_HUMAN, sp|Q13885|TBB2A_HUMAN, sp|Q9BUF5|TBB6_HUMAN, sp|Q9BVA1|TBB2B_HUMAN, sp|Q9H4B7|TBB1_HUMAN	4	490.978	15.632	2666108930
P04350	TUBB4A	Tubulin beta-4A chain	211	YDIC(PF-06672131-phosphonate)FRTLKLTT	sp|P07437|TBB5_HUMAN, sp|P68371|TBB4B_HUMAN, sp|Q13885|TBB2A_HUMAN, sp|Q9BUF5|TBB6_HUMAN, sp|Q9BVA1|TBB2B_HUMAN, sp|Q9H4B7|TBB1_HUMAN	3	721.999	18.463	433887904
P04350	TUBB4A	Tubulin beta-4A chain	239	ATM(Oxidation)SGVTTC(PF-06672131-phosphonate)LRFPGQL	sp|A6NNZ2|TBB8B_HUMAN, sp|P07437|TBB5_HUMAN, sp|P68371|TBB4B_HUMAN, sp|Q13885|TBB2A_HUMAN, sp|Q3ZCM7|TBB8_HUMAN, sp|Q9BVA1|TBB2B_HUMAN	2	1194.02	22.132	454002560
P04350	TUBB4A	Tubulin beta-4A chain	239	ATM(Oxidation)SGVTTC(PF-06672131-phosphonate)LRFPGQL	sp|A6NNZ2|TBB8B_HUMAN, sp|P07437|TBB5_HUMAN, sp|P68371|TBB4B_HUMAN, sp|Q13885|TBB2A_HUMAN, sp|Q3ZCM7|TBB8_HUMAN, sp|Q9BVA1|TBB2B_HUMAN	2	1194.02	30.923	232092016
P04350	TUBB4A	Tubulin beta-4A chain	239	ATM(Oxidation)SGVTTC(PF-06672131-phosphonate)LRFPGQL	sp|A6NNZ2|TBB8B_HUMAN, sp|P07437|TBB5_HUMAN, sp|P68371|TBB4B_HUMAN, sp|Q13885|TBB2A_HUMAN, sp|Q3ZCM7|TBB8_HUMAN, sp|Q9BVA1|TBB2B_HUMAN	3	796.352	32.486	2321510400
P04350	TUBB4A	Tubulin beta-4A chain	239	ATM(Oxidation)SGVTTC(PF-06672131-phosphonate)LRFPGQL	sp|A6NNZ2|TBB8B_HUMAN, sp|P07437|TBB5_HUMAN, sp|P68371|TBB4B_HUMAN, sp|Q13885|TBB2A_HUMAN, sp|Q3ZCM7|TBB8_HUMAN, sp|Q9BVA1|TBB2B_HUMAN	3	796.352	37.957	1534556290
P04350	TUBB4A	Tubulin beta-4A chain	239	ATM(Oxidation)SGVTTC(PF-06672131-phosphonate)LRFPGQL	sp|A6NNZ2|TBB8B_HUMAN, sp|P07437|TBB5_HUMAN, sp|P68371|TBB4B_HUMAN, sp|Q13885|TBB2A_HUMAN, sp|Q3ZCM7|TBB8_HUMAN, sp|Q9BVA1|TBB2B_HUMAN	3	796.686	34.464	3219211010
P04350	TUBB4A	Tubulin beta-4A chain	239	ATM(Oxidation)SGVTTC(PF-06672131-phosphonate)LRFPGQL	sp|A6NNZ2|TBB8B_HUMAN, sp|P07437|TBB5_HUMAN, sp|P68371|TBB4B_HUMAN, sp|Q13885|TBB2A_HUMAN, sp|Q3ZCM7|TBB8_HUMAN, sp|Q9BVA1|TBB2B_HUMAN	4	597.514	25.1	1369337220
P04350	TUBB4A	Tubulin beta-4A chain	239	ATM(Oxidation)SGVTTC(PF-06672131-phosphonate)LRFPGQL	sp|A6NNZ2|TBB8B_HUMAN, sp|P07437|TBB5_HUMAN, sp|P68371|TBB4B_HUMAN, sp|Q13885|TBB2A_HUMAN, sp|Q3ZCM7|TBB8_HUMAN, sp|Q9BVA1|TBB2B_HUMAN	4	597.515	24.932	1621344260
P04350	TUBB4A	Tubulin beta-4A chain	239	ATM(Oxidation)SGVTTC(PF-06672131-phosphonate)LRFPGQL	sp|A6NNZ2|TBB8B_HUMAN, sp|P07437|TBB5_HUMAN, sp|P68371|TBB4B_HUMAN, sp|Q13885|TBB2A_HUMAN, sp|Q3ZCM7|TBB8_HUMAN, sp|Q9BVA1|TBB2B_HUMAN	4	597.516	39.165	1621344260
P04350	TUBB4A	Tubulin beta-4A chain	239	ATMSGVTTC(PF-06672131-phosphonate)LRFPGQL	sp|A6NNZ2|TBB8B_HUMAN, sp|P07437|TBB5_HUMAN, sp|P68371|TBB4B_HUMAN, sp|Q13885|TBB2A_HUMAN, sp|Q3ZCM7|TBB8_HUMAN, sp|Q9BVA1|TBB2B_HUMAN	2	1186.03	18.634	436718240
P04350	TUBB4A	Tubulin beta-4A chain	239	ATMSGVTTC(PF-06672131-phosphonate)LRFPGQL	sp|A6NNZ2|TBB8B_HUMAN, sp|P07437|TBB5_HUMAN, sp|P68371|TBB4B_HUMAN, sp|Q13885|TBB2A_HUMAN, sp|Q3ZCM7|TBB8_HUMAN, sp|Q9BVA1|TBB2B_HUMAN	2	1186.53	24.169	0
P04350	TUBB4A	Tubulin beta-4A chain	239	ATMSGVTTC(PF-06672131-phosphonate)LRFPGQL	sp|A6NNZ2|TBB8B_HUMAN, sp|P07437|TBB5_HUMAN, sp|P68371|TBB4B_HUMAN, sp|Q13885|TBB2A_HUMAN, sp|Q3ZCM7|TBB8_HUMAN, sp|Q9BVA1|TBB2B_HUMAN	3	791.019	14.899	0
P04350	TUBB4A	Tubulin beta-4A chain	239	ATMSGVTTC(PF-06672131-phosphonate)LRFPGQL	sp|A6NNZ2|TBB8B_HUMAN, sp|P07437|TBB5_HUMAN, sp|P68371|TBB4B_HUMAN, sp|Q13885|TBB2A_HUMAN, sp|Q3ZCM7|TBB8_HUMAN, sp|Q9BVA1|TBB2B_HUMAN	3	791.022	28.422	0
P04350	TUBB4A	Tubulin beta-4A chain	239	ATMSGVTTC(PF-06672131-phosphonate)LRFPGQL	sp|A6NNZ2|TBB8B_HUMAN, sp|P07437|TBB5_HUMAN, sp|P68371|TBB4B_HUMAN, sp|Q13885|TBB2A_HUMAN, sp|Q3ZCM7|TBB8_HUMAN, sp|Q9BVA1|TBB2B_HUMAN	3	791.023	36.52	2952139520
P04350	TUBB4A	Tubulin beta-4A chain	239	ATMSGVTTC(PF-06672131-phosphonate)LRFPGQL	sp|A6NNZ2|TBB8B_HUMAN, sp|P07437|TBB5_HUMAN, sp|P68371|TBB4B_HUMAN, sp|Q13885|TBB2A_HUMAN, sp|Q3ZCM7|TBB8_HUMAN, sp|Q9BVA1|TBB2B_HUMAN	3	791.353	39.772	1390315650
P04350	TUBB4A	Tubulin beta-4A chain	239	ATMSGVTTC(PF-06672131-phosphonate)LRFPGQL	sp|A6NNZ2|TBB8B_HUMAN, sp|P07437|TBB5_HUMAN, sp|P68371|TBB4B_HUMAN, sp|Q13885|TBB2A_HUMAN, sp|Q3ZCM7|TBB8_HUMAN, sp|Q9BVA1|TBB2B_HUMAN	4	593.512	22.06	0
P04350	TUBB4A	Tubulin beta-4A chain	239	ATMSGVTTC(PF-06672131-phosphonate)LRFPGQL	sp|A6NNZ2|TBB8B_HUMAN, sp|P07437|TBB5_HUMAN, sp|P68371|TBB4B_HUMAN, sp|Q13885|TBB2A_HUMAN, sp|Q3ZCM7|TBB8_HUMAN, sp|Q9BVA1|TBB2B_HUMAN	4	593.519	17.538	1855184510
P04350	TUBB4A	Tubulin beta-4A chain	239	GVTTC(PF-06672131-phosphonate)LRFPGQL	sp|A6NNZ2|TBB8B_HUMAN, sp|P07437|TBB5_HUMAN, sp|P68371|TBB4B_HUMAN, sp|Q13885|TBB2A_HUMAN, sp|Q3ZCM7|TBB8_HUMAN, sp|Q9BVA1|TBB2B_HUMAN	3	660.968	16.198	110634216
P04350	TUBB4A	Tubulin beta-4A chain	239	GVTTC(PF-06672131-phosphonate)LRFPGQL	sp|A6NNZ2|TBB8B_HUMAN, sp|P07437|TBB5_HUMAN, sp|P68371|TBB4B_HUMAN, sp|Q13885|TBB2A_HUMAN, sp|Q3ZCM7|TBB8_HUMAN, sp|Q9BVA1|TBB2B_HUMAN	3	660.969	22.743	165341376
P04350	TUBB4A	Tubulin beta-4A chain	239	MSGVTTC(PF-06672131-phosphonate)LRFPGQL	sp|A6NNZ2|TBB8B_HUMAN, sp|P07437|TBB5_HUMAN, sp|P68371|TBB4B_HUMAN, sp|Q13885|TBB2A_HUMAN, sp|Q3ZCM7|TBB8_HUMAN, sp|Q9BVA1|TBB2B_HUMAN	3	734.327	24.672	0
P04350	TUBB4A	Tubulin beta-4A chain	239	SGVTTC(PF-06672131-phosphonate)LRFPGQL	sp|A6NNZ2|TBB8B_HUMAN, sp|P07437|TBB5_HUMAN, sp|P68371|TBB4B_HUMAN, sp|Q13885|TBB2A_HUMAN, sp|Q3ZCM7|TBB8_HUMAN, sp|Q9BVA1|TBB2B_HUMAN	2	1034.46	17.083	125645224
P04350	TUBB4A	Tubulin beta-4A chain	239	SGVTTC(PF-06672131-phosphonate)LRFPGQL	sp|A6NNZ2|TBB8B_HUMAN, sp|P07437|TBB5_HUMAN, sp|P68371|TBB4B_HUMAN, sp|Q13885|TBB2A_HUMAN, sp|Q3ZCM7|TBB8_HUMAN, sp|Q9BVA1|TBB2B_HUMAN	3	689.974	21.981	747057090
P04350	TUBB4A	Tubulin beta-4A chain	239	SGVTTC(PF-06672131-phosphonate)LRFPGQL	sp|A6NNZ2|TBB8B_HUMAN, sp|P07437|TBB5_HUMAN, sp|P68371|TBB4B_HUMAN, sp|Q13885|TBB2A_HUMAN, sp|Q3ZCM7|TBB8_HUMAN, sp|Q9BVA1|TBB2B_HUMAN	3	689.977	22.53	1542312320
P04350	TUBB4A	Tubulin beta-4A chain	239	SGVTTC(PF-06672131-phosphonate)LRFPGQL	sp|A6NNZ2|TBB8B_HUMAN, sp|P07437|TBB5_HUMAN, sp|P68371|TBB4B_HUMAN, sp|Q13885|TBB2A_HUMAN, sp|Q3ZCM7|TBB8_HUMAN, sp|Q9BVA1|TBB2B_HUMAN	3	690.311	22.458	801975300
P04350	TUBB4A	Tubulin beta-4A chain	239	TM(Oxidation)SGVTTC(PF-06672131-phosphonate)LRFPGQL	sp|A6NNZ2|TBB8B_HUMAN, sp|P07437|TBB5_HUMAN, sp|P68371|TBB4B_HUMAN, sp|Q13885|TBB2A_HUMAN, sp|Q3ZCM7|TBB8_HUMAN, sp|Q9BVA1|TBB2B_HUMAN	3	773.005	15.152	0
P04350	TUBB4A	Tubulin beta-4A chain	239	TTC(PF-06672131-phosphonate)LRFPGQL	sp|A6NNZ2|TBB8B_HUMAN, sp|P07437|TBB5_HUMAN, sp|P68371|TBB4B_HUMAN, sp|Q13885|TBB2A_HUMAN, sp|Q3ZCM7|TBB8_HUMAN, sp|Q9BVA1|TBB2B_HUMAN	3	609.271	18.215	0
P04350	TUBB4A	Tubulin beta-4A chain	239	VTTC(PF-06672131-phosphonate)LRFPGQL	sp|A6NNZ2|TBB8B_HUMAN, sp|P07437|TBB5_HUMAN, sp|P68371|TBB4B_HUMAN, sp|Q13885|TBB2A_HUMAN, sp|Q3ZCM7|TBB8_HUMAN, sp|Q9BVA1|TBB2B_HUMAN	2	962.437	13.746	0
P04350	TUBB4A	Tubulin beta-4A chain	239	VTTC(PF-06672131-phosphonate)LRFPGQL	sp|A6NNZ2|TBB8B_HUMAN, sp|P07437|TBB5_HUMAN, sp|P68371|TBB4B_HUMAN, sp|Q13885|TBB2A_HUMAN, sp|Q3ZCM7|TBB8_HUMAN, sp|Q9BVA1|TBB2B_HUMAN	2	962.437	12.634	5693573100
P04350	TUBB4A	Tubulin beta-4A chain	239	VTTC(PF-06672131-phosphonate)LRFPGQL	sp|A6NNZ2|TBB8B_HUMAN, sp|P07437|TBB5_HUMAN, sp|P68371|TBB4B_HUMAN, sp|Q13885|TBB2A_HUMAN, sp|Q3ZCM7|TBB8_HUMAN, sp|Q9BVA1|TBB2B_HUMAN	2	962.936	15.768	5687780400
P04350	TUBB4A	Tubulin beta-4A chain	239	VTTC(PF-06672131-phosphonate)LRFPGQL	sp|A6NNZ2|TBB8B_HUMAN, sp|P07437|TBB5_HUMAN, sp|P68371|TBB4B_HUMAN, sp|Q13885|TBB2A_HUMAN, sp|Q3ZCM7|TBB8_HUMAN, sp|Q9BVA1|TBB2B_HUMAN	3	641.959	16.346	0
P04350	TUBB4A	Tubulin beta-4A chain	239	VTTC(PF-06672131-phosphonate)LRFPGQL	sp|A6NNZ2|TBB8B_HUMAN, sp|P07437|TBB5_HUMAN, sp|P68371|TBB4B_HUMAN, sp|Q13885|TBB2A_HUMAN, sp|Q3ZCM7|TBB8_HUMAN, sp|Q9BVA1|TBB2B_HUMAN	3	641.96	22.535	0
P04350	TUBB4A	Tubulin beta-4A chain	239	VTTC(PF-06672131-phosphonate)LRFPGQL	sp|A6NNZ2|TBB8B_HUMAN, sp|P07437|TBB5_HUMAN, sp|P68371|TBB4B_HUMAN, sp|Q13885|TBB2A_HUMAN, sp|Q3ZCM7|TBB8_HUMAN, sp|Q9BVA1|TBB2B_HUMAN	3	641.96	20.526	210848896
P04350	TUBB4A	Tubulin beta-4A chain	239	VTTC(PF-06672131-phosphonate)LRFPGQL	sp|A6NNZ2|TBB8B_HUMAN, sp|P07437|TBB5_HUMAN, sp|P68371|TBB4B_HUMAN, sp|Q13885|TBB2A_HUMAN, sp|Q3ZCM7|TBB8_HUMAN, sp|Q9BVA1|TBB2B_HUMAN	3	641.961	20.661	24169766900
P04350	TUBB4A	Tubulin beta-4A chain	239	VTTC(PF-06672131-phosphonate)LRFPGQL	sp|A6NNZ2|TBB8B_HUMAN, sp|P07437|TBB5_HUMAN, sp|P68371|TBB4B_HUMAN, sp|Q13885|TBB2A_HUMAN, sp|Q3ZCM7|TBB8_HUMAN, sp|Q9BVA1|TBB2B_HUMAN	3	641.961	24.578	0
P04350	TUBB4A	Tubulin beta-4A chain	239	VTTC(PF-06672131-phosphonate)LRFPGQL	sp|A6NNZ2|TBB8B_HUMAN, sp|P07437|TBB5_HUMAN, sp|P68371|TBB4B_HUMAN, sp|Q13885|TBB2A_HUMAN, sp|Q3ZCM7|TBB8_HUMAN, sp|Q9BVA1|TBB2B_HUMAN	3	642.293	17.473	24169766900
P04350	TUBB4A	Tubulin beta-4A chain	239	VTTC(PF-06672131-phosphonate)LRFPGQL	sp|A6NNZ2|TBB8B_HUMAN, sp|P07437|TBB5_HUMAN, sp|P68371|TBB4B_HUMAN, sp|Q13885|TBB2A_HUMAN, sp|Q3ZCM7|TBB8_HUMAN, sp|Q9BVA1|TBB2B_HUMAN	3	642.295	15.693	24169766900
P04350	TUBB4A	Tubulin beta-4A chain	303	AAC(PF-06672131-phosphonate)DPRHGRY	sp|P07437|TBB5_HUMAN, sp|P68371|TBB4B_HUMAN, sp|Q13509|TBB3_HUMAN, sp|Q13885|TBB2A_HUMAN, sp|Q3ZCM7|TBB8_HUMAN, sp|Q9BUF5|TBB6_HUMAN, sp|Q9BVA1|TBB2B_HUMAN	2	917.868	11.636	640252540
P04350	TUBB4A	Tubulin beta-4A chain	303	AAC(PF-06672131-phosphonate)DPRHGRY	sp|P07437|TBB5_HUMAN, sp|P68371|TBB4B_HUMAN, sp|Q13509|TBB3_HUMAN, sp|Q13885|TBB2A_HUMAN, sp|Q3ZCM7|TBB8_HUMAN, sp|Q9BUF5|TBB6_HUMAN, sp|Q9BVA1|TBB2B_HUMAN	2	917.869	14.667	536249344
P04350	TUBB4A	Tubulin beta-4A chain	303	AAC(PF-06672131-phosphonate)DPRHGRY	sp|P07437|TBB5_HUMAN, sp|P68371|TBB4B_HUMAN, sp|Q13509|TBB3_HUMAN, sp|Q13885|TBB2A_HUMAN, sp|Q3ZCM7|TBB8_HUMAN, sp|Q9BUF5|TBB6_HUMAN, sp|Q9BVA1|TBB2B_HUMAN	3	612.248	9.602	4588211200
P04350	TUBB4A	Tubulin beta-4A chain	303	AAC(PF-06672131-phosphonate)DPRHGRY	sp|P07437|TBB5_HUMAN, sp|P68371|TBB4B_HUMAN, sp|Q13509|TBB3_HUMAN, sp|Q13885|TBB2A_HUMAN, sp|Q3ZCM7|TBB8_HUMAN, sp|Q9BUF5|TBB6_HUMAN, sp|Q9BVA1|TBB2B_HUMAN	3	612.249	13.429	5237135900
P04350	TUBB4A	Tubulin beta-4A chain	303	AAC(PF-06672131-phosphonate)DPRHGRY	sp|P07437|TBB5_HUMAN, sp|P68371|TBB4B_HUMAN, sp|Q13509|TBB3_HUMAN, sp|Q13885|TBB2A_HUMAN, sp|Q3ZCM7|TBB8_HUMAN, sp|Q9BUF5|TBB6_HUMAN, sp|Q9BVA1|TBB2B_HUMAN	3	612.583	13.976	9842542600
P04350	TUBB4A	Tubulin beta-4A chain	303	AAC(PF-06672131-phosphonate)DPRHGRY	sp|P07437|TBB5_HUMAN, sp|P68371|TBB4B_HUMAN, sp|Q13509|TBB3_HUMAN, sp|Q13885|TBB2A_HUMAN, sp|Q3ZCM7|TBB8_HUMAN, sp|Q9BUF5|TBB6_HUMAN, sp|Q9BVA1|TBB2B_HUMAN	4	459.438	10.545	31018575900
P04350	TUBB4A	Tubulin beta-4A chain	303	AAC(PF-06672131-phosphonate)DPRHGRY	sp|P07437|TBB5_HUMAN, sp|P68371|TBB4B_HUMAN, sp|Q13509|TBB3_HUMAN, sp|Q13885|TBB2A_HUMAN, sp|Q3ZCM7|TBB8_HUMAN, sp|Q9BUF5|TBB6_HUMAN, sp|Q9BVA1|TBB2B_HUMAN	4	459.438	15.561	31018575900
P04350	TUBB4A	Tubulin beta-4A chain	303	AAC(PF-06672131-phosphonate)DPRHGRY	sp|P07437|TBB5_HUMAN, sp|P68371|TBB4B_HUMAN, sp|Q13509|TBB3_HUMAN, sp|Q13885|TBB2A_HUMAN, sp|Q3ZCM7|TBB8_HUMAN, sp|Q9BUF5|TBB6_HUMAN, sp|Q9BVA1|TBB2B_HUMAN	4	459.438	7.74	15237931000
P04350	TUBB4A	Tubulin beta-4A chain	303	AAC(PF-06672131-phosphonate)DPRHGRY	sp|P07437|TBB5_HUMAN, sp|P68371|TBB4B_HUMAN, sp|Q13509|TBB3_HUMAN, sp|Q13885|TBB2A_HUMAN, sp|Q3ZCM7|TBB8_HUMAN, sp|Q9BUF5|TBB6_HUMAN, sp|Q9BVA1|TBB2B_HUMAN	4	459.438	9.41	15452728300
P04350	TUBB4A	Tubulin beta-4A chain	303	AAC(PF-06672131-phosphonate)DPRHGRY	sp|P07437|TBB5_HUMAN, sp|P68371|TBB4B_HUMAN, sp|Q13509|TBB3_HUMAN, sp|Q13885|TBB2A_HUMAN, sp|Q3ZCM7|TBB8_HUMAN, sp|Q9BUF5|TBB6_HUMAN, sp|Q9BVA1|TBB2B_HUMAN	4	459.438	13.718	15237931000
P04350	TUBB4A	Tubulin beta-4A chain	303	AAC(PF-06672131-phosphonate)DPRHGRY	sp|P07437|TBB5_HUMAN, sp|P68371|TBB4B_HUMAN, sp|Q13509|TBB3_HUMAN, sp|Q13885|TBB2A_HUMAN, sp|Q3ZCM7|TBB8_HUMAN, sp|Q9BUF5|TBB6_HUMAN, sp|Q9BVA1|TBB2B_HUMAN	4	459.439	10.443	0
P04350	TUBB4A	Tubulin beta-4A chain	303	AAC(PF-06672131-phosphonate)DPRHGRY	sp|P07437|TBB5_HUMAN, sp|P68371|TBB4B_HUMAN, sp|Q13509|TBB3_HUMAN, sp|Q13885|TBB2A_HUMAN, sp|Q3ZCM7|TBB8_HUMAN, sp|Q9BUF5|TBB6_HUMAN, sp|Q9BVA1|TBB2B_HUMAN	4	459.439	10.53	0
P04350	TUBB4A	Tubulin beta-4A chain	303	DAKNM(Oxidation)M(Oxidation)AAC(PF-06672131-phosphonate)DPRHGRY	sp|P07437|TBB5_HUMAN, sp|P68371|TBB4B_HUMAN, sp|Q13509|TBB3_HUMAN, sp|Q3ZCM7|TBB8_HUMAN	3	853.006	13.983	0
P04350	TUBB4A	Tubulin beta-4A chain	303	DAKNM(Oxidation)M(Oxidation)AAC(PF-06672131-phosphonate)DPRHGRY	sp|P07437|TBB5_HUMAN, sp|P68371|TBB4B_HUMAN, sp|Q13509|TBB3_HUMAN, sp|Q3ZCM7|TBB8_HUMAN	4	640.005	14.178	0
P04350	TUBB4A	Tubulin beta-4A chain	303	DAKNM(Oxidation)M(Oxidation)AAC(PF-06672131-phosphonate)DPRHGRY	sp|P07437|TBB5_HUMAN, sp|P68371|TBB4B_HUMAN, sp|Q13509|TBB3_HUMAN, sp|Q3ZCM7|TBB8_HUMAN	4	640.007	15.126	554844160
P04350	TUBB4A	Tubulin beta-4A chain	303	DAKNM(Oxidation)M(Oxidation)AAC(PF-06672131-phosphonate)DPRHGRY	sp|P07437|TBB5_HUMAN, sp|P68371|TBB4B_HUMAN, sp|Q13509|TBB3_HUMAN, sp|Q3ZCM7|TBB8_HUMAN	4	640.007	16.052	527799904
P04350	TUBB4A	Tubulin beta-4A chain	303	DAKNM(Oxidation)M(Oxidation)AAC(PF-06672131-phosphonate)DPRHGRY	sp|P07437|TBB5_HUMAN, sp|P68371|TBB4B_HUMAN, sp|Q13509|TBB3_HUMAN, sp|Q3ZCM7|TBB8_HUMAN	4	640.256	18.587	529179040
P04350	TUBB4A	Tubulin beta-4A chain	303	DAKNM(Oxidation)M(Oxidation)AAC(PF-06672131-phosphonate)DPRHGRY	sp|P07437|TBB5_HUMAN, sp|P68371|TBB4B_HUMAN, sp|Q13509|TBB3_HUMAN, sp|Q3ZCM7|TBB8_HUMAN	5	512.206	15.277	0
P04350	TUBB4A	Tubulin beta-4A chain	303	DAKNM(Oxidation)M(Oxidation)AAC(PF-06672131-phosphonate)DPRHGRY	sp|P07437|TBB5_HUMAN, sp|P68371|TBB4B_HUMAN, sp|Q13509|TBB3_HUMAN, sp|Q3ZCM7|TBB8_HUMAN	5	512.207	21.263	591235900
P04350	TUBB4A	Tubulin beta-4A chain	303	DAKNM(Oxidation)MAAC(PF-06672131-phosphonate)DPRHGRY	sp|P07437|TBB5_HUMAN, sp|P68371|TBB4B_HUMAN, sp|Q13509|TBB3_HUMAN, sp|Q3ZCM7|TBB8_HUMAN	3	848.009	17.119	0
P04350	TUBB4A	Tubulin beta-4A chain	303	DAKNM(Oxidation)MAAC(PF-06672131-phosphonate)DPRHGRY	sp|P07437|TBB5_HUMAN, sp|P68371|TBB4B_HUMAN, sp|Q13509|TBB3_HUMAN, sp|Q3ZCM7|TBB8_HUMAN	3	848.344	14.03	0
P04350	TUBB4A	Tubulin beta-4A chain	303	DAKNM(Oxidation)MAAC(PF-06672131-phosphonate)DPRHGRY	sp|P07437|TBB5_HUMAN, sp|P68371|TBB4B_HUMAN, sp|Q13509|TBB3_HUMAN, sp|Q3ZCM7|TBB8_HUMAN	4	636.008	19.318	492931712
P04350	TUBB4A	Tubulin beta-4A chain	303	DAKNM(Oxidation)MAAC(PF-06672131-phosphonate)DPRHGRY	sp|P07437|TBB5_HUMAN, sp|P68371|TBB4B_HUMAN, sp|Q13509|TBB3_HUMAN, sp|Q3ZCM7|TBB8_HUMAN	4	636.008	13.574	1004148420
P04350	TUBB4A	Tubulin beta-4A chain	303	DAKNM(Oxidation)MAAC(PF-06672131-phosphonate)DPRHGRY	sp|P07437|TBB5_HUMAN, sp|P68371|TBB4B_HUMAN, sp|Q13509|TBB3_HUMAN, sp|Q3ZCM7|TBB8_HUMAN	4	636.258	20.292	1092319230
P04350	TUBB4A	Tubulin beta-4A chain	303	DAKNM(Oxidation)MAAC(PF-06672131-phosphonate)DPRHGRY	sp|P07437|TBB5_HUMAN, sp|P68371|TBB4B_HUMAN, sp|Q13509|TBB3_HUMAN, sp|Q3ZCM7|TBB8_HUMAN	5	509.008	13.249	2041017860
P04350	TUBB4A	Tubulin beta-4A chain	303	DAKNM(Oxidation)MAAC(PF-06672131-phosphonate)DPRHGRY	sp|P07437|TBB5_HUMAN, sp|P68371|TBB4B_HUMAN, sp|Q13509|TBB3_HUMAN, sp|Q3ZCM7|TBB8_HUMAN	5	509.008	20.723	2049069440
P04350	TUBB4A	Tubulin beta-4A chain	303	DAKNM(Oxidation)MAAC(PF-06672131-phosphonate)DPRHGRY	sp|P07437|TBB5_HUMAN, sp|P68371|TBB4B_HUMAN, sp|Q13509|TBB3_HUMAN, sp|Q3ZCM7|TBB8_HUMAN	5	509.009	13.376	0
P04350	TUBB4A	Tubulin beta-4A chain	303	DAKNM(Oxidation)MAAC(PF-06672131-phosphonate)DPRHGRY	sp|P07437|TBB5_HUMAN, sp|P68371|TBB4B_HUMAN, sp|Q13509|TBB3_HUMAN, sp|Q3ZCM7|TBB8_HUMAN	5	509.009	22.936	596890110
P04350	TUBB4A	Tubulin beta-4A chain	303	DAKNM(Oxidation)MAAC(PF-06672131-phosphonate)DPRHGRY	sp|P07437|TBB5_HUMAN, sp|P68371|TBB4B_HUMAN, sp|Q13509|TBB3_HUMAN, sp|Q3ZCM7|TBB8_HUMAN	5	509.009	23.763	596890110
P04350	TUBB4A	Tubulin beta-4A chain	303	DAKNM(Oxidation)MAAC(PF-06672131-phosphonate)DPRHGRY	sp|P07437|TBB5_HUMAN, sp|P68371|TBB4B_HUMAN, sp|Q13509|TBB3_HUMAN, sp|Q3ZCM7|TBB8_HUMAN	5	509.208	24.534	1152614910
P04350	TUBB4A	Tubulin beta-4A chain	303	DAKNMM(Oxidation)AAC(PF-06672131-phosphonate)DPRHGRY	sp|P07437|TBB5_HUMAN, sp|P68371|TBB4B_HUMAN, sp|Q13509|TBB3_HUMAN, sp|Q3ZCM7|TBB8_HUMAN	3	847.675	22.136	130962080
P04350	TUBB4A	Tubulin beta-4A chain	303	DAKNMM(Oxidation)AAC(PF-06672131-phosphonate)DPRHGRY	sp|P07437|TBB5_HUMAN, sp|P68371|TBB4B_HUMAN, sp|Q13509|TBB3_HUMAN, sp|Q3ZCM7|TBB8_HUMAN	4	636.008	22.865	815456580
P04350	TUBB4A	Tubulin beta-4A chain	303	DAKNMM(Oxidation)AAC(PF-06672131-phosphonate)DPRHGRY	sp|P07437|TBB5_HUMAN, sp|P68371|TBB4B_HUMAN, sp|Q13509|TBB3_HUMAN, sp|Q3ZCM7|TBB8_HUMAN	4	636.259	15.388	2153366270
P04350	TUBB4A	Tubulin beta-4A chain	303	DAKNMM(Oxidation)AAC(PF-06672131-phosphonate)DPRHGRY	sp|P07437|TBB5_HUMAN, sp|P68371|TBB4B_HUMAN, sp|Q13509|TBB3_HUMAN, sp|Q3ZCM7|TBB8_HUMAN	5	509.008	23.75	966404350
P04350	TUBB4A	Tubulin beta-4A chain	303	DAKNMM(Oxidation)AAC(PF-06672131-phosphonate)DPRHGRY	sp|P07437|TBB5_HUMAN, sp|P68371|TBB4B_HUMAN, sp|Q13509|TBB3_HUMAN, sp|Q3ZCM7|TBB8_HUMAN	5	509.208	23.016	2138201730
P04350	TUBB4A	Tubulin beta-4A chain	303	DAKNMMAAC(PF-06672131-phosphonate)DPRHGRY	sp|P07437|TBB5_HUMAN, sp|P68371|TBB4B_HUMAN, sp|Q13509|TBB3_HUMAN, sp|Q3ZCM7|TBB8_HUMAN	2	1263.51	24.736	0
P04350	TUBB4A	Tubulin beta-4A chain	303	DAKNMMAAC(PF-06672131-phosphonate)DPRHGRY	sp|P07437|TBB5_HUMAN, sp|P68371|TBB4B_HUMAN, sp|Q13509|TBB3_HUMAN, sp|Q3ZCM7|TBB8_HUMAN	3	842.677	20.506	525247488
P04350	TUBB4A	Tubulin beta-4A chain	303	DAKNMMAAC(PF-06672131-phosphonate)DPRHGRY	sp|P07437|TBB5_HUMAN, sp|P68371|TBB4B_HUMAN, sp|Q13509|TBB3_HUMAN, sp|Q3ZCM7|TBB8_HUMAN	3	842.678	20.619	109736376
P04350	TUBB4A	Tubulin beta-4A chain	303	DAKNMMAAC(PF-06672131-phosphonate)DPRHGRY	sp|P07437|TBB5_HUMAN, sp|P68371|TBB4B_HUMAN, sp|Q13509|TBB3_HUMAN, sp|Q3ZCM7|TBB8_HUMAN	4	632.007	19.558	2454952960
P04350	TUBB4A	Tubulin beta-4A chain	303	DAKNMMAAC(PF-06672131-phosphonate)DPRHGRY	sp|P07437|TBB5_HUMAN, sp|P68371|TBB4B_HUMAN, sp|Q13509|TBB3_HUMAN, sp|Q3ZCM7|TBB8_HUMAN	4	632.008	20.951	539421570
P04350	TUBB4A	Tubulin beta-4A chain	303	DAKNMMAAC(PF-06672131-phosphonate)DPRHGRY	sp|P07437|TBB5_HUMAN, sp|P68371|TBB4B_HUMAN, sp|Q13509|TBB3_HUMAN, sp|Q3ZCM7|TBB8_HUMAN	4	632.259	22.994	2049313280
P04350	TUBB4A	Tubulin beta-4A chain	303	DAKNMMAAC(PF-06672131-phosphonate)DPRHGRY	sp|P07437|TBB5_HUMAN, sp|P68371|TBB4B_HUMAN, sp|Q13509|TBB3_HUMAN, sp|Q3ZCM7|TBB8_HUMAN	5	505.807	15.217	0
P04350	TUBB4A	Tubulin beta-4A chain	303	DAKNMMAAC(PF-06672131-phosphonate)DPRHGRY	sp|P07437|TBB5_HUMAN, sp|P68371|TBB4B_HUMAN, sp|Q13509|TBB3_HUMAN, sp|Q3ZCM7|TBB8_HUMAN	5	505.81	24.722	2057122430
P04350	TUBB4A	Tubulin beta-4A chain	303	DAKNMMAAC(PF-06672131-phosphonate)DPRHGRY	sp|P07437|TBB5_HUMAN, sp|P68371|TBB4B_HUMAN, sp|Q13509|TBB3_HUMAN, sp|Q3ZCM7|TBB8_HUMAN	5	506.01	23.078	526825600
P04350	TUBB4A	Tubulin beta-4A chain	303	M(Oxidation)AAC(PF-06672131-phosphonate)DPRHGRY	sp|P07437|TBB5_HUMAN, sp|P68371|TBB4B_HUMAN, sp|Q13509|TBB3_HUMAN, sp|Q13885|TBB2A_HUMAN, sp|Q3ZCM7|TBB8_HUMAN, sp|Q9BUF5|TBB6_HUMAN, sp|Q9BVA1|TBB2B_HUMAN	4	496.197	12.007	190611968
P04350	TUBB4A	Tubulin beta-4A chain	303	M(Oxidation)AAC(PF-06672131-phosphonate)DPRHGRY	sp|P07437|TBB5_HUMAN, sp|P68371|TBB4B_HUMAN, sp|Q13509|TBB3_HUMAN, sp|Q13885|TBB2A_HUMAN, sp|Q3ZCM7|TBB8_HUMAN, sp|Q9BUF5|TBB6_HUMAN, sp|Q9BVA1|TBB2B_HUMAN	4	496.197	15.292	190611968
P04350	TUBB4A	Tubulin beta-4A chain	303	M(Oxidation)AAC(PF-06672131-phosphonate)DPRHGRY	sp|P07437|TBB5_HUMAN, sp|P68371|TBB4B_HUMAN, sp|Q13509|TBB3_HUMAN, sp|Q13885|TBB2A_HUMAN, sp|Q3ZCM7|TBB8_HUMAN, sp|Q9BUF5|TBB6_HUMAN, sp|Q9BVA1|TBB2B_HUMAN	4	496.198	13.522	125194216
P04350	TUBB4A	Tubulin beta-4A chain	303	M(Oxidation)MAAC(PF-06672131-phosphonate)DPRHGRY	sp|P07437|TBB5_HUMAN, sp|P68371|TBB4B_HUMAN, sp|Q13509|TBB3_HUMAN, sp|Q13885|TBB2A_HUMAN, sp|Q3ZCM7|TBB8_HUMAN, sp|Q9BUF5|TBB6_HUMAN, sp|Q9BVA1|TBB2B_HUMAN	4	528.957	12.608	176525456
P04350	TUBB4A	Tubulin beta-4A chain	303	M(Oxidation)MAAC(PF-06672131-phosphonate)DPRHGRY	sp|P07437|TBB5_HUMAN, sp|P68371|TBB4B_HUMAN, sp|Q13509|TBB3_HUMAN, sp|Q13885|TBB2A_HUMAN, sp|Q3ZCM7|TBB8_HUMAN, sp|Q9BUF5|TBB6_HUMAN, sp|Q9BVA1|TBB2B_HUMAN	4	529.21	12.19	0
P04350	TUBB4A	Tubulin beta-4A chain	303	MAAC(PF-06672131-phosphonate)DPRHGRY	sp|P07437|TBB5_HUMAN, sp|P68371|TBB4B_HUMAN, sp|Q13509|TBB3_HUMAN, sp|Q13885|TBB2A_HUMAN, sp|Q3ZCM7|TBB8_HUMAN, sp|Q9BUF5|TBB6_HUMAN, sp|Q9BVA1|TBB2B_HUMAN	3	655.929	13.557	180812800
P04350	TUBB4A	Tubulin beta-4A chain	303	MAAC(PF-06672131-phosphonate)DPRHGRY	sp|P07437|TBB5_HUMAN, sp|P68371|TBB4B_HUMAN, sp|Q13509|TBB3_HUMAN, sp|Q13885|TBB2A_HUMAN, sp|Q3ZCM7|TBB8_HUMAN, sp|Q9BUF5|TBB6_HUMAN, sp|Q9BVA1|TBB2B_HUMAN	4	492.199	9.581	834586110
P04350	TUBB4A	Tubulin beta-4A chain	303	MAAC(PF-06672131-phosphonate)DPRHGRY	sp|P07437|TBB5_HUMAN, sp|P68371|TBB4B_HUMAN, sp|Q13509|TBB3_HUMAN, sp|Q13885|TBB2A_HUMAN, sp|Q3ZCM7|TBB8_HUMAN, sp|Q9BUF5|TBB6_HUMAN, sp|Q9BVA1|TBB2B_HUMAN	5	393.96	12.6	184484736
P04350	TUBB4A	Tubulin beta-4A chain	303	MMAAC(PF-06672131-phosphonate)DPRHGRY	sp|P07437|TBB5_HUMAN, sp|P68371|TBB4B_HUMAN, sp|Q13509|TBB3_HUMAN, sp|Q13885|TBB2A_HUMAN, sp|Q3ZCM7|TBB8_HUMAN, sp|Q9BUF5|TBB6_HUMAN, sp|Q9BVA1|TBB2B_HUMAN	3	699.609	12.493	123719872
P04350	TUBB4A	Tubulin beta-4A chain	303	MMAAC(PF-06672131-phosphonate)DPRHGRY	sp|P07437|TBB5_HUMAN, sp|P68371|TBB4B_HUMAN, sp|Q13509|TBB3_HUMAN, sp|Q13885|TBB2A_HUMAN, sp|Q3ZCM7|TBB8_HUMAN, sp|Q9BUF5|TBB6_HUMAN, sp|Q9BVA1|TBB2B_HUMAN	4	525.209	13.648	466184864
P04350	TUBB4A	Tubulin beta-4A chain	303	MMAAC(PF-06672131-phosphonate)DPRHGRY	sp|P07437|TBB5_HUMAN, sp|P68371|TBB4B_HUMAN, sp|Q13509|TBB3_HUMAN, sp|Q13885|TBB2A_HUMAN, sp|Q3ZCM7|TBB8_HUMAN, sp|Q9BUF5|TBB6_HUMAN, sp|Q9BVA1|TBB2B_HUMAN	5	420.168	12.09	147528976
P04350	TUBB4A	Tubulin beta-4A chain	303	MMAAC(PF-06672131-phosphonate)DPRHGRY	sp|P07437|TBB5_HUMAN, sp|P68371|TBB4B_HUMAN, sp|Q13509|TBB3_HUMAN, sp|Q13885|TBB2A_HUMAN, sp|Q3ZCM7|TBB8_HUMAN, sp|Q9BUF5|TBB6_HUMAN, sp|Q9BVA1|TBB2B_HUMAN	5	420.368	11.857	147528976
P04350	TUBB4A	Tubulin beta-4A chain	354	AVC(PF-06672131-phosphonate)DIPPRG	sp|A6NNZ2|TBB8B_HUMAN, sp|P07437|TBB5_HUMAN, sp|P68371|TBB4B_HUMAN, sp|Q13509|TBB3_HUMAN, sp|Q13885|TBB2A_HUMAN, sp|Q3ZCM7|TBB8_HUMAN, sp|Q9BUF5|TBB6_HUMAN, sp|Q9BVA1|TBB2B_HUMAN, sp|Q9H4B7|TBB1_HUMAN	2	808.84	13.718	4963596300
P04350	TUBB4A	Tubulin beta-4A chain	354	AVC(PF-06672131-phosphonate)DIPPRG	sp|A6NNZ2|TBB8B_HUMAN, sp|P07437|TBB5_HUMAN, sp|P68371|TBB4B_HUMAN, sp|Q13509|TBB3_HUMAN, sp|Q13885|TBB2A_HUMAN, sp|Q3ZCM7|TBB8_HUMAN, sp|Q9BUF5|TBB6_HUMAN, sp|Q9BVA1|TBB2B_HUMAN, sp|Q9H4B7|TBB1_HUMAN	2	808.841	12.32	0
P04350	TUBB4A	Tubulin beta-4A chain	354	AVC(PF-06672131-phosphonate)DIPPRG	sp|A6NNZ2|TBB8B_HUMAN, sp|P07437|TBB5_HUMAN, sp|P68371|TBB4B_HUMAN, sp|Q13509|TBB3_HUMAN, sp|Q13885|TBB2A_HUMAN, sp|Q3ZCM7|TBB8_HUMAN, sp|Q9BUF5|TBB6_HUMAN, sp|Q9BVA1|TBB2B_HUMAN, sp|Q9H4B7|TBB1_HUMAN	2	808.841	13.586	4136027650
P04350	TUBB4A	Tubulin beta-4A chain	354	AVC(PF-06672131-phosphonate)DIPPRG	sp|A6NNZ2|TBB8B_HUMAN, sp|P07437|TBB5_HUMAN, sp|P68371|TBB4B_HUMAN, sp|Q13509|TBB3_HUMAN, sp|Q13885|TBB2A_HUMAN, sp|Q3ZCM7|TBB8_HUMAN, sp|Q9BUF5|TBB6_HUMAN, sp|Q9BVA1|TBB2B_HUMAN, sp|Q9H4B7|TBB1_HUMAN	2	808.841	13.636	0
P04350	TUBB4A	Tubulin beta-4A chain	354	AVC(PF-06672131-phosphonate)DIPPRG	sp|A6NNZ2|TBB8B_HUMAN, sp|P07437|TBB5_HUMAN, sp|P68371|TBB4B_HUMAN, sp|Q13509|TBB3_HUMAN, sp|Q13885|TBB2A_HUMAN, sp|Q3ZCM7|TBB8_HUMAN, sp|Q9BUF5|TBB6_HUMAN, sp|Q9BVA1|TBB2B_HUMAN, sp|Q9H4B7|TBB1_HUMAN	2	808.843	13.622	4970690600
P04350	TUBB4A	Tubulin beta-4A chain	354	AVC(PF-06672131-phosphonate)DIPPRG	sp|A6NNZ2|TBB8B_HUMAN, sp|P07437|TBB5_HUMAN, sp|P68371|TBB4B_HUMAN, sp|Q13509|TBB3_HUMAN, sp|Q13885|TBB2A_HUMAN, sp|Q3ZCM7|TBB8_HUMAN, sp|Q9BUF5|TBB6_HUMAN, sp|Q9BVA1|TBB2B_HUMAN, sp|Q9H4B7|TBB1_HUMAN	2	808.843	13.597	0
P04350	TUBB4A	Tubulin beta-4A chain	354	AVC(PF-06672131-phosphonate)DIPPRG	sp|A6NNZ2|TBB8B_HUMAN, sp|P07437|TBB5_HUMAN, sp|P68371|TBB4B_HUMAN, sp|Q13509|TBB3_HUMAN, sp|Q13885|TBB2A_HUMAN, sp|Q3ZCM7|TBB8_HUMAN, sp|Q9BUF5|TBB6_HUMAN, sp|Q9BVA1|TBB2B_HUMAN, sp|Q9H4B7|TBB1_HUMAN	2	809.343	13.612	0
P04350	TUBB4A	Tubulin beta-4A chain	354	AVC(PF-06672131-phosphonate)DIPPRG	sp|A6NNZ2|TBB8B_HUMAN, sp|P07437|TBB5_HUMAN, sp|P68371|TBB4B_HUMAN, sp|Q13509|TBB3_HUMAN, sp|Q13885|TBB2A_HUMAN, sp|Q3ZCM7|TBB8_HUMAN, sp|Q9BUF5|TBB6_HUMAN, sp|Q9BVA1|TBB2B_HUMAN, sp|Q9H4B7|TBB1_HUMAN	3	539.563	12.11	0
P04350	TUBB4A	Tubulin beta-4A chain	354	AVC(PF-06672131-phosphonate)DIPPRG	sp|A6NNZ2|TBB8B_HUMAN, sp|P07437|TBB5_HUMAN, sp|P68371|TBB4B_HUMAN, sp|Q13509|TBB3_HUMAN, sp|Q13885|TBB2A_HUMAN, sp|Q3ZCM7|TBB8_HUMAN, sp|Q9BUF5|TBB6_HUMAN, sp|Q9BVA1|TBB2B_HUMAN, sp|Q9H4B7|TBB1_HUMAN	3	539.564	9.682	0
P04350	TUBB4A	Tubulin beta-4A chain	354	AVC(PF-06672131-phosphonate)DIPPRG	sp|A6NNZ2|TBB8B_HUMAN, sp|P07437|TBB5_HUMAN, sp|P68371|TBB4B_HUMAN, sp|Q13509|TBB3_HUMAN, sp|Q13885|TBB2A_HUMAN, sp|Q3ZCM7|TBB8_HUMAN, sp|Q9BUF5|TBB6_HUMAN, sp|Q9BVA1|TBB2B_HUMAN, sp|Q9H4B7|TBB1_HUMAN	3	539.564	9.86	0
P04350	TUBB4A	Tubulin beta-4A chain	354	AVC(PF-06672131-phosphonate)DIPPRG	sp|A6NNZ2|TBB8B_HUMAN, sp|P07437|TBB5_HUMAN, sp|P68371|TBB4B_HUMAN, sp|Q13509|TBB3_HUMAN, sp|Q13885|TBB2A_HUMAN, sp|Q3ZCM7|TBB8_HUMAN, sp|Q9BUF5|TBB6_HUMAN, sp|Q9BVA1|TBB2B_HUMAN, sp|Q9H4B7|TBB1_HUMAN	3	539.564	10.855	0
P04350	TUBB4A	Tubulin beta-4A chain	354	AVC(PF-06672131-phosphonate)DIPPRG	sp|A6NNZ2|TBB8B_HUMAN, sp|P07437|TBB5_HUMAN, sp|P68371|TBB4B_HUMAN, sp|Q13509|TBB3_HUMAN, sp|Q13885|TBB2A_HUMAN, sp|Q3ZCM7|TBB8_HUMAN, sp|Q9BUF5|TBB6_HUMAN, sp|Q9BVA1|TBB2B_HUMAN, sp|Q9H4B7|TBB1_HUMAN	3	539.564	9.901	32746111000
P04350	TUBB4A	Tubulin beta-4A chain	354	AVC(PF-06672131-phosphonate)DIPPRG	sp|A6NNZ2|TBB8B_HUMAN, sp|P07437|TBB5_HUMAN, sp|P68371|TBB4B_HUMAN, sp|Q13509|TBB3_HUMAN, sp|Q13885|TBB2A_HUMAN, sp|Q3ZCM7|TBB8_HUMAN, sp|Q9BUF5|TBB6_HUMAN, sp|Q9BVA1|TBB2B_HUMAN, sp|Q9H4B7|TBB1_HUMAN	3	539.564	9.765	0
P04350	TUBB4A	Tubulin beta-4A chain	354	AVC(PF-06672131-phosphonate)DIPPRG	sp|A6NNZ2|TBB8B_HUMAN, sp|P07437|TBB5_HUMAN, sp|P68371|TBB4B_HUMAN, sp|Q13509|TBB3_HUMAN, sp|Q13885|TBB2A_HUMAN, sp|Q3ZCM7|TBB8_HUMAN, sp|Q9BUF5|TBB6_HUMAN, sp|Q9BVA1|TBB2B_HUMAN, sp|Q9H4B7|TBB1_HUMAN	3	539.564	9.818	0
P04350	TUBB4A	Tubulin beta-4A chain	354	AVC(PF-06672131-phosphonate)DIPPRG	sp|A6NNZ2|TBB8B_HUMAN, sp|P07437|TBB5_HUMAN, sp|P68371|TBB4B_HUMAN, sp|Q13509|TBB3_HUMAN, sp|Q13885|TBB2A_HUMAN, sp|Q3ZCM7|TBB8_HUMAN, sp|Q9BUF5|TBB6_HUMAN, sp|Q9BVA1|TBB2B_HUMAN, sp|Q9H4B7|TBB1_HUMAN	3	539.564	9.889	32746111000
P04350	TUBB4A	Tubulin beta-4A chain	354	AVC(PF-06672131-phosphonate)DIPPRG	sp|A6NNZ2|TBB8B_HUMAN, sp|P07437|TBB5_HUMAN, sp|P68371|TBB4B_HUMAN, sp|Q13509|TBB3_HUMAN, sp|Q13885|TBB2A_HUMAN, sp|Q3ZCM7|TBB8_HUMAN, sp|Q9BUF5|TBB6_HUMAN, sp|Q9BVA1|TBB2B_HUMAN, sp|Q9H4B7|TBB1_HUMAN	3	539.564	9.896	32669141000
P04350	TUBB4A	Tubulin beta-4A chain	354	AVC(PF-06672131-phosphonate)DIPPRG	sp|A6NNZ2|TBB8B_HUMAN, sp|P07437|TBB5_HUMAN, sp|P68371|TBB4B_HUMAN, sp|Q13509|TBB3_HUMAN, sp|Q13885|TBB2A_HUMAN, sp|Q3ZCM7|TBB8_HUMAN, sp|Q9BUF5|TBB6_HUMAN, sp|Q9BVA1|TBB2B_HUMAN, sp|Q9H4B7|TBB1_HUMAN	3	539.564	9.9	0
P04350	TUBB4A	Tubulin beta-4A chain	354	AVC(PF-06672131-phosphonate)DIPPRG	sp|A6NNZ2|TBB8B_HUMAN, sp|P07437|TBB5_HUMAN, sp|P68371|TBB4B_HUMAN, sp|Q13509|TBB3_HUMAN, sp|Q13885|TBB2A_HUMAN, sp|Q3ZCM7|TBB8_HUMAN, sp|Q9BUF5|TBB6_HUMAN, sp|Q9BVA1|TBB2B_HUMAN, sp|Q9H4B7|TBB1_HUMAN	3	539.564	9.937	32746111000
P04350	TUBB4A	Tubulin beta-4A chain	354	AVC(PF-06672131-phosphonate)DIPPRG	sp|A6NNZ2|TBB8B_HUMAN, sp|P07437|TBB5_HUMAN, sp|P68371|TBB4B_HUMAN, sp|Q13509|TBB3_HUMAN, sp|Q13885|TBB2A_HUMAN, sp|Q3ZCM7|TBB8_HUMAN, sp|Q9BUF5|TBB6_HUMAN, sp|Q9BVA1|TBB2B_HUMAN, sp|Q9H4B7|TBB1_HUMAN	4	404.925	15.474	0
P04350	TUBB4A	Tubulin beta-4A chain	354	AVC(PF-06672131-phosphonate)DIPPRG	sp|A6NNZ2|TBB8B_HUMAN, sp|P07437|TBB5_HUMAN, sp|P68371|TBB4B_HUMAN, sp|Q13509|TBB3_HUMAN, sp|Q13885|TBB2A_HUMAN, sp|Q3ZCM7|TBB8_HUMAN, sp|Q9BUF5|TBB6_HUMAN, sp|Q9BVA1|TBB2B_HUMAN, sp|Q9H4B7|TBB1_HUMAN	4	404.925	15.082	0
P04350	TUBB4A	Tubulin beta-4A chain	354	AVC(PF-06672131-phosphonate)DIPPRG	sp|A6NNZ2|TBB8B_HUMAN, sp|P07437|TBB5_HUMAN, sp|P68371|TBB4B_HUMAN, sp|Q13509|TBB3_HUMAN, sp|Q13885|TBB2A_HUMAN, sp|Q3ZCM7|TBB8_HUMAN, sp|Q9BUF5|TBB6_HUMAN, sp|Q9BVA1|TBB2B_HUMAN, sp|Q9H4B7|TBB1_HUMAN	4	404.925	16.638	0
P04350	TUBB4A	Tubulin beta-4A chain	354	AVC(PF-06672131-phosphonate)DIPPRG	sp|A6NNZ2|TBB8B_HUMAN, sp|P07437|TBB5_HUMAN, sp|P68371|TBB4B_HUMAN, sp|Q13509|TBB3_HUMAN, sp|Q13885|TBB2A_HUMAN, sp|Q3ZCM7|TBB8_HUMAN, sp|Q9BUF5|TBB6_HUMAN, sp|Q9BVA1|TBB2B_HUMAN, sp|Q9H4B7|TBB1_HUMAN	4	404.925	16.667	0
P04350	TUBB4A	Tubulin beta-4A chain	354	AVC(PF-06672131-phosphonate)DIPPRG	sp|A6NNZ2|TBB8B_HUMAN, sp|P07437|TBB5_HUMAN, sp|P68371|TBB4B_HUMAN, sp|Q13509|TBB3_HUMAN, sp|Q13885|TBB2A_HUMAN, sp|Q3ZCM7|TBB8_HUMAN, sp|Q9BUF5|TBB6_HUMAN, sp|Q9BVA1|TBB2B_HUMAN, sp|Q9H4B7|TBB1_HUMAN	4	404.925	16.594	0
P04350	TUBB4A	Tubulin beta-4A chain	354	AVC(PF-06672131-phosphonate)DIPPRG	sp|A6NNZ2|TBB8B_HUMAN, sp|P07437|TBB5_HUMAN, sp|P68371|TBB4B_HUMAN, sp|Q13509|TBB3_HUMAN, sp|Q13885|TBB2A_HUMAN, sp|Q3ZCM7|TBB8_HUMAN, sp|Q9BUF5|TBB6_HUMAN, sp|Q9BVA1|TBB2B_HUMAN, sp|Q9H4B7|TBB1_HUMAN	4	404.925	14.412	1987144960
P04350	TUBB4A	Tubulin beta-4A chain	354	AVC(PF-06672131-phosphonate)DIPPRGLKM	sp|A6NNZ2|TBB8B_HUMAN, sp|P07437|TBB5_HUMAN, sp|P68371|TBB4B_HUMAN, sp|Q13509|TBB3_HUMAN, sp|Q13885|TBB2A_HUMAN, sp|Q3ZCM7|TBB8_HUMAN, sp|Q9BUF5|TBB6_HUMAN, sp|Q9BVA1|TBB2B_HUMAN	4	497.978	16.819	54540572
P04350	TUBB4A	Tubulin beta-4A chain	354	AVC(PF-06672131-phosphonate)DIPPRGLKM	sp|A6NNZ2|TBB8B_HUMAN, sp|P07437|TBB5_HUMAN, sp|P68371|TBB4B_HUMAN, sp|Q13509|TBB3_HUMAN, sp|Q13885|TBB2A_HUMAN, sp|Q3ZCM7|TBB8_HUMAN, sp|Q9BUF5|TBB6_HUMAN, sp|Q9BVA1|TBB2B_HUMAN	4	497.979	17.328	0
P04350	TUBB4A	Tubulin beta-4A chain	354	AVC(PF-06672131-phosphonate)DIPPRGLKM	sp|A6NNZ2|TBB8B_HUMAN, sp|P07437|TBB5_HUMAN, sp|P68371|TBB4B_HUMAN, sp|Q13509|TBB3_HUMAN, sp|Q13885|TBB2A_HUMAN, sp|Q3ZCM7|TBB8_HUMAN, sp|Q9BUF5|TBB6_HUMAN, sp|Q9BVA1|TBB2B_HUMAN	4	498.23	18.927	381548800
P04350	TUBB4A	Tubulin beta-4A chain	354	AVC(PF-06672131-phosphonate)DIPPRGLKM	sp|A6NNZ2|TBB8B_HUMAN, sp|P07437|TBB5_HUMAN, sp|P68371|TBB4B_HUMAN, sp|Q13509|TBB3_HUMAN, sp|Q13885|TBB2A_HUMAN, sp|Q3ZCM7|TBB8_HUMAN, sp|Q9BUF5|TBB6_HUMAN, sp|Q9BVA1|TBB2B_HUMAN	4	498.231	16.854	381548800
P04350	TUBB4A	Tubulin beta-4A chain	354	AVC(PF-06672131-phosphonate)DIPPRGLKM	sp|A6NNZ2|TBB8B_HUMAN, sp|P07437|TBB5_HUMAN, sp|P68371|TBB4B_HUMAN, sp|Q13509|TBB3_HUMAN, sp|Q13885|TBB2A_HUMAN, sp|Q3ZCM7|TBB8_HUMAN, sp|Q9BUF5|TBB6_HUMAN, sp|Q9BVA1|TBB2B_HUMAN	4	498.231	19.171	329056832
P04350	TUBB4A	Tubulin beta-4A chain	354	AVC(PF-06672131-phosphonate)DIPPRGLKM(Oxidation)	sp|A6NNZ2|TBB8B_HUMAN, sp|P07437|TBB5_HUMAN, sp|P68371|TBB4B_HUMAN, sp|Q13509|TBB3_HUMAN, sp|Q13885|TBB2A_HUMAN, sp|Q3ZCM7|TBB8_HUMAN, sp|Q9BUF5|TBB6_HUMAN, sp|Q9BVA1|TBB2B_HUMAN	4	501.98	14.704	329590432
P04350	TUBB4A	Tubulin beta-4A chain	354	AVC(PF-06672131-phosphonate)DIPPRGLKM(Oxidation)	sp|A6NNZ2|TBB8B_HUMAN, sp|P07437|TBB5_HUMAN, sp|P68371|TBB4B_HUMAN, sp|Q13509|TBB3_HUMAN, sp|Q13885|TBB2A_HUMAN, sp|Q3ZCM7|TBB8_HUMAN, sp|Q9BUF5|TBB6_HUMAN, sp|Q9BVA1|TBB2B_HUMAN	4	502.23	12.724	0
P04350	TUBB4A	Tubulin beta-4A chain	354	VEWIPNNVKTAVC(PF-06672131-phosphonate)DIPPRG	sp|P07437|TBB5_HUMAN, sp|P68371|TBB4B_HUMAN, sp|Q13885|TBB2A_HUMAN, sp|Q9BVA1|TBB2B_HUMAN	3	933.104	27.681	297282432
P04350	TUBB4A	Tubulin beta-4A chain	354	VEWIPNNVKTAVC(PF-06672131-phosphonate)DIPPRG	sp|P07437|TBB5_HUMAN, sp|P68371|TBB4B_HUMAN, sp|Q13885|TBB2A_HUMAN, sp|Q9BVA1|TBB2B_HUMAN	3	933.104	35.188	1767143300
P04350	TUBB4A	Tubulin beta-4A chain	354	VEWIPNNVKTAVC(PF-06672131-phosphonate)DIPPRG	sp|P07437|TBB5_HUMAN, sp|P68371|TBB4B_HUMAN, sp|Q13885|TBB2A_HUMAN, sp|Q9BVA1|TBB2B_HUMAN	3	933.105	20.712	1431908740
P04350	TUBB4A	Tubulin beta-4A chain	354	VEWIPNNVKTAVC(PF-06672131-phosphonate)DIPPRG	sp|P07437|TBB5_HUMAN, sp|P68371|TBB4B_HUMAN, sp|Q13885|TBB2A_HUMAN, sp|Q9BVA1|TBB2B_HUMAN	3	933.105	31.786	179187264
P04350	TUBB4A	Tubulin beta-4A chain	354	VEWIPNNVKTAVC(PF-06672131-phosphonate)DIPPRG	sp|P07437|TBB5_HUMAN, sp|P68371|TBB4B_HUMAN, sp|Q13885|TBB2A_HUMAN, sp|Q9BVA1|TBB2B_HUMAN	3	933.106	27.771	0
P04350	TUBB4A	Tubulin beta-4A chain	354	VEWIPNNVKTAVC(PF-06672131-phosphonate)DIPPRG	sp|P07437|TBB5_HUMAN, sp|P68371|TBB4B_HUMAN, sp|Q13885|TBB2A_HUMAN, sp|Q9BVA1|TBB2B_HUMAN	3	933.107	30.642	1415590140
P04350	TUBB4A	Tubulin beta-4A chain	354	VEWIPNNVKTAVC(PF-06672131-phosphonate)DIPPRG	sp|P07437|TBB5_HUMAN, sp|P68371|TBB4B_HUMAN, sp|Q13885|TBB2A_HUMAN, sp|Q9BVA1|TBB2B_HUMAN	3	933.436	18.694	0
P04350	TUBB4A	Tubulin beta-4A chain	354	VEWIPNNVKTAVC(PF-06672131-phosphonate)DIPPRG	sp|P07437|TBB5_HUMAN, sp|P68371|TBB4B_HUMAN, sp|Q13885|TBB2A_HUMAN, sp|Q9BVA1|TBB2B_HUMAN	3	933.436	27.508	0
P04350	TUBB4A	Tubulin beta-4A chain	354	VEWIPNNVKTAVC(PF-06672131-phosphonate)DIPPRG	sp|P07437|TBB5_HUMAN, sp|P68371|TBB4B_HUMAN, sp|Q13885|TBB2A_HUMAN, sp|Q9BVA1|TBB2B_HUMAN	3	933.438	25.1	0
P04350	TUBB4A	Tubulin beta-4A chain	354	VEWIPNNVKTAVC(PF-06672131-phosphonate)DIPPRG	sp|P07437|TBB5_HUMAN, sp|P68371|TBB4B_HUMAN, sp|Q13885|TBB2A_HUMAN, sp|Q9BVA1|TBB2B_HUMAN	4	700.08	40.59	0
P04350	TUBB4A	Tubulin beta-4A chain	354	VEWIPNNVKTAVC(PF-06672131-phosphonate)DIPPRG	sp|P07437|TBB5_HUMAN, sp|P68371|TBB4B_HUMAN, sp|Q13885|TBB2A_HUMAN, sp|Q9BVA1|TBB2B_HUMAN	4	700.08	23.166	0
P04350	TUBB4A	Tubulin beta-4A chain	354	VEWIPNNVKTAVC(PF-06672131-phosphonate)DIPPRG	sp|P07437|TBB5_HUMAN, sp|P68371|TBB4B_HUMAN, sp|Q13885|TBB2A_HUMAN, sp|Q9BVA1|TBB2B_HUMAN	4	700.081	32.402	0
P04350	TUBB4A	Tubulin beta-4A chain	354	VEWIPNNVKTAVC(PF-06672131-phosphonate)DIPPRG	sp|P07437|TBB5_HUMAN, sp|P68371|TBB4B_HUMAN, sp|Q13885|TBB2A_HUMAN, sp|Q9BVA1|TBB2B_HUMAN	4	700.081	29.686	0
P04350	TUBB4A	Tubulin beta-4A chain	354	VEWIPNNVKTAVC(PF-06672131-phosphonate)DIPPRG	sp|P07437|TBB5_HUMAN, sp|P68371|TBB4B_HUMAN, sp|Q13885|TBB2A_HUMAN, sp|Q9BVA1|TBB2B_HUMAN	4	700.081	40.595	0
P04350	TUBB4A	Tubulin beta-4A chain	354	VEWIPNNVKTAVC(PF-06672131-phosphonate)DIPPRG	sp|P07437|TBB5_HUMAN, sp|P68371|TBB4B_HUMAN, sp|Q13885|TBB2A_HUMAN, sp|Q9BVA1|TBB2B_HUMAN	4	700.081	30.158	0
P04350	TUBB4A	Tubulin beta-4A chain	354	VEWIPNNVKTAVC(PF-06672131-phosphonate)DIPPRG	sp|P07437|TBB5_HUMAN, sp|P68371|TBB4B_HUMAN, sp|Q13885|TBB2A_HUMAN, sp|Q9BVA1|TBB2B_HUMAN	4	700.081	30.167	0
P04350	TUBB4A	Tubulin beta-4A chain	354	VEWIPNNVKTAVC(PF-06672131-phosphonate)DIPPRG	sp|P07437|TBB5_HUMAN, sp|P68371|TBB4B_HUMAN, sp|Q13885|TBB2A_HUMAN, sp|Q9BVA1|TBB2B_HUMAN	4	700.081	42.966	0
P04350	TUBB4A	Tubulin beta-4A chain	354	VEWIPNNVKTAVC(PF-06672131-phosphonate)DIPPRG	sp|P07437|TBB5_HUMAN, sp|P68371|TBB4B_HUMAN, sp|Q13885|TBB2A_HUMAN, sp|Q9BVA1|TBB2B_HUMAN	4	700.081	37.896	7143660000
P04350	TUBB4A	Tubulin beta-4A chain	354	VEWIPNNVKTAVC(PF-06672131-phosphonate)DIPPRG	sp|P07437|TBB5_HUMAN, sp|P68371|TBB4B_HUMAN, sp|Q13885|TBB2A_HUMAN, sp|Q9BVA1|TBB2B_HUMAN	4	700.082	37.553	0
P04350	TUBB4A	Tubulin beta-4A chain	354	VEWIPNNVKTAVC(PF-06672131-phosphonate)DIPPRG	sp|P07437|TBB5_HUMAN, sp|P68371|TBB4B_HUMAN, sp|Q13885|TBB2A_HUMAN, sp|Q9BVA1|TBB2B_HUMAN	4	700.082	23.702	0
P04350	TUBB4A	Tubulin beta-4A chain	354	VEWIPNNVKTAVC(PF-06672131-phosphonate)DIPPRG	sp|P07437|TBB5_HUMAN, sp|P68371|TBB4B_HUMAN, sp|Q13885|TBB2A_HUMAN, sp|Q9BVA1|TBB2B_HUMAN	4	700.082	37.889	0
P04350	TUBB4A	Tubulin beta-4A chain	354	VEWIPNNVKTAVC(PF-06672131-phosphonate)DIPPRG	sp|P07437|TBB5_HUMAN, sp|P68371|TBB4B_HUMAN, sp|Q13885|TBB2A_HUMAN, sp|Q9BVA1|TBB2B_HUMAN	4	700.082	32.313	0
P04350	TUBB4A	Tubulin beta-4A chain	354	VEWIPNNVKTAVC(PF-06672131-phosphonate)DIPPRG	sp|P07437|TBB5_HUMAN, sp|P68371|TBB4B_HUMAN, sp|Q13885|TBB2A_HUMAN, sp|Q9BVA1|TBB2B_HUMAN	4	700.083	34.846	0
P04350	TUBB4A	Tubulin beta-4A chain	354	VEWIPNNVKTAVC(PF-06672131-phosphonate)DIPPRG	sp|P07437|TBB5_HUMAN, sp|P68371|TBB4B_HUMAN, sp|Q13885|TBB2A_HUMAN, sp|Q9BVA1|TBB2B_HUMAN	4	700.329	24.186	0
P04350	TUBB4A	Tubulin beta-4A chain	354	VEWIPNNVKTAVC(PF-06672131-phosphonate)DIPPRG	sp|P07437|TBB5_HUMAN, sp|P68371|TBB4B_HUMAN, sp|Q13885|TBB2A_HUMAN, sp|Q9BVA1|TBB2B_HUMAN	4	700.33	35.228	4294046210
P04350	TUBB4A	Tubulin beta-4A chain	354	VEWIPNNVKTAVC(PF-06672131-phosphonate)DIPPRG	sp|P07437|TBB5_HUMAN, sp|P68371|TBB4B_HUMAN, sp|Q13885|TBB2A_HUMAN, sp|Q9BVA1|TBB2B_HUMAN	4	700.332	40.255	0
P04350	TUBB4A	Tubulin beta-4A chain	354	VEWIPNNVKTAVC(PF-06672131-phosphonate)DIPPRG	sp|P07437|TBB5_HUMAN, sp|P68371|TBB4B_HUMAN, sp|Q13885|TBB2A_HUMAN, sp|Q9BVA1|TBB2B_HUMAN	4	700.332	24.712	0
P04350	TUBB4A	Tubulin beta-4A chain	354	VEWIPNNVKTAVC(PF-06672131-phosphonate)DIPPRG	sp|P07437|TBB5_HUMAN, sp|P68371|TBB4B_HUMAN, sp|Q13885|TBB2A_HUMAN, sp|Q9BVA1|TBB2B_HUMAN	5	560.265	21.771	558164990
P04350	TUBB4A	Tubulin beta-4A chain	354	VEWIPNNVKTAVC(PF-06672131-phosphonate)DIPPRG	sp|P07437|TBB5_HUMAN, sp|P68371|TBB4B_HUMAN, sp|Q13885|TBB2A_HUMAN, sp|Q9BVA1|TBB2B_HUMAN	5	560.266	22.617	230100768
P04350	TUBB4A	Tubulin beta-4A chain	354	VEWIPNNVKTAVC(PF-06672131-phosphonate)DIPPRG	sp|P07437|TBB5_HUMAN, sp|P68371|TBB4B_HUMAN, sp|Q13885|TBB2A_HUMAN, sp|Q9BVA1|TBB2B_HUMAN	5	560.266	17.233	290151616
P04350	TUBB4A	Tubulin beta-4A chain	354	VEWIPNNVKTAVC(PF-06672131-phosphonate)DIPPRG	sp|P07437|TBB5_HUMAN, sp|P68371|TBB4B_HUMAN, sp|Q13885|TBB2A_HUMAN, sp|Q9BVA1|TBB2B_HUMAN	5	560.466	17.126	618932100
P04350	TUBB4A	Tubulin beta-4A chain	354	VEWIPNNVKTAVC(PF-06672131-phosphonate)DIPPRG	sp|P07437|TBB5_HUMAN, sp|P68371|TBB4B_HUMAN, sp|Q13885|TBB2A_HUMAN, sp|Q9BVA1|TBB2B_HUMAN	5	560.466	23.981	262434528
P04350	TUBB4A	Tubulin beta-4A chain	354	VEWIPNNVKTAVC(PF-06672131-phosphonate)DIPPRG	sp|P07437|TBB5_HUMAN, sp|P68371|TBB4B_HUMAN, sp|Q13885|TBB2A_HUMAN, sp|Q9BVA1|TBB2B_HUMAN	5	560.466	26.419	356542912
P04350	TUBB4A	Tubulin beta-4A chain	354	VKTAVC(PF-06672131-phosphonate)DIPPRG	sp|A6NNZ2|TBB8B_HUMAN, sp|P07437|TBB5_HUMAN, sp|P68371|TBB4B_HUMAN, sp|Q13885|TBB2A_HUMAN, sp|Q3ZCM7|TBB8_HUMAN, sp|Q9BVA1|TBB2B_HUMAN	3	648.967	22.447	0
P04350	TUBB4A	Tubulin beta-4A chain	354	VKTAVC(PF-06672131-phosphonate)DIPPRG	sp|A6NNZ2|TBB8B_HUMAN, sp|P07437|TBB5_HUMAN, sp|P68371|TBB4B_HUMAN, sp|Q13885|TBB2A_HUMAN, sp|Q3ZCM7|TBB8_HUMAN, sp|Q9BVA1|TBB2B_HUMAN	3	648.968	18.537	0
P04350	TUBB4A	Tubulin beta-4A chain	354	VKTAVC(PF-06672131-phosphonate)DIPPRG	sp|A6NNZ2|TBB8B_HUMAN, sp|P07437|TBB5_HUMAN, sp|P68371|TBB4B_HUMAN, sp|Q13885|TBB2A_HUMAN, sp|Q3ZCM7|TBB8_HUMAN, sp|Q9BVA1|TBB2B_HUMAN	3	648.968	15.489	1077291900
P04350	TUBB4A	Tubulin beta-4A chain	354	VKTAVC(PF-06672131-phosphonate)DIPPRG	sp|A6NNZ2|TBB8B_HUMAN, sp|P07437|TBB5_HUMAN, sp|P68371|TBB4B_HUMAN, sp|Q13885|TBB2A_HUMAN, sp|Q3ZCM7|TBB8_HUMAN, sp|Q9BVA1|TBB2B_HUMAN	3	648.969	16.708	522996768
P04350	TUBB4A	Tubulin beta-4A chain	354	VKTAVC(PF-06672131-phosphonate)DIPPRG	sp|A6NNZ2|TBB8B_HUMAN, sp|P07437|TBB5_HUMAN, sp|P68371|TBB4B_HUMAN, sp|Q13885|TBB2A_HUMAN, sp|Q3ZCM7|TBB8_HUMAN, sp|Q9BVA1|TBB2B_HUMAN	3	649.3	20.591	1127682430
P04350	TUBB4A	Tubulin beta-4A chain	354	VKTAVC(PF-06672131-phosphonate)DIPPRG	sp|A6NNZ2|TBB8B_HUMAN, sp|P07437|TBB5_HUMAN, sp|P68371|TBB4B_HUMAN, sp|Q13885|TBB2A_HUMAN, sp|Q3ZCM7|TBB8_HUMAN, sp|Q9BVA1|TBB2B_HUMAN	3	649.3	15.263	0
P04350	TUBB4A	Tubulin beta-4A chain	354	VKTAVC(PF-06672131-phosphonate)DIPPRG	sp|A6NNZ2|TBB8B_HUMAN, sp|P07437|TBB5_HUMAN, sp|P68371|TBB4B_HUMAN, sp|Q13885|TBB2A_HUMAN, sp|Q3ZCM7|TBB8_HUMAN, sp|Q9BVA1|TBB2B_HUMAN	3	649.303	13.456	0
P04350	TUBB4A	Tubulin beta-4A chain	354	VKTAVC(PF-06672131-phosphonate)DIPPRG	sp|A6NNZ2|TBB8B_HUMAN, sp|P07437|TBB5_HUMAN, sp|P68371|TBB4B_HUMAN, sp|Q13885|TBB2A_HUMAN, sp|Q3ZCM7|TBB8_HUMAN, sp|Q9BVA1|TBB2B_HUMAN	3	649.303	18.791	0
P04350	TUBB4A	Tubulin beta-4A chain	354	VKTAVC(PF-06672131-phosphonate)DIPPRG	sp|A6NNZ2|TBB8B_HUMAN, sp|P07437|TBB5_HUMAN, sp|P68371|TBB4B_HUMAN, sp|Q13885|TBB2A_HUMAN, sp|Q3ZCM7|TBB8_HUMAN, sp|Q9BVA1|TBB2B_HUMAN	3	649.636	18.873	0
P04350	TUBB4A	Tubulin beta-4A chain	354	VKTAVC(PF-06672131-phosphonate)DIPPRG	sp|A6NNZ2|TBB8B_HUMAN, sp|P07437|TBB5_HUMAN, sp|P68371|TBB4B_HUMAN, sp|Q13885|TBB2A_HUMAN, sp|Q3ZCM7|TBB8_HUMAN, sp|Q9BVA1|TBB2B_HUMAN	4	486.974	18.986	2649568770
P04350	TUBB4A	Tubulin beta-4A chain	354	VKTAVC(PF-06672131-phosphonate)DIPPRG	sp|A6NNZ2|TBB8B_HUMAN, sp|P07437|TBB5_HUMAN, sp|P68371|TBB4B_HUMAN, sp|Q13885|TBB2A_HUMAN, sp|Q3ZCM7|TBB8_HUMAN, sp|Q9BVA1|TBB2B_HUMAN	4	486.976	18.95	4921900000
P04350	TUBB4A	Tubulin beta-4A chain	354	VKTAVC(PF-06672131-phosphonate)DIPPRG	sp|A6NNZ2|TBB8B_HUMAN, sp|P07437|TBB5_HUMAN, sp|P68371|TBB4B_HUMAN, sp|Q13885|TBB2A_HUMAN, sp|Q3ZCM7|TBB8_HUMAN, sp|Q9BVA1|TBB2B_HUMAN	4	486.978	17.106	0
P04350	TUBB4A	Tubulin beta-4A chain	354	VKTAVC(PF-06672131-phosphonate)DIPPRG	sp|A6NNZ2|TBB8B_HUMAN, sp|P07437|TBB5_HUMAN, sp|P68371|TBB4B_HUMAN, sp|Q13885|TBB2A_HUMAN, sp|Q3ZCM7|TBB8_HUMAN, sp|Q9BVA1|TBB2B_HUMAN	4	486.978	15.54	0
P04350	TUBB4A	Tubulin beta-4A chain	354	VKTAVC(PF-06672131-phosphonate)DIPPRG	sp|A6NNZ2|TBB8B_HUMAN, sp|P07437|TBB5_HUMAN, sp|P68371|TBB4B_HUMAN, sp|Q13885|TBB2A_HUMAN, sp|Q3ZCM7|TBB8_HUMAN, sp|Q9BVA1|TBB2B_HUMAN	4	486.978	17.102	0
P04350	TUBB4A	Tubulin beta-4A chain	354	VKTAVC(PF-06672131-phosphonate)DIPPRG	sp|A6NNZ2|TBB8B_HUMAN, sp|P07437|TBB5_HUMAN, sp|P68371|TBB4B_HUMAN, sp|Q13885|TBB2A_HUMAN, sp|Q3ZCM7|TBB8_HUMAN, sp|Q9BVA1|TBB2B_HUMAN	4	486.978	15.505	0
P04350	TUBB4A	Tubulin beta-4A chain	354	VKTAVC(PF-06672131-phosphonate)DIPPRG	sp|A6NNZ2|TBB8B_HUMAN, sp|P07437|TBB5_HUMAN, sp|P68371|TBB4B_HUMAN, sp|Q13885|TBB2A_HUMAN, sp|Q3ZCM7|TBB8_HUMAN, sp|Q9BVA1|TBB2B_HUMAN	4	486.978	18.806	0
P04350	TUBB4A	Tubulin beta-4A chain	354	VKTAVC(PF-06672131-phosphonate)DIPPRG	sp|A6NNZ2|TBB8B_HUMAN, sp|P07437|TBB5_HUMAN, sp|P68371|TBB4B_HUMAN, sp|Q13885|TBB2A_HUMAN, sp|Q3ZCM7|TBB8_HUMAN, sp|Q9BVA1|TBB2B_HUMAN	4	486.978	16.453	0
P04350	TUBB4A	Tubulin beta-4A chain	354	VKTAVC(PF-06672131-phosphonate)DIPPRG	sp|A6NNZ2|TBB8B_HUMAN, sp|P07437|TBB5_HUMAN, sp|P68371|TBB4B_HUMAN, sp|Q13885|TBB2A_HUMAN, sp|Q3ZCM7|TBB8_HUMAN, sp|Q9BVA1|TBB2B_HUMAN	4	487.228	15.48	4921900000
P04350	TUBB4A	Tubulin beta-4A chain	354	VKTAVC(PF-06672131-phosphonate)DIPPRG	sp|A6NNZ2|TBB8B_HUMAN, sp|P07437|TBB5_HUMAN, sp|P68371|TBB4B_HUMAN, sp|Q13885|TBB2A_HUMAN, sp|Q3ZCM7|TBB8_HUMAN, sp|Q9BVA1|TBB2B_HUMAN	4	487.229	16.935	0
P04350	TUBB4A	Tubulin beta-4A chain	354	VKTAVC(PF-06672131-phosphonate)DIPPRG	sp|A6NNZ2|TBB8B_HUMAN, sp|P07437|TBB5_HUMAN, sp|P68371|TBB4B_HUMAN, sp|Q13885|TBB2A_HUMAN, sp|Q3ZCM7|TBB8_HUMAN, sp|Q9BVA1|TBB2B_HUMAN	4	487.478	15.399	4925449700
P04350	TUBB4A	Tubulin beta-4A chain	354	VKTAVC(PF-06672131-phosphonate)DIPPRG	sp|A6NNZ2|TBB8B_HUMAN, sp|P07437|TBB5_HUMAN, sp|P68371|TBB4B_HUMAN, sp|Q13885|TBB2A_HUMAN, sp|Q3ZCM7|TBB8_HUMAN, sp|Q9BVA1|TBB2B_HUMAN	4	487.478	17.136	0
P04406	GAPDH	Glyceraldehyde-3-phosphate dehydrogenase	247	VDLTC(PF-06672131-phosphonate)RLEKPAKY	(blank)	3	742.347	15.12	200207152
P04406	GAPDH	Glyceraldehyde-3-phosphate dehydrogenase	247	VDLTC(PF-06672131-phosphonate)RLEKPAKY	(blank)	4	557.014	19.585	799383230
P04406	GAPDH	Glyceraldehyde-3-phosphate dehydrogenase	247	VDLTC(PF-06672131-phosphonate)RLEKPAKY	(blank)	4	557.265	19.666	578608900
P04406	GAPDH	Glyceraldehyde-3-phosphate dehydrogenase	247	VDLTC(PF-06672131-phosphonate)RLEKPAKY	(blank)	5	445.812	15.593	299981984
P04406	GAPDH	Glyceraldehyde-3-phosphate dehydrogenase	247	VDLTC(PF-06672131-phosphonate)RLEKPAKYDD	(blank)	4	614.528	18.312	367241888
P04843	RPN1	Dolichyl-diphosphooligosaccharide--protein glycosyltransferase subunit 1	477	ARMKVAC(PF-06672131-phosphonate)ITE	(blank)	4	453.452	12.214	180880336
P04843	RPN1	Dolichyl-diphosphooligosaccharide--protein glycosyltransferase subunit 1	477	KVAC(PF-06672131-phosphonate)ITE	(blank)	2	726.806	17.065	218079824
P04843	RPN1	Dolichyl-diphosphooligosaccharide--protein glycosyltransferase subunit 1	477	KVAC(PF-06672131-phosphonate)ITE	(blank)	3	484.874	12.158	316602688
P04843	RPN1	Dolichyl-diphosphooligosaccharide--protein glycosyltransferase subunit 1	477	KVAC(PF-06672131-phosphonate)ITEQ	(blank)	2	790.837	18.596	0
P04899	GNAI2	Guanine nucleotide-binding protein G(i) subunit alpha-2	112	ALSC(PF-06672131-phosphonate)TAEE	(blank)	2	756.781	13.857	719678140
P04899	GNAI2	Guanine nucleotide-binding protein G(i) subunit alpha-2	112	ALSC(PF-06672131-phosphonate)TAEEQGVL	(blank)	2	955.398	16.388	691252800
P04899	GNAI2	Guanine nucleotide-binding protein G(i) subunit alpha-2	112	ALSC(PF-06672131-phosphonate)TAEEQGVL	(blank)	3	637.268	15.204	1089791870
P04899	GNAI2	Guanine nucleotide-binding protein G(i) subunit alpha-2	112	FALSC(PF-06672131-phosphonate)TAE	(blank)	2	765.794	16.197	0
P04899	GNAI2	Guanine nucleotide-binding protein G(i) subunit alpha-2	352	DVIIKNNLKDC(PF-06672131-phosphonate)GLF	sp|P63096|GNAI1_HUMAN	3	761.355	22.465	0
P04899	GNAI2	Guanine nucleotide-binding protein G(i) subunit alpha-2	352	DVIIKNNLKDC(PF-06672131-phosphonate)GLF	sp|P63096|GNAI1_HUMAN	4	571.018	16.101	163146000
P04899	GNAI2	Guanine nucleotide-binding protein G(i) subunit alpha-2	352	VIIKNNLKDC(PF-06672131-phosphonate)GLF	sp|P63096|GNAI1_HUMAN	3	722.682	28.592	217169600
P04899	GNAI2	Guanine nucleotide-binding protein G(i) subunit alpha-2	352	VIIKNNLKDC(PF-06672131-phosphonate)GLF	sp|P63096|GNAI1_HUMAN	4	542.263	12.717	315599936
P04899	GNAI2	Guanine nucleotide-binding protein G(i) subunit alpha-2	352	VIIKNNLKDC(PF-06672131-phosphonate)GLF	sp|P63096|GNAI1_HUMAN	4	542.263	14.927	459540992
P05023	ATP1A1	Sodium/potassium-transporting ATPase subunit alpha-1	211	RIISANGC(PF-06672131-phosphonate)KVDNSSL	(blank)	3	756.009	18.027	164564544
P05023	ATP1A1	Sodium/potassium-transporting ATPase subunit alpha-1	211	RIISANGC(PF-06672131-phosphonate)KVDNSSL	(blank)	3	756.338	19.898	0
P05023	ATP1A1	Sodium/potassium-transporting ATPase subunit alpha-1	211	RIISANGC(PF-06672131-phosphonate)KVDNSSL	(blank)	3	756.673	23.93	0
P05023	ATP1A1	Sodium/potassium-transporting ATPase subunit alpha-1	211	RIISANGC(PF-06672131-phosphonate)KVDNSSL	(blank)	4	567.259	18.669	598281470
P05023	ATP1A1	Sodium/potassium-transporting ATPase subunit alpha-1	249	FSTNC(PF-06672131-phosphonate)VEGTARG	sp|P13637|AT1A3_HUMAN, sp|P50993|AT1A2_HUMAN, sp|Q13733|AT1A4_HUMAN	2	965.883	10.943	305575808
P05023	ATP1A1	Sodium/potassium-transporting ATPase subunit alpha-1	249	FSTNC(PF-06672131-phosphonate)VEGTARG	sp|P13637|AT1A3_HUMAN, sp|P50993|AT1A2_HUMAN, sp|Q13733|AT1A4_HUMAN	2	965.887	14.109	399673696
P05023	ATP1A1	Sodium/potassium-transporting ATPase subunit alpha-1	249	FSTNC(PF-06672131-phosphonate)VEGTARG	sp|P13637|AT1A3_HUMAN, sp|P50993|AT1A2_HUMAN, sp|Q13733|AT1A4_HUMAN	3	644.259	21.386	1381389570
P05023	ATP1A1	Sodium/potassium-transporting ATPase subunit alpha-1	249	FSTNC(PF-06672131-phosphonate)VEGTARG	sp|P13637|AT1A3_HUMAN, sp|P50993|AT1A2_HUMAN, sp|Q13733|AT1A4_HUMAN	3	644.259	18.235	2296511490
P05023	ATP1A1	Sodium/potassium-transporting ATPase subunit alpha-1	249	FSTNC(PF-06672131-phosphonate)VEGTARG	sp|P13637|AT1A3_HUMAN, sp|P50993|AT1A2_HUMAN, sp|Q13733|AT1A4_HUMAN	3	644.591	14	1339895680
P05023	ATP1A1	Sodium/potassium-transporting ATPase subunit alpha-1	249	FSTNC(PF-06672131-phosphonate)VEGTARG	sp|P13637|AT1A3_HUMAN, sp|P50993|AT1A2_HUMAN, sp|Q13733|AT1A4_HUMAN	4	483.446	13.086	817956100
P05023	ATP1A1	Sodium/potassium-transporting ATPase subunit alpha-1	249	FSTNC(PF-06672131-phosphonate)VEGTARG	sp|P13637|AT1A3_HUMAN, sp|P50993|AT1A2_HUMAN, sp|Q13733|AT1A4_HUMAN	4	483.447	17.926	570316990
P05023	ATP1A1	Sodium/potassium-transporting ATPase subunit alpha-1	374	GSTSTIC(PF-06672131-phosphonate)SDKTGTL	sp|P13637|AT1A3_HUMAN, sp|P50993|AT1A2_HUMAN, sp|Q13733|AT1A4_HUMAN	3	687.288	16.383	245664560
P05023	ATP1A1	Sodium/potassium-transporting ATPase subunit alpha-1	374	VETLGSTSTIC(PF-06672131-phosphonate)SDKTGTL	sp|P13637|AT1A3_HUMAN, sp|P50993|AT1A2_HUMAN, sp|Q13733|AT1A4_HUMAN	2	1251.55	24.331	0
P05023	ATP1A1	Sodium/potassium-transporting ATPase subunit alpha-1	374	VETLGSTSTIC(PF-06672131-phosphonate)SDKTGTL	sp|P13637|AT1A3_HUMAN, sp|P50993|AT1A2_HUMAN, sp|Q13733|AT1A4_HUMAN	3	834.704	30.779	421819648
P05023	ATP1A1	Sodium/potassium-transporting ATPase subunit alpha-1	374	VETLGSTSTIC(PF-06672131-phosphonate)SDKTGTL	sp|P13637|AT1A3_HUMAN, sp|P50993|AT1A2_HUMAN, sp|Q13733|AT1A4_HUMAN	3	835.038	36.551	0
P05023	ATP1A1	Sodium/potassium-transporting ATPase subunit alpha-1	374	VETLGSTSTIC(PF-06672131-phosphonate)SDKTGTL	sp|P13637|AT1A3_HUMAN, sp|P50993|AT1A2_HUMAN, sp|Q13733|AT1A4_HUMAN	4	626.531	22.81	452358784
P05023	ATP1A1	Sodium/potassium-transporting ATPase subunit alpha-1	374	VETLGSTSTIC(PF-06672131-phosphonate)SDKTGTLTQNRM	sp|P13637|AT1A3_HUMAN, sp|P50993|AT1A2_HUMAN, sp|Q13733|AT1A4_HUMAN	4	783.852	44.423	0
P05023	ATP1A1	Sodium/potassium-transporting ATPase subunit alpha-1	584	PIDNLC(PF-06672131-phosphonate)F	(blank)	2	755.8	16.758	366888608
P05023	ATP1A1	Sodium/potassium-transporting ATPase subunit alpha-1	584	PIDNLC(PF-06672131-phosphonate)F	(blank)	3	504.202	12.474	1961818500
P05023	ATP1A1	Sodium/potassium-transporting ATPase subunit alpha-1	584	PIDNLC(PF-06672131-phosphonate)F	(blank)	3	504.202	11.027	1311327740
P05023	ATP1A1	Sodium/potassium-transporting ATPase subunit alpha-1	584	PIDNLC(PF-06672131-phosphonate)F	(blank)	3	504.202	11.318	2135182850
P05023	ATP1A1	Sodium/potassium-transporting ATPase subunit alpha-1	584	PIDNLC(PF-06672131-phosphonate)FVGL	(blank)	2	890.386	18.883	31629154
P05023	ATP1A1	Sodium/potassium-transporting ATPase subunit alpha-1	584	PIDNLC(PF-06672131-phosphonate)FVGL	(blank)	3	594.26	15.152	241065152
P05023	ATP1A1	Sodium/potassium-transporting ATPase subunit alpha-1	584	PIDNLC(PF-06672131-phosphonate)FVGL	(blank)	3	594.26	15.452	241065152
P05023	ATP1A1	Sodium/potassium-transporting ATPase subunit alpha-1	584	PIDNLC(PF-06672131-phosphonate)FVGL	(blank)	3	594.261	15.343	240087616
P05023	ATP1A1	Sodium/potassium-transporting ATPase subunit alpha-1	584	VNFPIDNLC(PF-06672131-phosphonate)F	(blank)	3	624.26	13.762	0
P05023	ATP1A1	Sodium/potassium-transporting ATPase subunit alpha-1	606	IDPPRAAVPDAVGKC(PF-06672131-phosphonate)RSAG	sp|P13637|AT1A3_HUMAN, sp|P50993|AT1A2_HUMAN	4	643.053	15.742	0
P05023	ATP1A1	Sodium/potassium-transporting ATPase subunit alpha-1	606	IDPPRAAVPDAVGKC(PF-06672131-phosphonate)RSAG	sp|P13637|AT1A3_HUMAN, sp|P50993|AT1A2_HUMAN	5	514.643	23.675	416022624
P05023	ATP1A1	Sodium/potassium-transporting ATPase subunit alpha-1	606	IDPPRAAVPDAVGKC(PF-06672131-phosphonate)RSAG	sp|P13637|AT1A3_HUMAN, sp|P50993|AT1A2_HUMAN	5	514.644	18.815	416022624
P05023	ATP1A1	Sodium/potassium-transporting ATPase subunit alpha-1	663	ARLNIPVSQVNPRDAKAC(PF-06672131-phosphonate)VVHGSD	(blank)	5	647.913	30.231	287652352
P05023	ATP1A1	Sodium/potassium-transporting ATPase subunit alpha-1	663	ARLNIPVSQVNPRDAKAC(PF-06672131-phosphonate)VVHGSD	(blank)	5	648.112	28.304	213208192
P05023	ATP1A1	Sodium/potassium-transporting ATPase subunit alpha-1	663	ARLNIPVSQVNPRDAKAC(PF-06672131-phosphonate)VVHGSDL	(blank)	4	838.163	18.382	0
P05023	ATP1A1	Sodium/potassium-transporting ATPase subunit alpha-1	663	ARLNIPVSQVNPRDAKAC(PF-06672131-phosphonate)VVHGSDL	(blank)	5	670.53	21.705	251665488
P05023	ATP1A1	Sodium/potassium-transporting ATPase subunit alpha-1	663	ARLNIPVSQVNPRDAKAC(PF-06672131-phosphonate)VVHGSDL	(blank)	5	670.729	19.672	0
P05023	ATP1A1	Sodium/potassium-transporting ATPase subunit alpha-1	705	IIVEGC(PF-06672131-phosphonate)QRQGAI	sp|P13637|AT1A3_HUMAN, sp|P50993|AT1A2_HUMAN	3	659.303	21.456	267126144
P05023	ATP1A1	Sodium/potassium-transporting ATPase subunit alpha-1	705	IIVEGC(PF-06672131-phosphonate)QRQGAI	sp|P13637|AT1A3_HUMAN, sp|P50993|AT1A2_HUMAN	3	659.968	20.029	267126144
P05023	ATP1A1	Sodium/potassium-transporting ATPase subunit alpha-1	705	IIVEGC(PF-06672131-phosphonate)QRQGAIV	sp|P13637|AT1A3_HUMAN, sp|P50993|AT1A2_HUMAN	2	1037.99	19.294	402599264
P05023	ATP1A1	Sodium/potassium-transporting ATPase subunit alpha-1	705	IIVEGC(PF-06672131-phosphonate)QRQGAIVA	sp|P13637|AT1A3_HUMAN, sp|P50993|AT1A2_HUMAN	3	716.005	25.324	599717250
P05120	SERPINB2	Plasminogen activator inhibitor 2	5	(N-term acetylation)MEDLC(PF-06672131-phosphonate)VANTL	(blank)	2	920.359	22.999	51615020
P05120	SERPINB2	Plasminogen activator inhibitor 2	5	(N-term acetylation)MEDLC(PF-06672131-phosphonate)VANTL	(blank)	2	920.865	18.877	57939856
P05120	SERPINB2	Plasminogen activator inhibitor 2	79	FTSC(PF-06672131-phosphonate)GFMQQ	(blank)	2	869.32	18.374	454434944
P05120	SERPINB2	Plasminogen activator inhibitor 2	79	TSC(PF-06672131-phosphonate)GFMQQ	(blank)	2	795.782	18.297	415647392
P05141	SLC25A5	ADP/ATP translocase 2	129	ASGGAAGATSLC(PF-06672131-phosphonate)F	sp|P12235|ADT1_HUMAN, sp|P12236|ADT3_HUMAN	3	601.24	25.077	209658832
P05141	SLC25A5	ADP/ATP translocase 2	129	ASGGAAGATSLC(PF-06672131-phosphonate)FVYPLD	sp|P12235|ADT1_HUMAN, sp|P12236|ADT3_HUMAN	2	1195.01	33.253	203120592
P05141	SLC25A5	ADP/ATP translocase 2	129	ASGGAAGATSLC(PF-06672131-phosphonate)FVYPLD	sp|P12235|ADT1_HUMAN, sp|P12236|ADT3_HUMAN	2	1195.51	39.095	203120592
P05141	SLC25A5	ADP/ATP translocase 2	129	ASGGAAGATSLC(PF-06672131-phosphonate)FVYPLD	sp|P12235|ADT1_HUMAN, sp|P12236|ADT3_HUMAN	3	797.005	30.39	1444737410
P05141	SLC25A5	ADP/ATP translocase 2	129	ASGGAAGATSLC(PF-06672131-phosphonate)FVYPLD	sp|P12235|ADT1_HUMAN, sp|P12236|ADT3_HUMAN	3	797.006	34.742	1443945090
P05141	SLC25A5	ADP/ATP translocase 2	129	ASGGAAGATSLC(PF-06672131-phosphonate)FVYPLD	sp|P12235|ADT1_HUMAN, sp|P12236|ADT3_HUMAN	3	797.006	29.606	1460615810
P05141	SLC25A5	ADP/ATP translocase 2	129	ATSLC(PF-06672131-phosphonate)FVYPLD	sp|P12235|ADT1_HUMAN, sp|P12236|ADT3_HUMAN	3	639.936	15.071	87143776
P05141	SLC25A5	ADP/ATP translocase 2	129	C(PF-06672131-phosphonate)FVYPLD	sp|P12235|ADT1_HUMAN, sp|P12236|ADT3_HUMAN	2	773.303	12.524	73976344
P05141	SLC25A5	ADP/ATP translocase 2	129	NLASGGAAGATSLC(PF-06672131-phosphonate)FVYPLD	sp|P12235|ADT1_HUMAN, sp|P12236|ADT3_HUMAN	3	873.049	23.056	0
P05141	SLC25A5	ADP/ATP translocase 2	129	NLASGGAAGATSLC(PF-06672131-phosphonate)FVYPLD	sp|P12235|ADT1_HUMAN, sp|P12236|ADT3_HUMAN	3	873.049	41.071	0
P05161	ISG15	Ubiquitin-like protein ISG15	78	LVVDKC(PF-06672131-phosphonate)DEPLSIL	(blank)	3	711.664	29.555	219328784
P05161	ISG15	Ubiquitin-like protein ISG15	78	LVVDKC(PF-06672131-phosphonate)DEPLSIL	(blank)	3	711.665	23.525	192859344
P05386	RPLP1	60S acidic ribosomal protein P1	61	IC(PF-06672131-phosphonate)NVGAGGPAPAAGAAPAGGPAPST	(blank)	3	908.075	26.955	0
P05386	RPLP1	60S acidic ribosomal protein P1	61	IGSLIC(PF-06672131-phosphonate)NVGAGGPAPAAGAAPAGGPAP	(blank)	3	968.452	71.268	451374368
P05386	RPLP1	60S acidic ribosomal protein P1	61	IGSLIC(PF-06672131-phosphonate)NVGAGGPAPAAGAAPAGGPAP	(blank)	3	968.452	27.501	135842656
P05386	RPLP1	60S acidic ribosomal protein P1	61	IGSLIC(PF-06672131-phosphonate)NVGAGGPAPAAGAAPAGGPAP	(blank)	3	969.119	46.569	135842656
P05386	RPLP1	60S acidic ribosomal protein P1	61	IGSLIC(PF-06672131-phosphonate)NVGAGGPAPAAGAAPAGGPAPST	(blank)	3	1031.48	62.133	0
P05386	RPLP1	60S acidic ribosomal protein P1	61	NVNIGSLIC(PF-06672131-phosphonate)NVGAGGPAPAAGAA	(blank)	3	895.086	39.047	0
P05386	RPLP1	60S acidic ribosomal protein P1	61	NVNIGSLIC(PF-06672131-phosphonate)NVGAGGPAPAAGAAPAGGPAP	(blank)	3	1077.5	71.543	482229344
P05386	RPLP1	60S acidic ribosomal protein P1	61	NVNIGSLIC(PF-06672131-phosphonate)NVGAGGPAPAAGAAPAGGPAP	(blank)	3	1077.84	80.015	0
P05386	RPLP1	60S acidic ribosomal protein P1	61	NVNIGSLIC(PF-06672131-phosphonate)NVGAGGPAPAAGAAPAGGPAP	(blank)	4	808.378	66.875	286486208
P05386	RPLP1	60S acidic ribosomal protein P1	61	NVNIGSLIC(PF-06672131-phosphonate)NVGAGGPAPAAGAAPAGGPAP	(blank)	4	808.629	56.893	0
P05386	RPLP1	60S acidic ribosomal protein P1	61	SLIC(PF-06672131-phosphonate)NVGAGGPAPAAGAAPAGGPAP	(blank)	3	912.084	47.452	227885648
P05386	RPLP1	60S acidic ribosomal protein P1	61	VNIGSLIC(PF-06672131-phosphonate)NVGAGGPAPAAGAA	(blank)	3	857.061	19.039	125047848
P05386	RPLP1	60S acidic ribosomal protein P1	61	VNIGSLIC(PF-06672131-phosphonate)NVGAGGPAPAAGAA	(blank)	3	857.394	50.572	130809032
P05386	RPLP1	60S acidic ribosomal protein P1	61	VNIGSLIC(PF-06672131-phosphonate)NVGAGGPAPAAGAAPAGG	(blank)	3	951.443	27.411	0
P05386	RPLP1	60S acidic ribosomal protein P1	61	VNIGSLIC(PF-06672131-phosphonate)NVGAGGPAPAAGAAPAGGPA	(blank)	3	1007.81	26.883	0
P05386	RPLP1	60S acidic ribosomal protein P1	61	VNIGSLIC(PF-06672131-phosphonate)NVGAGGPAPAAGAAPAGGPAP	(blank)	3	1039.49	60.718	830577860
P05386	RPLP1	60S acidic ribosomal protein P1	61	VNIGSLIC(PF-06672131-phosphonate)NVGAGGPAPAAGAAPAGGPAP	(blank)	3	1039.82	64.247	301324672
P05386	RPLP1	60S acidic ribosomal protein P1	61	VNIGSLIC(PF-06672131-phosphonate)NVGAGGPAPAAGAAPAGGPAP	(blank)	4	779.868	60.253	396298656
P05386	RPLP1	60S acidic ribosomal protein P1	61	VNIGSLIC(PF-06672131-phosphonate)NVGAGGPAPAAGAAPAGGPAP	(blank)	4	779.869	54.946	0
P05388	RPLP0	60S acidic ribosomal protein P0	27	LDDYPKC(PF-06672131-phosphonate)FIVG	sp|Q8NHW5|RLA0L_HUMAN	3	653.612	18.403	1030147070
P05388	RPLP0	60S acidic ribosomal protein P0	27	LDDYPKC(PF-06672131-phosphonate)FIVG	sp|Q8NHW5|RLA0L_HUMAN	3	653.613	18.754	1063751100
P05388	RPLP0	60S acidic ribosomal protein P0	27	LDDYPKC(PF-06672131-phosphonate)FIVGAD	sp|Q8NHW5|RLA0L_HUMAN	2	1073.45	20.316	292188864
P05388	RPLP0	60S acidic ribosomal protein P0	27	LDDYPKC(PF-06672131-phosphonate)FIVGAD	sp|Q8NHW5|RLA0L_HUMAN	3	715.634	24.789	1123730940
P05388	RPLP0	60S acidic ribosomal protein P0	27	LDDYPKC(PF-06672131-phosphonate)FIVGAD	sp|Q8NHW5|RLA0L_HUMAN	4	536.978	13.869	295581376
P06703	S100A6	Protein S100-A6	3	(N-term acetylation)AC(PF-06672131-phosphonate)PLDQ	(blank)	2	689.253	13.237	2716369150
P06703	S100A6	Protein S100-A6	3	(N-term acetylation)AC(PF-06672131-phosphonate)PLDQ	(blank)	2	689.253	13.401	2703546110
P06703	S100A6	Protein S100-A6	3	(N-term acetylation)AC(PF-06672131-phosphonate)PLDQA	(blank)	2	724.773	13.702	10370734100
P06730	EIF4E	Eukaryotic translation initiation factor 4E	89	SSNLMPGC(PF-06672131-phosphonate)D	(blank)	2	806.788	17.285	190805376
P06730	EIF4E	Eukaryotic translation initiation factor 4E	89	SSNLMPGC(PF-06672131-phosphonate)DYSL	(blank)	2	988.877	14.194	0
P06733	ENO1	Alpha-enolase	119	AVC(PF-06672131-phosphonate)KAGAVEKGVPL	(blank)	3	677.658	20.161	0
P06733	ENO1	Alpha-enolase	119	LAVC(PF-06672131-phosphonate)KAGAVE	(blank)	3	550.578	18.751	257415504
P06748	NPM1	Nucleophosmin	21	FGC(PF-06672131-phosphonate)ELKADKDYHF	(blank)	3	754.645	13.448	0
P06748	NPM1	Nucleophosmin	21	FGC(PF-06672131-phosphonate)ELKADKDYHF	(blank)	4	566.236	20.829	0
P06748	NPM1	Nucleophosmin	21	FGC(PF-06672131-phosphonate)ELKADKDYHF	(blank)	4	566.238	20.877	333328800
P06748	NPM1	Nucleophosmin	21	FGC(PF-06672131-phosphonate)ELKADKDYHF	(blank)	4	566.485	20.303	364265312
P06748	NPM1	Nucleophosmin	21	FGC(PF-06672131-phosphonate)ELKADKDYHF	(blank)	5	453.19	17.635	89456920
P06748	NPM1	Nucleophosmin	21	FGC(PF-06672131-phosphonate)ELKADKDYHF	(blank)	5	453.391	15.63	0
P06748	NPM1	Nucleophosmin	275	INYVKNC(PF-06672131-phosphonate)FRM(Oxidation)TDQE	(blank)	2	1233.51	13.31	139550656
P06748	NPM1	Nucleophosmin	275	INYVKNC(PF-06672131-phosphonate)FRM(Oxidation)TDQE	(blank)	3	822.674	23.537	561144700
P06748	NPM1	Nucleophosmin	275	INYVKNC(PF-06672131-phosphonate)FRM(Oxidation)TDQE	(blank)	3	823.011	32.336	381569440
P06748	NPM1	Nucleophosmin	275	INYVKNC(PF-06672131-phosphonate)FRM(Oxidation)TDQEA	(blank)	3	846.355	20.713	205524592
P06748	NPM1	Nucleophosmin	275	INYVKNC(PF-06672131-phosphonate)FRMTDQ	(blank)	4	580.998	16.802	283559872
P06748	NPM1	Nucleophosmin	275	INYVKNC(PF-06672131-phosphonate)FRMTDQ	(blank)	4	581	17.135	466400288
P06748	NPM1	Nucleophosmin	275	INYVKNC(PF-06672131-phosphonate)FRMTDQE	(blank)	2	1225.51	12.409	817599680
P06748	NPM1	Nucleophosmin	275	INYVKNC(PF-06672131-phosphonate)FRMTDQE	(blank)	2	1225.51	18.707	330142368
P06748	NPM1	Nucleophosmin	275	INYVKNC(PF-06672131-phosphonate)FRMTDQE	(blank)	2	1226.01	15.042	330142368
P06748	NPM1	Nucleophosmin	275	INYVKNC(PF-06672131-phosphonate)FRMTDQE	(blank)	3	817.342	29.915	1193451010
P06748	NPM1	Nucleophosmin	275	INYVKNC(PF-06672131-phosphonate)FRMTDQE	(blank)	3	817.677	25.983	2678791680
P06748	NPM1	Nucleophosmin	275	INYVKNC(PF-06672131-phosphonate)FRMTDQEA	(blank)	2	1261.03	12.899	147122880
P06748	NPM1	Nucleophosmin	275	INYVKNC(PF-06672131-phosphonate)FRMTDQEA	(blank)	2	1261.03	16.828	147122880
P06748	NPM1	Nucleophosmin	275	INYVKNC(PF-06672131-phosphonate)FRMTDQEA	(blank)	2	1261.03	15.135	169438240
P06748	NPM1	Nucleophosmin	275	INYVKNC(PF-06672131-phosphonate)FRMTDQEA	(blank)	3	841.023	27.149	668622080
P06748	NPM1	Nucleophosmin	275	INYVKNC(PF-06672131-phosphonate)FRMTDQEA	(blank)	3	841.024	20.772	546316800
P06748	NPM1	Nucleophosmin	275	VKNC(PF-06672131-phosphonate)FRMTDQE	(blank)	3	687.277	14.931	479825152
P07195	LDHB	L-lactate dehydrogenase B chain	294	LSLPC(PF-06672131-phosphonate)ILNA	(blank)	2	816.873	18.976	2667600640
P07195	LDHB	L-lactate dehydrogenase B chain	294	LSLPC(PF-06672131-phosphonate)ILNA	(blank)	3	544.916	11.772	9596829700
P07195	LDHB	L-lactate dehydrogenase B chain	294	LSLPC(PF-06672131-phosphonate)ILNA	(blank)	3	544.916	12.884	5901178900
P07195	LDHB	L-lactate dehydrogenase B chain	294	LSLPC(PF-06672131-phosphonate)ILNA	(blank)	3	544.916	14.076	5929611800
P07195	LDHB	L-lactate dehydrogenase B chain	294	LSLPC(PF-06672131-phosphonate)ILNA	(blank)	3	544.916	13.751	9765492700
P07195	LDHB	L-lactate dehydrogenase B chain	294	LSLPC(PF-06672131-phosphonate)ILNA	(blank)	3	545.245	17.097	9336978400
P07355	ANXA2	Annexin A2	133	IEIIC(PF-06672131-phosphonate)SRTNQ	sp|A6NMY6|AXA2L_HUMAN	3	622.609	23.799	470412896
P07355	ANXA2	Annexin A2	133	IEIIC(PF-06672131-phosphonate)SRTNQE	sp|A6NMY6|AXA2L_HUMAN	2	998.429	14.635	365770656
P07355	ANXA2	Annexin A2	133	IEIIC(PF-06672131-phosphonate)SRTNQE	sp|A6NMY6|AXA2L_HUMAN	3	665.622	18.691	986714370
P07355	ANXA2	Annexin A2	133	IEIIC(PF-06672131-phosphonate)SRTNQEL	sp|A6NMY6|AXA2L_HUMAN	2	1054.47	22.972	658697020
P07355	ANXA2	Annexin A2	133	IEIIC(PF-06672131-phosphonate)SRTNQEL	sp|A6NMY6|AXA2L_HUMAN	3	703.317	28.14	2282528510
P07355	ANXA2	Annexin A2	133	IEIIC(PF-06672131-phosphonate)SRTNQEL	sp|A6NMY6|AXA2L_HUMAN	3	703.317	23.348	2282528510
P07355	ANXA2	Annexin A2	133	IEIIC(PF-06672131-phosphonate)SRTNQEL	sp|A6NMY6|AXA2L_HUMAN	4	527.988	18.028	764920000
P07355	ANXA2	Annexin A2	262	NLVQC(PF-06672131-phosphonate)IQNKPLY	(blank)	2	1061.49	21.053	0
P07355	ANXA2	Annexin A2	262	NLVQC(PF-06672131-phosphonate)IQNKPLY	(blank)	2	1061.99	14.932	0
P07355	ANXA2	Annexin A2	262	NLVQC(PF-06672131-phosphonate)IQNKPLY	(blank)	3	707.994	21.75	335064256
P07355	ANXA2	Annexin A2	262	NLVQC(PF-06672131-phosphonate)IQNKPLY	(blank)	3	707.995	24.405	409541152
P07355	ANXA2	Annexin A2	262	NLVQC(PF-06672131-phosphonate)IQNKPLYF	(blank)	3	757.02	16.866	258182816
P07355	ANXA2	Annexin A2	262	VQC(PF-06672131-phosphonate)IQNKPLY	(blank)	2	947.924	23.34	385244800
P07355	ANXA2	Annexin A2	262	VQC(PF-06672131-phosphonate)IQNKPLY	(blank)	2	948.424	22.658	1318325250
P07355	ANXA2	Annexin A2	262	VQC(PF-06672131-phosphonate)IQNKPLY	(blank)	3	632.287	19.549	1469572610
P07355	ANXA2	Annexin A2	262	VQC(PF-06672131-phosphonate)IQNKPLY	(blank)	3	632.287	17.392	4134503170
P07355	ANXA2	Annexin A2	262	VQC(PF-06672131-phosphonate)IQNKPLY	(blank)	3	632.944	14.292	0
P07355	ANXA2	Annexin A2	262	VQC(PF-06672131-phosphonate)IQNKPLY	(blank)	4	474.466	15.784	1424274820
P07355	ANXA2	Annexin A2	262	VQC(PF-06672131-phosphonate)IQNKPLY	(blank)	4	474.466	17.71	483242208
P07355	ANXA2	Annexin A2	262	VQC(PF-06672131-phosphonate)IQNKPLYF	(blank)	2	1021.46	20.978	254992080
P07355	ANXA2	Annexin A2	262	VQC(PF-06672131-phosphonate)IQNKPLYF	(blank)	2	1021.96	18.707	139861536
P07355	ANXA2	Annexin A2	262	VQC(PF-06672131-phosphonate)IQNKPLYF	(blank)	3	681.308	17.235	771813310
P07355	ANXA2	Annexin A2	262	VQC(PF-06672131-phosphonate)IQNKPLYF	(blank)	3	681.309	20.215	518927008
P07355	ANXA2	Annexin A2	262	VQC(PF-06672131-phosphonate)IQNKPLYF	(blank)	4	511.482	14.788	264003264
P07355	ANXA2	Annexin A2	9	(N-term acetylation)STVHEILC(PF-06672131-phosphonate)KLSL	sp|A6NMY6|AXA2L_HUMAN	3	691.991	20.206	57364164
P07355	ANXA2	Annexin A2	9	(N-term acetylation)STVHEILC(PF-06672131-phosphonate)KLSL	sp|A6NMY6|AXA2L_HUMAN	3	692.322	33.307	311582400
P07355	ANXA2	Annexin A2	9	(N-term acetylation)STVHEILC(PF-06672131-phosphonate)KLSL	sp|A6NMY6|AXA2L_HUMAN	4	519.744	15.311	120784272
P07355	ANXA2	Annexin A2	9	(N-term acetylation)STVHEILC(PF-06672131-phosphonate)KLSL	sp|A6NMY6|AXA2L_HUMAN	4	519.744	20.733	120784272
P07384	CAPN1	Calpain-1 catalytic subunit	351	EIC(PF-06672131-phosphonate)NLTPDAL	sp|O14815|CAN9_HUMAN	2	889.368	14.622	0
P07384	CAPN1	Calpain-1 catalytic subunit	351	EIC(PF-06672131-phosphonate)NLTPDAL	sp|O14815|CAN9_HUMAN	3	593.251	17.683	0
P07437	TUBB	Tubulin beta chain	303	TQQVFDAKNM(Oxidation)MAAC(PF-06672131-phosphonate)DPRHGRY	(blank)	5	629.667	12.556	0
P07437	TUBB	Tubulin beta chain	303	VFDAKNM(Oxidation)MAAC(PF-06672131-phosphonate)DPRHGRY	(blank)	5	558.236	13.504	0
P07814	EPRS1	Bifunctional glutamate/proline--tRNA ligase	1309	VIIPC(PF-06672131-phosphonate)GITNA	(blank)	3	563.924	15.64	347772800
P07814	EPRS1	Bifunctional glutamate/proline--tRNA ligase	1309	VIIPC(PF-06672131-phosphonate)GITNAL	(blank)	3	601.953	18.841	0
P07900	HSP90AA1	Heat shock protein HSP 90-alpha	374	IM(Oxidation)DNC(PF-06672131-phosphonate)EELIPEY	sp|Q58FG1|HS904_HUMAN	3	725.279	18.613	137406896
P07900	HSP90AA1	Heat shock protein HSP 90-alpha	374	IM(Oxidation)DNC(PF-06672131-phosphonate)EELIPEY	sp|Q58FG1|HS904_HUMAN	3	725.613	19.195	169579200
P07900	HSP90AA1	Heat shock protein HSP 90-alpha	374	IMDNC(PF-06672131-phosphonate)E	sp|Q58FG1|HS904_HUMAN	2	707.238	14.99	491535232
P07900	HSP90AA1	Heat shock protein HSP 90-alpha	374	IMDNC(PF-06672131-phosphonate)EEL	sp|Q58FG1|HS904_HUMAN	2	828.3	14.865	694440700
P07900	HSP90AA1	Heat shock protein HSP 90-alpha	374	IMDNC(PF-06672131-phosphonate)EELIPEY	sp|Q58FG1|HS904_HUMAN	2	1079.42	13.72	312910592
P07900	HSP90AA1	Heat shock protein HSP 90-alpha	374	IMDNC(PF-06672131-phosphonate)EELIPEY	sp|Q58FG1|HS904_HUMAN	3	719.947	17.052	608844290
P07900	HSP90AA1	Heat shock protein HSP 90-alpha	374	IMDNC(PF-06672131-phosphonate)EELIPEY	sp|Q58FG1|HS904_HUMAN	3	719.951	18.308	551526780
P08047	SP1	Transcription factor Sp1	755	AIC(PF-06672131-phosphonate)PEGIARL	(blank)	3	577.928	13.935	2729667580
P08047	SP1	Transcription factor Sp1	755	AIC(PF-06672131-phosphonate)PEGIARL	(blank)	4	433.699	19.102	338558464
P08047	SP1	Transcription factor Sp1	755	EAIC(PF-06672131-phosphonate)PEGIARL	(blank)	2	931.413	18.246	597087170
P08047	SP1	Transcription factor Sp1	755	EAIC(PF-06672131-phosphonate)PEGIARL	(blank)	3	620.944	16.75	2643398140
P08047	SP1	Transcription factor Sp1	755	EAIC(PF-06672131-phosphonate)PEGIARL	(blank)	4	465.96	18.786	342457792
P08047	SP1	Transcription factor Sp1	755	MEAIC(PF-06672131-phosphonate)PEGIARL	(blank)	3	664.622	24.514	489361024
P08047	SP1	Transcription factor Sp1	755	MEAIC(PF-06672131-phosphonate)PEGIARL	(blank)	4	498.72	23.898	0
P08237	PFKM	ATP-dependent 6-phosphofructokinase, muscle type	519	M(Oxidation)EGRKQFDELC(PF-06672131-phosphonate)IPF	(blank)	4	605.508	17.145	0
P08237	PFKM	ATP-dependent 6-phosphofructokinase, muscle type	519	MEGRKQFDELC(PF-06672131-phosphonate)IPF	(blank)	3	801.348	14.458	0
P08237	PFKM	ATP-dependent 6-phosphofructokinase, muscle type	519	MEGRKQFDELC(PF-06672131-phosphonate)IPF	(blank)	4	601.258	21.426	166732000
P08237	PFKM	ATP-dependent 6-phosphofructokinase, muscle type	577	TMGGYC(PF-06672131-phosphonate)GYL	sp|P17858|PFKAL_HUMAN, sp|Q01813|PFKAP_HUMAN	2	828.302	12.583	0
P08237	PFKM	ATP-dependent 6-phosphofructokinase, muscle type	577	TMGGYC(PF-06672131-phosphonate)GYL	sp|P17858|PFKAL_HUMAN, sp|Q01813|PFKAP_HUMAN	3	551.87	12.757	147829152
P08238	HSP90AB1	Heat shock protein HSP 90-beta	366	DSC(PF-06672131-phosphonate)DELIPEY	sp|Q58FF7|H90B3_HUMAN	2	937.349	14.114	894898500
P08238	HSP90AB1	Heat shock protein HSP 90-beta	366	DSC(PF-06672131-phosphonate)DELIPEY	sp|Q58FF7|H90B3_HUMAN	3	624.9	12.222	0
P08238	HSP90AB1	Heat shock protein HSP 90-beta	366	DSC(PF-06672131-phosphonate)DELIPEY	sp|Q58FF7|H90B3_HUMAN	3	624.902	17.193	1318484480
P08238	HSP90AB1	Heat shock protein HSP 90-beta	366	DSC(PF-06672131-phosphonate)DELIPEY	sp|Q58FF7|H90B3_HUMAN	3	625.57	14.103	0
P08238	HSP90AB1	Heat shock protein HSP 90-beta	366	DSC(PF-06672131-phosphonate)DELIPEYL	sp|Q58FF7|H90B3_HUMAN	2	993.388	14.912	57181624
P08238	HSP90AB1	Heat shock protein HSP 90-beta	366	DSC(PF-06672131-phosphonate)DELIPEYL	sp|Q58FF7|H90B3_HUMAN	3	662.594	15.944	146011952
P08238	HSP90AB1	Heat shock protein HSP 90-beta	366	DSC(PF-06672131-phosphonate)DELIPEYL	sp|Q58FF7|H90B3_HUMAN	3	662.925	15.669	148530368
P08238	HSP90AB1	Heat shock protein HSP 90-beta	366	DSC(PF-06672131-phosphonate)DELIPEYL	sp|Q58FF7|H90B3_HUMAN	3	662.925	18.485	148530368
P08238	HSP90AB1	Heat shock protein HSP 90-beta	366	IM(Oxidation)DSC(PF-06672131-phosphonate)D	sp|Q58FF7|H90B3_HUMAN	2	694.721	15.32	474079840
P08238	HSP90AB1	Heat shock protein HSP 90-beta	366	IM(Oxidation)DSC(PF-06672131-phosphonate)D	sp|Q58FF7|H90B3_HUMAN	2	694.722	15.285	332744576
P08238	HSP90AB1	Heat shock protein HSP 90-beta	366	IM(Oxidation)DSC(PF-06672131-phosphonate)DELIPEY	sp|Q58FF7|H90B3_HUMAN	2	1066.91	17.846	210792752
P08238	HSP90AB1	Heat shock protein HSP 90-beta	366	IM(Oxidation)DSC(PF-06672131-phosphonate)DELIPEY	sp|Q58FF7|H90B3_HUMAN	2	1066.91	19.997	203848528
P08238	HSP90AB1	Heat shock protein HSP 90-beta	366	IM(Oxidation)DSC(PF-06672131-phosphonate)DELIPEY	sp|Q58FF7|H90B3_HUMAN	3	711.608	24.69	522335904
P08238	HSP90AB1	Heat shock protein HSP 90-beta	366	IM(Oxidation)DSC(PF-06672131-phosphonate)DELIPEY	sp|Q58FF7|H90B3_HUMAN	3	711.609	18.674	305401344
P08238	HSP90AB1	Heat shock protein HSP 90-beta	366	IM(Oxidation)DSC(PF-06672131-phosphonate)DELIPEYL	sp|Q58FF7|H90B3_HUMAN	2	1123.45	23.528	44988908
P08238	HSP90AB1	Heat shock protein HSP 90-beta	366	IM(Oxidation)DSC(PF-06672131-phosphonate)DELIPEYL	sp|Q58FF7|H90B3_HUMAN	3	749.303	23.837	324059168
P08238	HSP90AB1	Heat shock protein HSP 90-beta	366	IM(Oxidation)DSC(PF-06672131-phosphonate)DELIPEYL	sp|Q58FF7|H90B3_HUMAN	3	749.634	18.398	313614528
P08238	HSP90AB1	Heat shock protein HSP 90-beta	366	IMDSC(PF-06672131-phosphonate)D	sp|Q58FF7|H90B3_HUMAN	2	686.725	13.915	2456486140
P08238	HSP90AB1	Heat shock protein HSP 90-beta	366	IMDSC(PF-06672131-phosphonate)D	sp|Q58FF7|H90B3_HUMAN	2	686.726	13.878	1303165060
P08238	HSP90AB1	Heat shock protein HSP 90-beta	366	IMDSC(PF-06672131-phosphonate)DEL	sp|Q58FF7|H90B3_HUMAN	2	807.797	19.011	0
P08238	HSP90AB1	Heat shock protein HSP 90-beta	366	IMDSC(PF-06672131-phosphonate)DEL	sp|Q58FF7|H90B3_HUMAN	2	808.291	16.29	950684670
P08238	HSP90AB1	Heat shock protein HSP 90-beta	366	IMDSC(PF-06672131-phosphonate)DEL	sp|Q58FF7|H90B3_HUMAN	3	538.862	10.535	1060826300
P08238	HSP90AB1	Heat shock protein HSP 90-beta	366	IMDSC(PF-06672131-phosphonate)DELIPEY	sp|Q58FF7|H90B3_HUMAN	2	1059.41	17.524	700859260
P08238	HSP90AB1	Heat shock protein HSP 90-beta	366	IMDSC(PF-06672131-phosphonate)DELIPEY	sp|Q58FF7|H90B3_HUMAN	2	1059.41	16.027	1129464320
P08238	HSP90AB1	Heat shock protein HSP 90-beta	366	IMDSC(PF-06672131-phosphonate)DELIPEY	sp|Q58FF7|H90B3_HUMAN	3	706.271	17.193	1024829760
P08238	HSP90AB1	Heat shock protein HSP 90-beta	366	IMDSC(PF-06672131-phosphonate)DELIPEY	sp|Q58FF7|H90B3_HUMAN	3	706.272	13.636	0
P08238	HSP90AB1	Heat shock protein HSP 90-beta	366	IMDSC(PF-06672131-phosphonate)DELIPEY	sp|Q58FF7|H90B3_HUMAN	3	706.608	15.6	2410702080
P08238	HSP90AB1	Heat shock protein HSP 90-beta	366	IMDSC(PF-06672131-phosphonate)DELIPEY	sp|Q58FF7|H90B3_HUMAN	3	706.609	18.549	3247174910
P08238	HSP90AB1	Heat shock protein HSP 90-beta	366	IMDSC(PF-06672131-phosphonate)DELIPEYL	sp|Q58FF7|H90B3_HUMAN	3	743.969	23.705	244294960
P08238	HSP90AB1	Heat shock protein HSP 90-beta	366	IMDSC(PF-06672131-phosphonate)DELIPEYL	sp|Q58FF7|H90B3_HUMAN	3	743.97	18.527	244294960
P08238	HSP90AB1	Heat shock protein HSP 90-beta	366	IMDSC(PF-06672131-phosphonate)DELIPEYLN	sp|Q58FF7|H90B3_HUMAN	3	781.985	16.007	0
P08238	HSP90AB1	Heat shock protein HSP 90-beta	521	M(Oxidation)TEPIDEYC(PF-06672131-phosphonate)VQQ	sp|Q58FF7|H90B3_HUMAN	2	1080.91	34.11	295692032
P08238	HSP90AB1	Heat shock protein HSP 90-beta	521	M(Oxidation)TEPIDEYC(PF-06672131-phosphonate)VQQ	sp|Q58FF7|H90B3_HUMAN	3	721.281	29.413	546514940
P08238	HSP90AB1	Heat shock protein HSP 90-beta	521	M(Oxidation)TEPIDEYC(PF-06672131-phosphonate)VQQL	sp|Q58FF7|H90B3_HUMAN	2	1137.45	34.629	232796976
P08238	HSP90AB1	Heat shock protein HSP 90-beta	521	M(Oxidation)TEPIDEYC(PF-06672131-phosphonate)VQQL	sp|Q58FF7|H90B3_HUMAN	3	758.639	27.892	700911300
P08238	HSP90AB1	Heat shock protein HSP 90-beta	521	M(Oxidation)TEPIDEYC(PF-06672131-phosphonate)VQQLKE	sp|Q58FF7|H90B3_HUMAN	3	844.35	40.002	369250688
P08238	HSP90AB1	Heat shock protein HSP 90-beta	521	M(Oxidation)TEPIDEYC(PF-06672131-phosphonate)VQQLKE	sp|Q58FF7|H90B3_HUMAN	4	633.514	21.376	308733888
P08238	HSP90AB1	Heat shock protein HSP 90-beta	521	MTEPIDEYC(PF-06672131-phosphonate)VQQ	sp|Q58FF7|H90B3_HUMAN	2	1073.41	27.328	1212460290
P08238	HSP90AB1	Heat shock protein HSP 90-beta	521	MTEPIDEYC(PF-06672131-phosphonate)VQQ	sp|Q58FF7|H90B3_HUMAN	3	715.944	29.576	2853469180
P08238	HSP90AB1	Heat shock protein HSP 90-beta	521	MTEPIDEYC(PF-06672131-phosphonate)VQQ	sp|Q58FF7|H90B3_HUMAN	3	715.946	15.226	2741435390
P08238	HSP90AB1	Heat shock protein HSP 90-beta	521	MTEPIDEYC(PF-06672131-phosphonate)VQQL	sp|Q58FF7|H90B3_HUMAN	2	1129.45	32.016	750766140
P08238	HSP90AB1	Heat shock protein HSP 90-beta	521	MTEPIDEYC(PF-06672131-phosphonate)VQQL	sp|Q58FF7|H90B3_HUMAN	3	753.307	31.145	5272446000
P08238	HSP90AB1	Heat shock protein HSP 90-beta	521	MTEPIDEYC(PF-06672131-phosphonate)VQQLKE	sp|Q58FF7|H90B3_HUMAN	2	1258.02	27.406	375349408
P08238	HSP90AB1	Heat shock protein HSP 90-beta	521	MTEPIDEYC(PF-06672131-phosphonate)VQQLKE	sp|Q58FF7|H90B3_HUMAN	3	839.353	44.57	1700715900
P08238	HSP90AB1	Heat shock protein HSP 90-beta	521	MTEPIDEYC(PF-06672131-phosphonate)VQQLKE	sp|Q58FF7|H90B3_HUMAN	4	629.766	27.969	1408898300
P08238	HSP90AB1	Heat shock protein HSP 90-beta	521	PIDEYC(PF-06672131-phosphonate)VQQ	sp|P07900|HS90A_HUMAN, sp|Q58FF6|H90B4_HUMAN, sp|Q58FF7|H90B3_HUMAN, sp|Q58FG1|HS904_HUMAN	2	892.347	23.683	277588864
P08238	HSP90AB1	Heat shock protein HSP 90-beta	521	PIDEYC(PF-06672131-phosphonate)VQQ	sp|P07900|HS90A_HUMAN, sp|Q58FF6|H90B4_HUMAN, sp|Q58FF7|H90B3_HUMAN, sp|Q58FG1|HS904_HUMAN	3	595.234	15.669	535133024
P08238	HSP90AB1	Heat shock protein HSP 90-beta	521	PIDEYC(PF-06672131-phosphonate)VQQL	sp|P07900|HS90A_HUMAN, sp|Q58FF6|H90B4_HUMAN, sp|Q58FF7|H90B3_HUMAN, sp|Q58FG1|HS904_HUMAN	2	948.89	22.98	258995248
P08238	HSP90AB1	Heat shock protein HSP 90-beta	521	PIDEYC(PF-06672131-phosphonate)VQQL	sp|P07900|HS90A_HUMAN, sp|Q58FF6|H90B4_HUMAN, sp|Q58FF7|H90B3_HUMAN, sp|Q58FG1|HS904_HUMAN	3	632.929	15.455	1165785470
P08238	HSP90AB1	Heat shock protein HSP 90-beta	521	PIDEYC(PF-06672131-phosphonate)VQQLKE	sp|P07900|HS90A_HUMAN, sp|Q58FF6|H90B4_HUMAN, sp|Q58FF7|H90B3_HUMAN, sp|Q58FG1|HS904_HUMAN	3	718.642	23.048	533543680
P08238	HSP90AB1	Heat shock protein HSP 90-beta	521	PIDEYC(PF-06672131-phosphonate)VQQLKE	sp|P07900|HS90A_HUMAN, sp|Q58FF6|H90B4_HUMAN, sp|Q58FF7|H90B3_HUMAN, sp|Q58FG1|HS904_HUMAN	4	539.234	13.969	443807104
P08238	HSP90AB1	Heat shock protein HSP 90-beta	521	YC(PF-06672131-phosphonate)VQQLKE	sp|P07900|HS90A_HUMAN, sp|Q58FF6|H90B4_HUMAN, sp|Q58FF7|H90B3_HUMAN, sp|Q58FG0|HS905_HUMAN, sp|Q58FG1|HS904_HUMAN	2	850.354	17.089	5496299500
P08238	HSP90AB1	Heat shock protein HSP 90-beta	521	YC(PF-06672131-phosphonate)VQQLKE	sp|P07900|HS90A_HUMAN, sp|Q58FF6|H90B4_HUMAN, sp|Q58FF7|H90B3_HUMAN, sp|Q58FG0|HS905_HUMAN, sp|Q58FG1|HS904_HUMAN	2	850.355	15.883	5496299500
P08238	HSP90AB1	Heat shock protein HSP 90-beta	521	YC(PF-06672131-phosphonate)VQQLKE	sp|P07900|HS90A_HUMAN, sp|Q58FF6|H90B4_HUMAN, sp|Q58FF7|H90B3_HUMAN, sp|Q58FG0|HS905_HUMAN, sp|Q58FG1|HS904_HUMAN	2	850.356	17.074	5541411300
P08238	HSP90AB1	Heat shock protein HSP 90-beta	521	YC(PF-06672131-phosphonate)VQQLKE	sp|P07900|HS90A_HUMAN, sp|Q58FF6|H90B4_HUMAN, sp|Q58FF7|H90B3_HUMAN, sp|Q58FG0|HS905_HUMAN, sp|Q58FG1|HS904_HUMAN	3	567.239	11.554	17459515400
P08238	HSP90AB1	Heat shock protein HSP 90-beta	521	YC(PF-06672131-phosphonate)VQQLKE	sp|P07900|HS90A_HUMAN, sp|Q58FF6|H90B4_HUMAN, sp|Q58FF7|H90B3_HUMAN, sp|Q58FG0|HS905_HUMAN, sp|Q58FG1|HS904_HUMAN	3	567.239	11.659	17459515400
P08238	HSP90AB1	Heat shock protein HSP 90-beta	521	YC(PF-06672131-phosphonate)VQQLKE	sp|P07900|HS90A_HUMAN, sp|Q58FF6|H90B4_HUMAN, sp|Q58FF7|H90B3_HUMAN, sp|Q58FG0|HS905_HUMAN, sp|Q58FG1|HS904_HUMAN	3	567.24	15.047	17525049300
P08238	HSP90AB1	Heat shock protein HSP 90-beta	521	YC(PF-06672131-phosphonate)VQQLKE	sp|P07900|HS90A_HUMAN, sp|Q58FF6|H90B4_HUMAN, sp|Q58FF7|H90B3_HUMAN, sp|Q58FG0|HS905_HUMAN, sp|Q58FG1|HS904_HUMAN	4	425.682	14.484	1826016380
P08238	HSP90AB1	Heat shock protein HSP 90-beta	564	ENLC(PF-06672131-phosphonate)KLM(Oxidation)KEIL	sp|Q58FF7|H90B3_HUMAN	3	680.312	15.089	245421248
P08238	HSP90AB1	Heat shock protein HSP 90-beta	564	ENLC(PF-06672131-phosphonate)KLM(Oxidation)KEIL	sp|Q58FF7|H90B3_HUMAN	3	680.313	18.089	0
P08238	HSP90AB1	Heat shock protein HSP 90-beta	564	ENLC(PF-06672131-phosphonate)KLM(Oxidation)KEIL	sp|Q58FF7|H90B3_HUMAN	4	510.487	13.569	273361728
P08238	HSP90AB1	Heat shock protein HSP 90-beta	564	ENLC(PF-06672131-phosphonate)KLM(Oxidation)KEIL	sp|Q58FF7|H90B3_HUMAN	4	510.487	13.849	213941648
P08238	HSP90AB1	Heat shock protein HSP 90-beta	564	ENLC(PF-06672131-phosphonate)KLMKE	sp|Q58FF7|H90B3_HUMAN	2	898.885	16.542	0
P08238	HSP90AB1	Heat shock protein HSP 90-beta	564	ENLC(PF-06672131-phosphonate)KLMKE	sp|Q58FF7|H90B3_HUMAN	4	449.946	14.616	474785024
P08238	HSP90AB1	Heat shock protein HSP 90-beta	564	ENLC(PF-06672131-phosphonate)KLMKEIL	sp|Q58FF7|H90B3_HUMAN	2	1011.97	19.845	0
P08238	HSP90AB1	Heat shock protein HSP 90-beta	564	ENLC(PF-06672131-phosphonate)KLMKEIL	sp|Q58FF7|H90B3_HUMAN	3	674.98	23.779	328039136
P08238	HSP90AB1	Heat shock protein HSP 90-beta	564	ENLC(PF-06672131-phosphonate)KLMKEIL	sp|Q58FF7|H90B3_HUMAN	3	675.314	17.623	320259584
P08238	HSP90AB1	Heat shock protein HSP 90-beta	564	ENLC(PF-06672131-phosphonate)KLMKEIL	sp|Q58FF7|H90B3_HUMAN	4	506.487	18.099	333665792
P08240	SRPRA	Signal recognition particle receptor subunit alpha	621	VGTGQTYC(PF-06672131-phosphonate)DLRSLNA	(blank)	2	1143.99	16.34	1140069760
P08240	SRPRA	Signal recognition particle receptor subunit alpha	621	VGTGQTYC(PF-06672131-phosphonate)DLRSLNA	(blank)	3	762.993	26.718	2301718270
P08240	SRPRA	Signal recognition particle receptor subunit alpha	621	VGTGQTYC(PF-06672131-phosphonate)DLRSLNA	(blank)	3	763.331	22.756	0
P08240	SRPRA	Signal recognition particle receptor subunit alpha	621	VGTGQTYC(PF-06672131-phosphonate)DLRSLNA	(blank)	4	572.497	21.572	1182723070
P08240	SRPRA	Signal recognition particle receptor subunit alpha	621	VGTGQTYC(PF-06672131-phosphonate)DLRSLNA	(blank)	4	572.497	19.437	1178101250
P08243	ASNS	Asparagine synthetase [glutamine-hydrolyzing]	13	ALFGSDDC(PF-06672131-phosphonate)L	(blank)	2	815.307	22.233	0
P08243	ASNS	Asparagine synthetase [glutamine-hydrolyzing]	13	ALFGSDDC(PF-06672131-phosphonate)L	(blank)	2	815.81	17.953	0
P08243	ASNS	Asparagine synthetase [glutamine-hydrolyzing]	13	ALFGSDDC(PF-06672131-phosphonate)LSV	(blank)	2	908.36	14.714	0
P08243	ASNS	Asparagine synthetase [glutamine-hydrolyzing]	13	FGSDDC(PF-06672131-phosphonate)LSV	(blank)	3	544.535	16.552	192556880
P08243	ASNS	Asparagine synthetase [glutamine-hydrolyzing]	13	GSDDC(PF-06672131-phosphonate)LSV	(blank)	3	495.513	14.047	458937568
P08729	KRT7	Keratin, type II cytoskeletal 7	274	AKC(PF-06672131-phosphonate)SRAEAEAW	(blank)	2	955.889	10.1	625830530
P08729	KRT7	Keratin, type II cytoskeletal 7	274	VKAQYEEM(Oxidation)AKC(PF-06672131-phosphonate)SRAEAEA	(blank)	3	907.05	24.891	0
P08729	KRT7	Keratin, type II cytoskeletal 7	274	VKAQYEEM(Oxidation)AKC(PF-06672131-phosphonate)SRAEAEA	(blank)	4	680.539	16.6	448844960
P08754	GNAI3	Guanine nucleotide-binding protein G(i) subunit alpha	351	DVIIKNNLKEC(PF-06672131-phosphonate)GLY	(blank)	3	771.028	28.855	0
P08754	GNAI3	Guanine nucleotide-binding protein G(i) subunit alpha	351	DVIIKNNLKEC(PF-06672131-phosphonate)GLY	(blank)	3	771.029	26.742	0
P08754	GNAI3	Guanine nucleotide-binding protein G(i) subunit alpha	351	DVIIKNNLKEC(PF-06672131-phosphonate)GLY	(blank)	4	578.521	16.888	286305024
P08754	GNAI3	Guanine nucleotide-binding protein G(i) subunit alpha	351	DVIIKNNLKEC(PF-06672131-phosphonate)GLY	(blank)	4	578.523	20.544	383969152
P08754	GNAI3	Guanine nucleotide-binding protein G(i) subunit alpha	351	VIIKNNLKEC(PF-06672131-phosphonate)GLY	(blank)	2	1098.53	19.59	0
P08754	GNAI3	Guanine nucleotide-binding protein G(i) subunit alpha	351	VIIKNNLKEC(PF-06672131-phosphonate)GLY	(blank)	3	732.685	24.682	564150530
P08754	GNAI3	Guanine nucleotide-binding protein G(i) subunit alpha	351	VIIKNNLKEC(PF-06672131-phosphonate)GLY	(blank)	3	733.017	26.905	330336096
P08754	GNAI3	Guanine nucleotide-binding protein G(i) subunit alpha	351	VIIKNNLKEC(PF-06672131-phosphonate)GLY	(blank)	4	549.765	20.477	922065730
P08754	GNAI3	Guanine nucleotide-binding protein G(i) subunit alpha	351	VIIKNNLKEC(PF-06672131-phosphonate)GLY	(blank)	4	549.766	20.577	1234640640
P09110	ACAA1	3-ketoacyl-CoA thiolase, peroxisomal	87	GDIC(PF-06672131-phosphonate)VGNVLQPGAG	(blank)	2	994.924	17.645	0
P09110	ACAA1	3-ketoacyl-CoA thiolase, peroxisomal	87	GDIC(PF-06672131-phosphonate)VGNVLQPGAG	(blank)	3	663.618	19.395	0
P09132	SRP19	Signal recognition particle 19 kDa protein	3	(N-term acetylation)AC(PF-06672131-phosphonate)AAARSPADQ	(blank)	3	597.904	17.652	219270720
P09132	SRP19	Signal recognition particle 19 kDa protein	3	(N-term acetylation)AC(PF-06672131-phosphonate)AAARSPADQ	(blank)	3	598.573	13.554	219270720
P09132	SRP19	Signal recognition particle 19 kDa protein	3	(N-term acetylation)AC(PF-06672131-phosphonate)AAARSPADQDRF	(blank)	2	1105.45	26.542	721737920
P09132	SRP19	Signal recognition particle 19 kDa protein	3	(N-term acetylation)AC(PF-06672131-phosphonate)AAARSPADQDRF	(blank)	3	737.306	28.956	5092372000
P09132	SRP19	Signal recognition particle 19 kDa protein	3	(N-term acetylation)AC(PF-06672131-phosphonate)AAARSPADQDRF	(blank)	4	553.229	23.231	2947924990
P09132	SRP19	Signal recognition particle 19 kDa protein	3	(N-term acetylation)AC(PF-06672131-phosphonate)AAARSPADQDRF	(blank)	4	553.48	19.858	0
P09211	GSTP1	Glutathione S-transferase P	102	GVEDLRC(PF-06672131-phosphonate)KYISL	(blank)	3	695.984	16.143	208416720
P09211	GSTP1	Glutathione S-transferase P	102	VNDGVEDLRC(PF-06672131-phosphonate)KYISL	(blank)	3	805.364	24.49	157186176
P09211	GSTP1	Glutathione S-transferase P	102	VNDGVEDLRC(PF-06672131-phosphonate)KYISL	(blank)	4	604.023	16.661	217887680
P09211	GSTP1	Glutathione S-transferase P	102	VNDGVEDLRC(PF-06672131-phosphonate)KYISL	(blank)	4	604.024	17.195	312666944
P09211	GSTP1	Glutathione S-transferase P	48	KASC(PF-06672131-phosphonate)LYGQL	(blank)	3	558.241	11.655	367956192
P09211	GSTP1	Glutathione S-transferase P	48	VETWQEGSLKASC(PF-06672131-phosphonate)L	(blank)	3	747.329	19.501	0
P09382	LGALS1	Galectin-1	131	KIKC(PF-06672131-phosphonate)VAFD	(blank)	2	806.858	17.093	460335264
P09382	LGALS1	Galectin-1	131	KIKC(PF-06672131-phosphonate)VAFD	(blank)	3	538.241	12.152	1138273540
P09382	LGALS1	Galectin-1	131	KIKC(PF-06672131-phosphonate)VAFD	(blank)	4	403.933	11.647	415008288
P09382	LGALS1	Galectin-1	3	(N-term acetylation)AC(PF-06672131-phosphonate)GLVA	(blank)	2	632.749	10.084	11782657000
P09382	LGALS1	Galectin-1	3	(N-term acetylation)AC(PF-06672131-phosphonate)GLVA	(blank)	2	632.749	10.108	11779671000
P09525	ANXA4	Annexin A4	108	LRRAMKGAGTDEGC(PF-06672131-phosphonate)L	(blank)	4	567.504	14.494	430994176
P09525	ANXA4	Annexin A4	108	LRRAMKGAGTDEGC(PF-06672131-phosphonate)L	(blank)	5	454.205	13.993	157861360
P0C7P4	UQCRFS1P1	Putative cytochrome b-c1 complex subunit Rieske-like protein 1	86	LNVPASVC(PF-06672131-phosphonate)Y	sp|P47985|UCRI_HUMAN	2	827.842	21.439	185177536
P0C7P4	UQCRFS1P1	Putative cytochrome b-c1 complex subunit Rieske-like protein 1	86	LNVPASVC(PF-06672131-phosphonate)Y	sp|P47985|UCRI_HUMAN	2	828.834	17.137	185177536
P0C7P4	UQCRFS1P1	Putative cytochrome b-c1 complex subunit Rieske-like protein 1	86	LNVPASVC(PF-06672131-phosphonate)Y	sp|P47985|UCRI_HUMAN	3	552.231	18.237	303128256
P0C7P4	UQCRFS1P1	Putative cytochrome b-c1 complex subunit Rieske-like protein 1	86	LNVPASVC(PF-06672131-phosphonate)Y	sp|P47985|UCRI_HUMAN	3	552.233	16.121	360148768
P0C7P4	UQCRFS1P1	Putative cytochrome b-c1 complex subunit Rieske-like protein 1	86	SVGLNVPASVC(PF-06672131-phosphonate)Y	sp|P47985|UCRI_HUMAN	2	949.406	32.611	598105340
P0C7P4	UQCRFS1P1	Putative cytochrome b-c1 complex subunit Rieske-like protein 1	86	SVGLNVPASVC(PF-06672131-phosphonate)Y	sp|P47985|UCRI_HUMAN	2	949.406	32.35	402764704
P0C7P4	UQCRFS1P1	Putative cytochrome b-c1 complex subunit Rieske-like protein 1	86	SVGLNVPASVC(PF-06672131-phosphonate)Y	sp|P47985|UCRI_HUMAN	3	633.273	18.692	1534925820
P0C7P4	UQCRFS1P1	Putative cytochrome b-c1 complex subunit Rieske-like protein 1	86	SVGLNVPASVC(PF-06672131-phosphonate)Y	sp|P47985|UCRI_HUMAN	3	633.273	23.792	1537909120
P0C7P4	UQCRFS1P1	Putative cytochrome b-c1 complex subunit Rieske-like protein 1	86	SVGLNVPASVC(PF-06672131-phosphonate)Y	sp|P47985|UCRI_HUMAN	3	633.273	17.863	1029912060
P0C7P4	UQCRFS1P1	Putative cytochrome b-c1 complex subunit Rieske-like protein 1	86	SVGLNVPASVC(PF-06672131-phosphonate)Y	sp|P47985|UCRI_HUMAN	3	633.941	16.694	1569412610
P0C7P4	UQCRFS1P1	Putative cytochrome b-c1 complex subunit Rieske-like protein 1	86	VGLNVPASVC(PF-06672131-phosphonate)Y	sp|P47985|UCRI_HUMAN	2	905.889	25.694	165399264
P0C7P4	UQCRFS1P1	Putative cytochrome b-c1 complex subunit Rieske-like protein 1	86	VGLNVPASVC(PF-06672131-phosphonate)Y	sp|P47985|UCRI_HUMAN	3	604.262	21.765	528536928
P0C7P4	UQCRFS1P1	Putative cytochrome b-c1 complex subunit Rieske-like protein 1	86	VGLNVPASVC(PF-06672131-phosphonate)Y	sp|P47985|UCRI_HUMAN	3	604.263	23.148	636255870
P10768	ESD	S-formylglutathione hydrolase	176	AFAPIC(PF-06672131-phosphonate)NPVL	(blank)	3	578.927	17.845	0
P10768	ESD	S-formylglutathione hydrolase	176	FAPIC(PF-06672131-phosphonate)NPVL	(blank)	2	832.367	18.687	0
P10768	ESD	S-formylglutathione hydrolase	176	FAPIC(PF-06672131-phosphonate)NPVL	(blank)	3	554.913	13.894	278980192
P10809	HSPD1	60 kDa heat shock protein, mitochondrial	237	INTSKGQKC(PF-06672131-phosphonate)EFQDA	(blank)	2	1129.47	20.598	241044720
P10809	HSPD1	60 kDa heat shock protein, mitochondrial	237	INTSKGQKC(PF-06672131-phosphonate)EFQDA	(blank)	3	753.653	26.68	1281234180
P10809	HSPD1	60 kDa heat shock protein, mitochondrial	237	INTSKGQKC(PF-06672131-phosphonate)EFQDA	(blank)	4	565.241	15.986	3188625150
P10809	HSPD1	60 kDa heat shock protein, mitochondrial	237	SKGQKC(PF-06672131-phosphonate)EFQDA	(blank)	3	643.928	14.869	594860350
P10809	HSPD1	60 kDa heat shock protein, mitochondrial	442	IVLGGGC(PF-06672131-phosphonate)ALL	(blank)	2	802.873	19.603	641142270
P10809	HSPD1	60 kDa heat shock protein, mitochondrial	442	IVLGGGC(PF-06672131-phosphonate)ALL	(blank)	2	803.372	20.59	641142270
P10809	HSPD1	60 kDa heat shock protein, mitochondrial	442	IVLGGGC(PF-06672131-phosphonate)ALL	(blank)	3	535.918	13.414	1462995330
P11142	HSPA8	Heat shock cognate 71 kDa protein	17	GTTYSC(PF-06672131-phosphonate)VGVF	sp|P0DMV8|HS71A_HUMAN, sp|P0DMV9|HS71B_HUMAN, sp|P11021|BIP_HUMAN, sp|P17066|HSP76_HUMAN, sp|P34931|HS71L_HUMAN, sp|P48741|HSP77_HUMAN, sp|P54652|HSP72_HUMAN	2	861.839	24.466	667939970
P11142	HSPA8	Heat shock cognate 71 kDa protein	17	IDLGTTYSC(PF-06672131-phosphonate)VGV	sp|P0DMV8|HS71A_HUMAN, sp|P0DMV9|HS71B_HUMAN, sp|P11021|BIP_HUMAN, sp|P17066|HSP76_HUMAN, sp|P34931|HS71L_HUMAN, sp|P48741|HSP77_HUMAN, sp|P54652|HSP72_HUMAN	2	958.902	29.227	222293840
P11142	HSPA8	Heat shock cognate 71 kDa protein	17	IDLGTTYSC(PF-06672131-phosphonate)VGV	sp|P0DMV8|HS71A_HUMAN, sp|P0DMV9|HS71B_HUMAN, sp|P11021|BIP_HUMAN, sp|P17066|HSP76_HUMAN, sp|P34931|HS71L_HUMAN, sp|P48741|HSP77_HUMAN, sp|P54652|HSP72_HUMAN	3	639.94	24.258	535899744
P11142	HSPA8	Heat shock cognate 71 kDa protein	17	IDLGTTYSC(PF-06672131-phosphonate)VGVF	sp|P0DMV8|HS71A_HUMAN, sp|P0DMV9|HS71B_HUMAN, sp|P11021|BIP_HUMAN, sp|P17066|HSP76_HUMAN, sp|P34931|HS71L_HUMAN, sp|P48741|HSP77_HUMAN, sp|P54652|HSP72_HUMAN	2	1032.43	27.572	777938750
P11142	HSPA8	Heat shock cognate 71 kDa protein	17	IDLGTTYSC(PF-06672131-phosphonate)VGVF	sp|P0DMV8|HS71A_HUMAN, sp|P0DMV9|HS71B_HUMAN, sp|P11021|BIP_HUMAN, sp|P17066|HSP76_HUMAN, sp|P34931|HS71L_HUMAN, sp|P48741|HSP77_HUMAN, sp|P54652|HSP72_HUMAN	2	1032.94	26.812	797179390
P11142	HSPA8	Heat shock cognate 71 kDa protein	17	IDLGTTYSC(PF-06672131-phosphonate)VGVF	sp|P0DMV8|HS71A_HUMAN, sp|P0DMV9|HS71B_HUMAN, sp|P11021|BIP_HUMAN, sp|P17066|HSP76_HUMAN, sp|P34931|HS71L_HUMAN, sp|P48741|HSP77_HUMAN, sp|P54652|HSP72_HUMAN	3	688.625	19.554	2830863100
P11142	HSPA8	Heat shock cognate 71 kDa protein	17	IDLGTTYSC(PF-06672131-phosphonate)VGVF	sp|P0DMV8|HS71A_HUMAN, sp|P0DMV9|HS71B_HUMAN, sp|P11021|BIP_HUMAN, sp|P17066|HSP76_HUMAN, sp|P34931|HS71L_HUMAN, sp|P48741|HSP77_HUMAN, sp|P54652|HSP72_HUMAN	3	688.625	19.864	2833169410
P11142	HSPA8	Heat shock cognate 71 kDa protein	17	IDLGTTYSC(PF-06672131-phosphonate)VGVF	sp|P0DMV8|HS71A_HUMAN, sp|P0DMV9|HS71B_HUMAN, sp|P11021|BIP_HUMAN, sp|P17066|HSP76_HUMAN, sp|P34931|HS71L_HUMAN, sp|P48741|HSP77_HUMAN, sp|P54652|HSP72_HUMAN	3	688.625	26.281	2833169410
P11142	HSPA8	Heat shock cognate 71 kDa protein	17	IDLGTTYSC(PF-06672131-phosphonate)VGVF	sp|P0DMV8|HS71A_HUMAN, sp|P0DMV9|HS71B_HUMAN, sp|P11021|BIP_HUMAN, sp|P17066|HSP76_HUMAN, sp|P34931|HS71L_HUMAN, sp|P48741|HSP77_HUMAN, sp|P54652|HSP72_HUMAN	3	688.627	13.187	2840674820
P11142	HSPA8	Heat shock cognate 71 kDa protein	17	IDLGTTYSC(PF-06672131-phosphonate)VGVF	sp|P0DMV8|HS71A_HUMAN, sp|P0DMV9|HS71B_HUMAN, sp|P11021|BIP_HUMAN, sp|P17066|HSP76_HUMAN, sp|P34931|HS71L_HUMAN, sp|P48741|HSP77_HUMAN, sp|P54652|HSP72_HUMAN	3	688.96	20.841	2840674820
P11142	HSPA8	Heat shock cognate 71 kDa protein	17	IDLGTTYSC(PF-06672131-phosphonate)VGVF	sp|P0DMV8|HS71A_HUMAN, sp|P0DMV9|HS71B_HUMAN, sp|P11021|BIP_HUMAN, sp|P17066|HSP76_HUMAN, sp|P34931|HS71L_HUMAN, sp|P48741|HSP77_HUMAN, sp|P54652|HSP72_HUMAN	3	688.96	23.91	2840674820
P11142	HSPA8	Heat shock cognate 71 kDa protein	17	LGTTYSC(PF-06672131-phosphonate)VGVF	sp|P0DMV8|HS71A_HUMAN, sp|P0DMV9|HS71B_HUMAN, sp|P11021|BIP_HUMAN, sp|P17066|HSP76_HUMAN, sp|P34931|HS71L_HUMAN, sp|P48741|HSP77_HUMAN, sp|P54652|HSP72_HUMAN	2	918.381	22.497	917510340
P11142	HSPA8	Heat shock cognate 71 kDa protein	17	LGTTYSC(PF-06672131-phosphonate)VGVF	sp|P0DMV8|HS71A_HUMAN, sp|P0DMV9|HS71B_HUMAN, sp|P11021|BIP_HUMAN, sp|P17066|HSP76_HUMAN, sp|P34931|HS71L_HUMAN, sp|P48741|HSP77_HUMAN, sp|P54652|HSP72_HUMAN	2	918.383	20.558	922333440
P11142	HSPA8	Heat shock cognate 71 kDa protein	17	LGTTYSC(PF-06672131-phosphonate)VGVF	sp|P0DMV8|HS71A_HUMAN, sp|P0DMV9|HS71B_HUMAN, sp|P11021|BIP_HUMAN, sp|P17066|HSP76_HUMAN, sp|P34931|HS71L_HUMAN, sp|P48741|HSP77_HUMAN, sp|P54652|HSP72_HUMAN	3	612.588	22.714	2138640380
P11142	HSPA8	Heat shock cognate 71 kDa protein	17	LGTTYSC(PF-06672131-phosphonate)VGVF	sp|P0DMV8|HS71A_HUMAN, sp|P0DMV9|HS71B_HUMAN, sp|P11021|BIP_HUMAN, sp|P17066|HSP76_HUMAN, sp|P34931|HS71L_HUMAN, sp|P48741|HSP77_HUMAN, sp|P54652|HSP72_HUMAN	3	612.59	18.14	2129660800
P11166	SLC2A1	Solute carrier family 2, facilitated glucose transporter member 1	207	IVLPFC(PF-06672131-phosphonate)PESPRF	(blank)	3	698.653	22.24	183119488
P11166	SLC2A1	Solute carrier family 2, facilitated glucose transporter member 1	207	IVLPFC(PF-06672131-phosphonate)PESPRF	(blank)	4	524.24	20.267	0
P11172	UMPS	Uridine 5'-monophosphate synthase	278	ADALGPSIC(PF-06672131-phosphonate)M	(blank)	2	833.824	25.35	0
P11172	UMPS	Uridine 5'-monophosphate synthase	278	ADALGPSIC(PF-06672131-phosphonate)M	(blank)	2	834.33	25.31	167761488
P11172	UMPS	Uridine 5'-monophosphate synthase	278	ADALGPSIC(PF-06672131-phosphonate)M	(blank)	3	556.221	13.643	340465216
P11172	UMPS	Uridine 5'-monophosphate synthase	278	ADALGPSIC(PF-06672131-phosphonate)M	(blank)	3	556.222	23.506	247904816
P11172	UMPS	Uridine 5'-monophosphate synthase	72	DTVC(PF-06672131-phosphonate)GVPYTAL	(blank)	2	914.378	20.18	1268391420
P11172	UMPS	Uridine 5'-monophosphate synthase	72	DTVC(PF-06672131-phosphonate)GVPYTAL	(blank)	2	914.379	21.726	1268391420
P11172	UMPS	Uridine 5'-monophosphate synthase	72	DTVC(PF-06672131-phosphonate)GVPYTAL	(blank)	3	609.921	18.573	1989684610
P11172	UMPS	Uridine 5'-monophosphate synthase	72	DTVC(PF-06672131-phosphonate)GVPYTAL	(blank)	3	609.921	19.635	1986867580
P11413	G6PD	Glucose-6-phosphate 1-dehydrogenase	446	DVFC(PF-06672131-phosphonate)GSQM	(blank)	2	788.278	16.127	185834176
P11413	G6PD	Glucose-6-phosphate 1-dehydrogenase	446	DVFC(PF-06672131-phosphonate)GSQM	(blank)	2	788.278	16.334	381230080
P11586	MTHFD1	C-1-tetrahydrofolate synthase, cytoplasmic	326	IDISRSC(PF-06672131-phosphonate)KPKPIGKL	(blank)	4	586.798	14.525	0
P11586	MTHFD1	C-1-tetrahydrofolate synthase, cytoplasmic	326	IDISRSC(PF-06672131-phosphonate)KPKPIGKL	(blank)	5	469.84	21.168	253746560
P11586	MTHFD1	C-1-tetrahydrofolate synthase, cytoplasmic	863	GNLPIC(PF-06672131-phosphonate)M	sp|Q6UB35|C1TM_HUMAN	2	718.781	17.088	166379792
P11586	MTHFD1	C-1-tetrahydrofolate synthase, cytoplasmic	863	GNLPIC(PF-06672131-phosphonate)M	sp|Q6UB35|C1TM_HUMAN	2	718.782	17.082	0
P11586	MTHFD1	C-1-tetrahydrofolate synthase, cytoplasmic	863	GNLPIC(PF-06672131-phosphonate)M	sp|Q6UB35|C1TM_HUMAN	3	479.524	12.725	201074640
P11586	MTHFD1	C-1-tetrahydrofolate synthase, cytoplasmic	863	GNLPIC(PF-06672131-phosphonate)M	sp|Q6UB35|C1TM_HUMAN	3	479.524	14.7	267108144
P11586	MTHFD1	C-1-tetrahydrofolate synthase, cytoplasmic	863	YTKQGFGNLPIC(PF-06672131-phosphonate)M	(blank)	3	720.976	31.139	131794616
P11586	MTHFD1	C-1-tetrahydrofolate synthase, cytoplasmic	863	YTKQGFGNLPIC(PF-06672131-phosphonate)M	(blank)	3	720.977	22.326	0
P11586	MTHFD1	C-1-tetrahydrofolate synthase, cytoplasmic	863	YTKQGFGNLPIC(PF-06672131-phosphonate)M	(blank)	4	540.985	18.357	95920352
P11586	MTHFD1	C-1-tetrahydrofolate synthase, cytoplasmic	863	YTKQGFGNLPIC(PF-06672131-phosphonate)M	(blank)	4	541.734	16.255	95920352
P11586	MTHFD1	C-1-tetrahydrofolate synthase, cytoplasmic	918	STMPGLPTRPC(PF-06672131-phosphonate)F	sp|Q6UB35|C1TM_HUMAN	3	665.949	16.223	221070912
P11586	MTHFD1	C-1-tetrahydrofolate synthase, cytoplasmic	918	STMPGLPTRPC(PF-06672131-phosphonate)F	sp|Q6UB35|C1TM_HUMAN	3	666.276	18.42	482860800
P11766	ADH5	Alcohol dehydrogenase class-3	60	YTLSGADPEGC(PF-06672131-phosphonate)F	(blank)	2	974.87	34.275	211173552
P11766	ADH5	Alcohol dehydrogenase class-3	60	YTLSGADPEGC(PF-06672131-phosphonate)F	(blank)	3	650.25	23.53	407885472
P11766	ADH5	Alcohol dehydrogenase class-3	60	YTLSGADPEGC(PF-06672131-phosphonate)FPVI	(blank)	3	753.316	31.605	65627348
P12268	IMPDH2	Inosine-5'-monophosphate dehydrogenase 2	331	ALRVGM(Oxidation)GSGSIC(PF-06672131-phosphonate)ITQ	(blank)	4	550.496	20.387	0
P12268	IMPDH2	Inosine-5'-monophosphate dehydrogenase 2	331	ALRVGM(Oxidation)GSGSIC(PF-06672131-phosphonate)ITQE	(blank)	3	776.34	28.797	0
P12268	IMPDH2	Inosine-5'-monophosphate dehydrogenase 2	331	ALRVGM(Oxidation)GSGSIC(PF-06672131-phosphonate)ITQE	(blank)	4	582.507	14.946	132203016
P12268	IMPDH2	Inosine-5'-monophosphate dehydrogenase 2	331	ALRVGMGSGSIC(PF-06672131-phosphonate)ITQ	(blank)	3	727.996	18.553	0
P12268	IMPDH2	Inosine-5'-monophosphate dehydrogenase 2	331	ALRVGMGSGSIC(PF-06672131-phosphonate)ITQ	(blank)	3	728.661	25.457	0
P12268	IMPDH2	Inosine-5'-monophosphate dehydrogenase 2	331	ALRVGMGSGSIC(PF-06672131-phosphonate)ITQ	(blank)	4	546.248	27.31	167723408
P12268	IMPDH2	Inosine-5'-monophosphate dehydrogenase 2	331	ALRVGMGSGSIC(PF-06672131-phosphonate)ITQE	(blank)	3	771.342	26.916	492546208
P12268	IMPDH2	Inosine-5'-monophosphate dehydrogenase 2	331	ALRVGMGSGSIC(PF-06672131-phosphonate)ITQE	(blank)	4	578.758	27.283	426471552
P12268	IMPDH2	Inosine-5'-monophosphate dehydrogenase 2	331	LRVGM(Oxidation)GSGSIC(PF-06672131-phosphonate)ITQ	(blank)	3	709.646	12.896	0
P12268	IMPDH2	Inosine-5'-monophosphate dehydrogenase 2	331	LRVGM(Oxidation)GSGSIC(PF-06672131-phosphonate)ITQE	(blank)	3	752.661	16.372	253453568
P12268	IMPDH2	Inosine-5'-monophosphate dehydrogenase 2	331	LRVGM(Oxidation)GSGSIC(PF-06672131-phosphonate)ITQE	(blank)	4	564.748	12.403	0
P12268	IMPDH2	Inosine-5'-monophosphate dehydrogenase 2	331	LRVGMGSGSIC(PF-06672131-phosphonate)ITQ	(blank)	2	1055.97	18.004	0
P12268	IMPDH2	Inosine-5'-monophosphate dehydrogenase 2	331	LRVGMGSGSIC(PF-06672131-phosphonate)ITQ	(blank)	3	704.318	12.57	646628160
P12268	IMPDH2	Inosine-5'-monophosphate dehydrogenase 2	331	LRVGMGSGSIC(PF-06672131-phosphonate)ITQ	(blank)	4	528.488	18.45	203442608
P12268	IMPDH2	Inosine-5'-monophosphate dehydrogenase 2	331	LRVGMGSGSIC(PF-06672131-phosphonate)ITQ	(blank)	4	528.488	22.558	203442608
P12268	IMPDH2	Inosine-5'-monophosphate dehydrogenase 2	331	LRVGMGSGSIC(PF-06672131-phosphonate)ITQE	(blank)	3	747.329	26.794	905579520
P12268	IMPDH2	Inosine-5'-monophosphate dehydrogenase 2	331	LRVGMGSGSIC(PF-06672131-phosphonate)ITQE	(blank)	4	560.747	17.047	525719680
P12268	IMPDH2	Inosine-5'-monophosphate dehydrogenase 2	331	RVGMGSGSIC(PF-06672131-phosphonate)ITQ	(blank)	3	666.615	13.471	298769024
P12268	IMPDH2	Inosine-5'-monophosphate dehydrogenase 2	331	RVGMGSGSIC(PF-06672131-phosphonate)ITQE	(blank)	3	709.635	22.496	244901632
P12268	IMPDH2	Inosine-5'-monophosphate dehydrogenase 2	331	RVGMGSGSIC(PF-06672131-phosphonate)ITQE	(blank)	3	709.973	14.588	252566608
P12814	ACTN1	Alpha-actinin-1	370	DINNAWGC(PF-06672131-phosphonate)LEQ	(blank)	2	976.391	16.768	0
P12814	ACTN1	Alpha-actinin-1	370	VSDINNAWGC(PF-06672131-phosphonate)L	(blank)	2	940.881	27.58	136698032
P12814	ACTN1	Alpha-actinin-1	370	VSDINNAWGC(PF-06672131-phosphonate)L	(blank)	3	627.588	31.698	183892992
P12814	ACTN1	Alpha-actinin-1	370	VSDINNAWGC(PF-06672131-phosphonate)L	(blank)	3	627.588	23.112	330597056
P12814	ACTN1	Alpha-actinin-1	370	VSDINNAWGC(PF-06672131-phosphonate)LEQ	(blank)	2	1069.43	32.04	215175520
P12814	ACTN1	Alpha-actinin-1	370	VSDINNAWGC(PF-06672131-phosphonate)LEQ	(blank)	2	1069.43	27.564	610531580
P12814	ACTN1	Alpha-actinin-1	370	VSDINNAWGC(PF-06672131-phosphonate)LEQ	(blank)	3	713.288	30.156	582215230
P12814	ACTN1	Alpha-actinin-1	370	VSDINNAWGC(PF-06672131-phosphonate)LEQ	(blank)	3	713.289	30.422	1460862590
P13489	RNH1	Ribonuclease inhibitor	409	LDLSNNC(PF-06672131-phosphonate)LGDAGI	(blank)	3	665.612	15.275	0
P13489	RNH1	Ribonuclease inhibitor	409	LDLSNNC(PF-06672131-phosphonate)LGDAGIL	(blank)	2	1053.96	16.15	59851776
P13639	EEF2	Elongation factor 2	369	ITIHLPSPVTAQKYRC(PF-06672131-phosphonate)ELL	(blank)	4	718.611	20.789	222436048
P13639	EEF2	Elongation factor 2	369	ITIHLPSPVTAQKYRC(PF-06672131-phosphonate)ELL	(blank)	5	575.089	27.36	329716416
P13639	EEF2	Elongation factor 2	388	AAM(Oxidation)GIKSC(PF-06672131-phosphonate)DPKGPLM	(blank)	3	741.986	18.416	170798816
P13639	EEF2	Elongation factor 2	388	AAM(Oxidation)GIKSC(PF-06672131-phosphonate)DPKGPLM	(blank)	4	556.742	16.341	314883904
P13639	EEF2	Elongation factor 2	388	AAM(Oxidation)GIKSC(PF-06672131-phosphonate)DPKGPLM	(blank)	4	556.746	14.696	221588800
P13639	EEF2	Elongation factor 2	388	AAM(Oxidation)GIKSC(PF-06672131-phosphonate)DPKGPLM(Oxidation)M	(blank)	3	791.008	17.709	1091129600
P13639	EEF2	Elongation factor 2	388	AAMGIKSC(PF-06672131-phosphonate)DPKGPLM	(blank)	3	736.989	24.339	0
P13639	EEF2	Elongation factor 2	388	AAMGIKSC(PF-06672131-phosphonate)DPKGPLM	(blank)	4	552.744	22.893	190943168
P13639	EEF2	Elongation factor 2	388	AAMGIKSC(PF-06672131-phosphonate)DPKGPLM	(blank)	4	552.993	19.803	237253584
P13639	EEF2	Elongation factor 2	388	AAMGIKSC(PF-06672131-phosphonate)DPKGPLMM	(blank)	3	780.336	18.037	153807216
P13639	EEF2	Elongation factor 2	388	AAMGIKSC(PF-06672131-phosphonate)DPKGPLMM	(blank)	3	780.337	33.786	204419280
P13639	EEF2	Elongation factor 2	388	AAMGIKSC(PF-06672131-phosphonate)DPKGPLMM	(blank)	4	585.504	22.641	328096960
P13639	EEF2	Elongation factor 2	388	AAMGIKSC(PF-06672131-phosphonate)DPKGPLMM	(blank)	4	585.505	29.34	308736192
P13639	EEF2	Elongation factor 2	388	GIKSC(PF-06672131-phosphonate)DPKGPLM	(blank)	2	967.926	17.302	271493440
P13639	EEF2	Elongation factor 2	388	GIKSC(PF-06672131-phosphonate)DPKGPLM	(blank)	3	645.618	22.968	812234500
P13639	EEF2	Elongation factor 2	388	GIKSC(PF-06672131-phosphonate)DPKGPLM	(blank)	4	484.467	15.221	1085375230
P13639	EEF2	Elongation factor 2	388	GIKSC(PF-06672131-phosphonate)DPKGPLM(Oxidation)	(blank)	3	650.949	14.804	0
P13639	EEF2	Elongation factor 2	388	GIKSC(PF-06672131-phosphonate)DPKGPLM(Oxidation)	(blank)	4	488.464	13.512	127108808
P13639	EEF2	Elongation factor 2	388	GIKSC(PF-06672131-phosphonate)DPKGPLM(Oxidation)	(blank)	4	488.465	12.787	0
P13639	EEF2	Elongation factor 2	388	GIKSC(PF-06672131-phosphonate)DPKGPLM(Oxidation)M	(blank)	3	694.966	18.219	0
P13639	EEF2	Elongation factor 2	388	GIKSC(PF-06672131-phosphonate)DPKGPLM(Oxidation)M	(blank)	4	521.225	14.014	492535712
P13639	EEF2	Elongation factor 2	388	GIKSC(PF-06672131-phosphonate)DPKGPLM(Oxidation)M(Oxidation)	(blank)	4	525.22	12.447	0
P13639	EEF2	Elongation factor 2	388	GIKSC(PF-06672131-phosphonate)DPKGPLMM	(blank)	2	1033.45	19.252	212600112
P13639	EEF2	Elongation factor 2	388	GIKSC(PF-06672131-phosphonate)DPKGPLMM	(blank)	3	689.298	19.999	334319296
P13639	EEF2	Elongation factor 2	388	GIKSC(PF-06672131-phosphonate)DPKGPLMM	(blank)	3	689.298	22.375	582857920
P13639	EEF2	Elongation factor 2	388	GIKSC(PF-06672131-phosphonate)DPKGPLMM	(blank)	3	689.63	17.878	582857920
P13639	EEF2	Elongation factor 2	388	GIKSC(PF-06672131-phosphonate)DPKGPLMM	(blank)	4	517.226	12.423	865224130
P13639	EEF2	Elongation factor 2	388	GIKSC(PF-06672131-phosphonate)DPKGPLMM(Oxidation)	(blank)	3	694.629	13.178	0
P13639	EEF2	Elongation factor 2	41	IAHVDHGKSTLTDSLVC(PF-06672131-phosphonate)KAGIIA	(blank)	3	1013.49	41.493	0
P13639	EEF2	Elongation factor 2	41	IAHVDHGKSTLTDSLVC(PF-06672131-phosphonate)KAGIIA	(blank)	4	760.37	41.145	0
P13639	EEF2	Elongation factor 2	41	IAHVDHGKSTLTDSLVC(PF-06672131-phosphonate)KAGIIA	(blank)	4	760.372	45.896	484635552
P13639	EEF2	Elongation factor 2	41	IAHVDHGKSTLTDSLVC(PF-06672131-phosphonate)KAGIIA	(blank)	5	608.498	39.66	276438912
P13639	EEF2	Elongation factor 2	41	IAHVDHGKSTLTDSLVC(PF-06672131-phosphonate)KAGIIA	(blank)	5	608.699	42.017	690707460
P13639	EEF2	Elongation factor 2	41	IAHVDHGKSTLTDSLVC(PF-06672131-phosphonate)KAGIIASA	(blank)	4	799.891	41.188	0
P13639	EEF2	Elongation factor 2	41	IAHVDHGKSTLTDSLVC(PF-06672131-phosphonate)KAGIIASA	(blank)	5	640.113	32.411	0
P13639	EEF2	Elongation factor 2	41	TDSLVC(PF-06672131-phosphonate)KAGII	(blank)	3	603.609	22.254	221952736
P13639	EEF2	Elongation factor 2	41	TDSLVC(PF-06672131-phosphonate)KAGII	(blank)	3	603.945	16.752	339083456
P13639	EEF2	Elongation factor 2	41	TDSLVC(PF-06672131-phosphonate)KAGIIA	(blank)	2	940.425	15.251	871342080
P13639	EEF2	Elongation factor 2	41	TDSLVC(PF-06672131-phosphonate)KAGIIA	(blank)	2	940.425	17.155	871342080
P13639	EEF2	Elongation factor 2	41	TDSLVC(PF-06672131-phosphonate)KAGIIA	(blank)	2	940.43	17.086	468423840
P13639	EEF2	Elongation factor 2	41	TDSLVC(PF-06672131-phosphonate)KAGIIA	(blank)	3	627.288	21.266	1186687230
P13639	EEF2	Elongation factor 2	41	TDSLVC(PF-06672131-phosphonate)KAGIIA	(blank)	3	627.288	13.97	2132296700
P13639	EEF2	Elongation factor 2	41	TDSLVC(PF-06672131-phosphonate)KAGIIASA	(blank)	2	1019.46	26.561	251269392
P13639	EEF2	Elongation factor 2	41	TDSLVC(PF-06672131-phosphonate)KAGIIASA	(blank)	2	1019.46	19.904	0
P13639	EEF2	Elongation factor 2	41	TDSLVC(PF-06672131-phosphonate)KAGIIASA	(blank)	3	679.979	22.226	0
P13639	EEF2	Elongation factor 2	41	TDSLVC(PF-06672131-phosphonate)KAGIIASA	(blank)	3	679.979	21.717	0
P13639	EEF2	Elongation factor 2	41	TDSLVC(PF-06672131-phosphonate)KAGIIASA	(blank)	3	679.981	27.292	728497470
P13639	EEF2	Elongation factor 2	466	DVPC(PF-06672131-phosphonate)GNIVG	(blank)	2	781.812	14.827	1503122300
P13639	EEF2	Elongation factor 2	466	DVPC(PF-06672131-phosphonate)GNIVGL	(blank)	2	838.354	17.076	1342693120
P13639	EEF2	Elongation factor 2	466	DVPC(PF-06672131-phosphonate)GNIVGL	(blank)	2	838.857	18.524	1328000770
P13639	EEF2	Elongation factor 2	466	DVPC(PF-06672131-phosphonate)GNIVGL	(blank)	3	559.239	13.734	2328883710
P13639	EEF2	Elongation factor 2	466	GRYVEPIEDVPC(PF-06672131-phosphonate)GNIVG	(blank)	2	1253.55	29.353	0
P13639	EEF2	Elongation factor 2	466	GRYVEPIEDVPC(PF-06672131-phosphonate)GNIVG	(blank)	3	836.036	33.576	645408060
P13639	EEF2	Elongation factor 2	466	GRYVEPIEDVPC(PF-06672131-phosphonate)GNIVG	(blank)	4	627.279	27.879	429523680
P13639	EEF2	Elongation factor 2	466	M(Oxidation)GRYVEPIEDVPC(PF-06672131-phosphonate)GNIVGL	(blank)	3	923.412	23.047	98739552
P13639	EEF2	Elongation factor 2	466	M(Oxidation)M(Oxidation)GRYVEPIEDVPC(PF-06672131-phosphonate)GNIVGL	(blank)	3	972.424	19.352	0
P13639	EEF2	Elongation factor 2	466	MGRYVEPIEDVPC(PF-06672131-phosphonate)GNIVG	(blank)	3	879.717	35.261	333430848
P13639	EEF2	Elongation factor 2	466	MGRYVEPIEDVPC(PF-06672131-phosphonate)GNIVG	(blank)	4	660.04	27.886	343830336
P13639	EEF2	Elongation factor 2	466	MGRYVEPIEDVPC(PF-06672131-phosphonate)GNIVGL	(blank)	3	918.413	27.795	0
P13639	EEF2	Elongation factor 2	466	MGRYVEPIEDVPC(PF-06672131-phosphonate)GNIVGL	(blank)	4	688.311	38.809	0
P13639	EEF2	Elongation factor 2	466	MMGRYVEPIEDVPC(PF-06672131-phosphonate)GNIVG	(blank)	3	923.398	32.408	0
P13639	EEF2	Elongation factor 2	466	MMGRYVEPIEDVPC(PF-06672131-phosphonate)GNIVG	(blank)	4	692.801	20.62	0
P13639	EEF2	Elongation factor 2	466	PIEDVPC(PF-06672131-phosphonate)GNIVG	(blank)	2	951.4	21.751	447988384
P13639	EEF2	Elongation factor 2	466	PIEDVPC(PF-06672131-phosphonate)GNIVG	(blank)	3	634.604	16.345	1798807040
P13639	EEF2	Elongation factor 2	466	PIEDVPC(PF-06672131-phosphonate)GNIVG	(blank)	3	634.604	14.5	1798807040
P13639	EEF2	Elongation factor 2	466	PIEDVPC(PF-06672131-phosphonate)GNIVGL	(blank)	2	1007.94	27.888	228690992
P13639	EEF2	Elongation factor 2	466	PIEDVPC(PF-06672131-phosphonate)GNIVGL	(blank)	3	672.298	18.901	1523293570
P13639	EEF2	Elongation factor 2	466	PIEDVPC(PF-06672131-phosphonate)GNIVGL	(blank)	3	672.301	31.995	1516326530
P13639	EEF2	Elongation factor 2	466	PIEDVPC(PF-06672131-phosphonate)GNIVGL	(blank)	3	672.632	20.428	1516326530
P13639	EEF2	Elongation factor 2	466	PIEDVPC(PF-06672131-phosphonate)GNIVGL	(blank)	3	672.964	16.958	0
P13639	EEF2	Elongation factor 2	466	RYVEPIEDVPC(PF-06672131-phosphonate)GNIVG	(blank)	3	817.032	29.926	336808224
P13639	EEF2	Elongation factor 2	466	RYVEPIEDVPC(PF-06672131-phosphonate)GNIVG	(blank)	4	613.025	18.751	140555136
P13639	EEF2	Elongation factor 2	466	RYVEPIEDVPC(PF-06672131-phosphonate)GNIVGL	(blank)	3	855.057	27.251	0
P13639	EEF2	Elongation factor 2	466	RYVEPIEDVPC(PF-06672131-phosphonate)GNIVGL	(blank)	4	641.294	24.998	0
P13639	EEF2	Elongation factor 2	567	KDLEEDHAC(PF-06672131-phosphonate)IPIKKSDPVVSY	(blank)	3	1025.81	24.936	0
P13639	EEF2	Elongation factor 2	567	KDLEEDHAC(PF-06672131-phosphonate)IPIKKSDPVVSY	(blank)	4	769.606	33.052	0
P13639	EEF2	Elongation factor 2	567	KDLEEDHAC(PF-06672131-phosphonate)IPIKKSDPVVSY	(blank)	4	769.606	35.586	0
P13639	EEF2	Elongation factor 2	567	KDLEEDHAC(PF-06672131-phosphonate)IPIKKSDPVVSY	(blank)	5	615.886	24.953	314504192
P13639	EEF2	Elongation factor 2	567	LEEDHAC(PF-06672131-phosphonate)IPIKKSD	(blank)	4	572.503	20.357	206449072
P13639	EEF2	Elongation factor 2	567	LEEDHAC(PF-06672131-phosphonate)IPIKKSDPVVSY	(blank)	3	944.766	19.559	0
P13639	EEF2	Elongation factor 2	567	LEEDHAC(PF-06672131-phosphonate)IPIKKSDPVVSY	(blank)	3	945.098	41.144	336680320
P13639	EEF2	Elongation factor 2	567	LEEDHAC(PF-06672131-phosphonate)IPIKKSDPVVSY	(blank)	4	708.827	24.422	285747968
P13639	EEF2	Elongation factor 2	567	LEEDHAC(PF-06672131-phosphonate)IPIKKSDPVVSY	(blank)	4	709.075	30.748	975574530
P13639	EEF2	Elongation factor 2	567	LEEDHAC(PF-06672131-phosphonate)IPIKKSDPVVSY	(blank)	5	567.462	18.241	410232416
P13639	EEF2	Elongation factor 2	67	RAGETRFTDTRKDEQERC(PF-06672131-phosphonate)ITIKSTA	(blank)	4	901.173	17.682	0
P13639	EEF2	Elongation factor 2	67	RAGETRFTDTRKDEQERC(PF-06672131-phosphonate)ITIKSTA	(blank)	5	721.139	32.49	451844192
P13639	EEF2	Elongation factor 2	67	RAGETRFTDTRKDEQERC(PF-06672131-phosphonate)ITIKSTA	(blank)	5	721.144	15.91	451844192
P13639	EEF2	Elongation factor 2	67	RAGETRFTDTRKDEQERC(PF-06672131-phosphonate)ITIKSTA	(blank)	6	601.117	27.38	435491488
P13639	EEF2	Elongation factor 2	67	SARAGETRFTDTRKDEQERC(PF-06672131-phosphonate)ITIKSTA	(blank)	4	940.691	25.655	0
P13639	EEF2	Elongation factor 2	67	SARAGETRFTDTRKDEQERC(PF-06672131-phosphonate)ITIKSTA	(blank)	5	752.754	18.692	377285888
P13639	EEF2	Elongation factor 2	67	SARAGETRFTDTRKDEQERC(PF-06672131-phosphonate)ITIKSTA	(blank)	5	752.755	28.871	0
P13639	EEF2	Elongation factor 2	67	SARAGETRFTDTRKDEQERC(PF-06672131-phosphonate)ITIKSTA	(blank)	5	752.755	36.403	377285888
P13639	EEF2	Elongation factor 2	67	SARAGETRFTDTRKDEQERC(PF-06672131-phosphonate)ITIKSTA	(blank)	6	627.463	27.997	386384544
P13639	EEF2	Elongation factor 2	67	TDTRKDEQERC(PF-06672131-phosphonate)ITIKSTA	(blank)	3	928.754	20.014	146224784
P13639	EEF2	Elongation factor 2	67	TDTRKDEQERC(PF-06672131-phosphonate)ITIKSTA	(blank)	3	928.755	30.49	132095584
P13639	EEF2	Elongation factor 2	67	TDTRKDEQERC(PF-06672131-phosphonate)ITIKSTA	(blank)	4	696.818	22.482	544224580
P13639	EEF2	Elongation factor 2	67	TDTRKDEQERC(PF-06672131-phosphonate)ITIKSTA	(blank)	5	557.654	22.416	676582400
P13646	KRT13	Keratin, type I cytoskeletal 13	21	GGGSC(PF-06672131-phosphonate)QLGGGRGVS	(blank)	3	627.592	18.862	237005360
P13646	KRT13	Keratin, type I cytoskeletal 13	21	GGGSC(PF-06672131-phosphonate)QLGGGRGVS	(blank)	4	471.195	13.471	112607504
P13646	KRT13	Keratin, type I cytoskeletal 13	354	VAETEC(PF-06672131-phosphonate)RYALQ	(blank)	3	657.943	24.947	2557724930
P13646	KRT13	Keratin, type I cytoskeletal 13	354	VAETEC(PF-06672131-phosphonate)RYALQL	(blank)	2	1042.95	13.377	2074069380
P13646	KRT13	Keratin, type I cytoskeletal 13	354	VAETEC(PF-06672131-phosphonate)RYALQL	(blank)	3	695.638	15.615	5704348700
P13646	KRT13	Keratin, type I cytoskeletal 13	354	VAETEC(PF-06672131-phosphonate)RYALQL	(blank)	3	695.976	19.005	5642074100
P13646	KRT13	Keratin, type I cytoskeletal 13	383	RSEM(Oxidation)EC(PF-06672131-phosphonate)QNQE	(blank)	3	653.567	13.17	1249366530
P13646	KRT13	Keratin, type I cytoskeletal 13	383	RSEM(Oxidation)EC(PF-06672131-phosphonate)QNQE	(blank)	3	653.567	14.818	1249366530
P13646	KRT13	Keratin, type I cytoskeletal 13	383	RSEMEC(PF-06672131-phosphonate)QNQE	(blank)	2	971.851	15.106	139799520
P13646	KRT13	Keratin, type I cytoskeletal 13	383	RSEMEC(PF-06672131-phosphonate)QNQE	(blank)	2	972.351	11.904	299951424
P13646	KRT13	Keratin, type I cytoskeletal 13	383	RSEMEC(PF-06672131-phosphonate)QNQE	(blank)	3	648.236	16.506	2101333500
P13646	KRT13	Keratin, type I cytoskeletal 13	383	RSEMEC(PF-06672131-phosphonate)QNQE	(blank)	3	648.568	18.502	1025685500
P13646	KRT13	Keratin, type I cytoskeletal 13	383	RSEMEC(PF-06672131-phosphonate)QNQE	(blank)	4	486.679	13.894	349197504
P13646	KRT13	Keratin, type I cytoskeletal 13	51	GGGVSC(PF-06672131-phosphonate)GFGGGAGSGF	(blank)	2	981.87	25.442	551587970
P13646	KRT13	Keratin, type I cytoskeletal 13	51	GGGVSC(PF-06672131-phosphonate)GFGGGAGSGF	(blank)	2	981.87	27.709	551587970
P13646	KRT13	Keratin, type I cytoskeletal 13	51	GGGVSC(PF-06672131-phosphonate)GFGGGAGSGF	(blank)	3	654.915	25.199	907603900
P13646	KRT13	Keratin, type I cytoskeletal 13	51	GGGVSC(PF-06672131-phosphonate)GFGGGAGSGFGGGY	(blank)	2	1148.93	46.297	347755744
P13646	KRT13	Keratin, type I cytoskeletal 13	51	GGGVSC(PF-06672131-phosphonate)GFGGGAGSGFGGGY	(blank)	3	766.292	39.318	877689600
P13646	KRT13	Keratin, type I cytoskeletal 13	51	VSGGSAGGYGGGVSC(PF-06672131-phosphonate)GF	(blank)	2	1054.41	48.416	168511264
P13646	KRT13	Keratin, type I cytoskeletal 13	51	VSGGSAGGYGGGVSC(PF-06672131-phosphonate)GF	(blank)	3	703.275	43.305	356797120
P13646	KRT13	Keratin, type I cytoskeletal 13	51	VSGGSAGGYGGGVSC(PF-06672131-phosphonate)GFGGGAGSG	(blank)	3	851	51.115	125341528
P13646	KRT13	Keratin, type I cytoskeletal 13	51	VSGGSAGGYGGGVSC(PF-06672131-phosphonate)GFGGGAGSGF	(blank)	2	1349.53	48.655	566704190
P13646	KRT13	Keratin, type I cytoskeletal 13	51	VSGGSAGGYGGGVSC(PF-06672131-phosphonate)GFGGGAGSGF	(blank)	3	900.021	76.786	2194054140
P13646	KRT13	Keratin, type I cytoskeletal 13	51	VSGGSAGGYGGGVSC(PF-06672131-phosphonate)GFGGGAGSGF	(blank)	3	901.023	59.675	2187644160
P13646	KRT13	Keratin, type I cytoskeletal 13	51	VSGGSAGGYGGGVSC(PF-06672131-phosphonate)GFGGGAGSGFGGGY	(blank)	2	1516.59	49.119	326988768
P13646	KRT13	Keratin, type I cytoskeletal 13	51	VSGGSAGGYGGGVSC(PF-06672131-phosphonate)GFGGGAGSGFGGGY	(blank)	3	1011.4	68.082	1784880130
P13646	KRT13	Keratin, type I cytoskeletal 13	95	AGGFVDFGAC(PF-06672131-phosphonate)DGGL	(blank)	3	658.923	21.203	0
P13646	KRT13	Keratin, type I cytoskeletal 13	95	AGGFVDFGAC(PF-06672131-phosphonate)DGGLL	(blank)	3	696.618	17.03	135009568
P13646	KRT13	Keratin, type I cytoskeletal 13	95	FVDFGAC(PF-06672131-phosphonate)DGGLL	(blank)	2	951.883	18.23	0
P13646	KRT13	Keratin, type I cytoskeletal 13	95	FVDFGAC(PF-06672131-phosphonate)DGGLL	(blank)	3	634.923	17.275	101750680
P13646	KRT13	Keratin, type I cytoskeletal 13	95	FVDFGAC(PF-06672131-phosphonate)DGGLL	(blank)	3	634.925	17.571	135456576
P13646	KRT13	Keratin, type I cytoskeletal 13	95	GAC(PF-06672131-phosphonate)DGGLLTGNE	(blank)	2	898.345	22.839	477350048
P13646	KRT13	Keratin, type I cytoskeletal 13	95	VDFGAC(PF-06672131-phosphonate)DGGL	(blank)	2	821.808	20.429	1483748350
P13646	KRT13	Keratin, type I cytoskeletal 13	95	VDFGAC(PF-06672131-phosphonate)DGGL	(blank)	2	821.808	22.886	1464944000
P13646	KRT13	Keratin, type I cytoskeletal 13	95	VDFGAC(PF-06672131-phosphonate)DGGL	(blank)	3	548.207	18.404	2043929090
P13646	KRT13	Keratin, type I cytoskeletal 13	95	VDFGAC(PF-06672131-phosphonate)DGGL	(blank)	3	548.208	16.838	2057917950
P13646	KRT13	Keratin, type I cytoskeletal 13	95	VDFGAC(PF-06672131-phosphonate)DGGL	(blank)	3	549.198	18.303	0
P13646	KRT13	Keratin, type I cytoskeletal 13	95	VDFGAC(PF-06672131-phosphonate)DGGLL	(blank)	2	878.349	15.963	0
P13646	KRT13	Keratin, type I cytoskeletal 13	95	VDFGAC(PF-06672131-phosphonate)DGGLL	(blank)	2	878.349	24.639	2714183170
P13646	KRT13	Keratin, type I cytoskeletal 13	95	VDFGAC(PF-06672131-phosphonate)DGGLL	(blank)	2	878.35	22.13	2724099580
P13646	KRT13	Keratin, type I cytoskeletal 13	95	VDFGAC(PF-06672131-phosphonate)DGGLL	(blank)	2	878.358	22.551	0
P13646	KRT13	Keratin, type I cytoskeletal 13	95	VDFGAC(PF-06672131-phosphonate)DGGLL	(blank)	2	879.35	16.14	2714183170
P13646	KRT13	Keratin, type I cytoskeletal 13	95	VDFGAC(PF-06672131-phosphonate)DGGLL	(blank)	3	585.902	14.291	6767310300
P13646	KRT13	Keratin, type I cytoskeletal 13	95	VDFGAC(PF-06672131-phosphonate)DGGLL	(blank)	3	585.902	18.399	0
P13646	KRT13	Keratin, type I cytoskeletal 13	95	VDFGAC(PF-06672131-phosphonate)DGGLL	(blank)	3	585.903	13.833	6770286100
P13646	KRT13	Keratin, type I cytoskeletal 13	95	VDFGAC(PF-06672131-phosphonate)DGGLL	(blank)	3	585.904	16.557	279331008
P13646	KRT13	Keratin, type I cytoskeletal 13	95	VDFGAC(PF-06672131-phosphonate)DGGLLTGNE	(blank)	2	1079.42	26.749	0
P13646	KRT13	Keratin, type I cytoskeletal 13	95	VDFGAC(PF-06672131-phosphonate)DGGLLTGNE	(blank)	3	719.619	19.169	190865488
P13647	KRT5	Keratin, type II cytoskeletal 5	135	GGGFGGPGFPVC(PF-06672131-phosphonate)PPGG	(blank)	3	683.611	20.254	0
P13647	KRT5	Keratin, type II cytoskeletal 5	135	GGGFGGPGFPVC(PF-06672131-phosphonate)PPGG	(blank)	3	683.612	19.759	0
P13647	KRT5	Keratin, type II cytoskeletal 5	135	GGGFGGPGFPVC(PF-06672131-phosphonate)PPGGIQ	(blank)	3	764.658	22.014	0
P13647	KRT5	Keratin, type II cytoskeletal 5	135	GGGFGGPGFPVC(PF-06672131-phosphonate)PPGGIQE	(blank)	2	1210	27.772	88588864
P13647	KRT5	Keratin, type II cytoskeletal 5	135	GGGFGGPGFPVC(PF-06672131-phosphonate)PPGGIQE	(blank)	3	807.007	38.951	664133760
P13647	KRT5	Keratin, type II cytoskeletal 5	135	GGGFGGPGFPVC(PF-06672131-phosphonate)PPGGIQE	(blank)	3	807.008	20.233	664133760
P13647	KRT5	Keratin, type II cytoskeletal 5	135	GGGFGGPGFPVC(PF-06672131-phosphonate)PPGGIQE	(blank)	3	807.341	16.132	63493032
P13647	KRT5	Keratin, type II cytoskeletal 5	55	AGAC(PF-06672131-phosphonate)GVGGYGSRS	(blank)	3	610.908	11.368	0
P13647	KRT5	Keratin, type II cytoskeletal 5	55	AGAC(PF-06672131-phosphonate)GVGGYGSRSL	(blank)	3	648.601	24.175	391478432
P13796	LCP1	Plastin-2	101	FRKAINKKEGIC(PF-06672131-phosphonate)AIGGTSE	(blank)	3	904.432	45.407	215670016
P13796	LCP1	Plastin-2	101	FRKAINKKEGIC(PF-06672131-phosphonate)AIGGTSE	(blank)	4	678.578	32.84	911052290
P13796	LCP1	Plastin-2	101	FRKAINKKEGIC(PF-06672131-phosphonate)AIGGTSE	(blank)	5	543.064	31.029	1003421890
P13796	LCP1	Plastin-2	101	FRKAINKKEGIC(PF-06672131-phosphonate)AIGGTSEQ	(blank)	3	947.786	20.481	0
P13796	LCP1	Plastin-2	101	FRKAINKKEGIC(PF-06672131-phosphonate)AIGGTSEQ	(blank)	4	710.59	21.341	326677888
P13796	LCP1	Plastin-2	101	FRKAINKKEGIC(PF-06672131-phosphonate)AIGGTSEQ	(blank)	4	710.841	29.665	326677888
P13796	LCP1	Plastin-2	101	FRKAINKKEGIC(PF-06672131-phosphonate)AIGGTSEQ	(blank)	5	568.675	19.905	345386112
P13796	LCP1	Plastin-2	101	VAKTFRKAINKKEGIC(PF-06672131-phosphonate)AIGGTSE	(blank)	5	622.913	22.839	0
P13796	LCP1	Plastin-2	42	FKAAC(PF-06672131-phosphonate)LPLPGY	(blank)	2	934.914	20.762	51547920
P13796	LCP1	Plastin-2	42	FKAAC(PF-06672131-phosphonate)LPLPGY	(blank)	2	934.917	25.418	20382359600
P13796	LCP1	Plastin-2	42	FKAAC(PF-06672131-phosphonate)LPLPGY	(blank)	2	934.917	18.436	0
P13796	LCP1	Plastin-2	42	FKAAC(PF-06672131-phosphonate)LPLPGY	(blank)	2	934.918	27.612	0
P13796	LCP1	Plastin-2	42	FKAAC(PF-06672131-phosphonate)LPLPGY	(blank)	2	934.918	25.019	1337500800
P13796	LCP1	Plastin-2	42	FKAAC(PF-06672131-phosphonate)LPLPGY	(blank)	2	934.919	16.222	0
P13796	LCP1	Plastin-2	42	FKAAC(PF-06672131-phosphonate)LPLPGY	(blank)	2	934.919	27.723	20042174500
P13796	LCP1	Plastin-2	42	FKAAC(PF-06672131-phosphonate)LPLPGY	(blank)	2	934.92	29.623	1337500800
P13796	LCP1	Plastin-2	42	FKAAC(PF-06672131-phosphonate)LPLPGY	(blank)	2	935.419	27.655	20063379500
P13796	LCP1	Plastin-2	42	FKAAC(PF-06672131-phosphonate)LPLPGY	(blank)	3	623.611	18.56	0
P13796	LCP1	Plastin-2	42	FKAAC(PF-06672131-phosphonate)LPLPGY	(blank)	3	623.612	19.113	0
P13796	LCP1	Plastin-2	42	FKAAC(PF-06672131-phosphonate)LPLPGY	(blank)	3	623.612	19.46	5622996000
P13796	LCP1	Plastin-2	42	FKAAC(PF-06672131-phosphonate)LPLPGY	(blank)	3	623.612	18.806	117733176
P13796	LCP1	Plastin-2	42	FKAAC(PF-06672131-phosphonate)LPLPGY	(blank)	3	623.613	20.812	0
P13796	LCP1	Plastin-2	42	FKAAC(PF-06672131-phosphonate)LPLPGY	(blank)	3	623.613	18.672	0
P13796	LCP1	Plastin-2	42	FKAAC(PF-06672131-phosphonate)LPLPGY	(blank)	3	623.613	19.023	0
P13796	LCP1	Plastin-2	42	FKAAC(PF-06672131-phosphonate)LPLPGY	(blank)	3	623.613	20.647	0
P13796	LCP1	Plastin-2	42	FKAAC(PF-06672131-phosphonate)LPLPGY	(blank)	3	623.613	18.992	0
P13796	LCP1	Plastin-2	42	FKAAC(PF-06672131-phosphonate)LPLPGY	(blank)	3	623.613	12.016	0
P13796	LCP1	Plastin-2	42	FKAAC(PF-06672131-phosphonate)LPLPGY	(blank)	3	623.613	15.913	0
P13796	LCP1	Plastin-2	42	FKAAC(PF-06672131-phosphonate)LPLPGY	(blank)	3	623.613	21.337	64092713000
P13796	LCP1	Plastin-2	42	FKAAC(PF-06672131-phosphonate)LPLPGY	(blank)	3	623.613	22.367	0
P13796	LCP1	Plastin-2	42	FKAAC(PF-06672131-phosphonate)LPLPGY	(blank)	3	623.614	15.407	0
P13796	LCP1	Plastin-2	42	FKAAC(PF-06672131-phosphonate)LPLPGY	(blank)	3	623.614	22.644	0
P13796	LCP1	Plastin-2	42	FKAAC(PF-06672131-phosphonate)LPLPGY	(blank)	3	623.614	17.503	0
P13796	LCP1	Plastin-2	42	FKAAC(PF-06672131-phosphonate)LPLPGY	(blank)	3	623.614	20.409	0
P13796	LCP1	Plastin-2	42	FKAAC(PF-06672131-phosphonate)LPLPGY	(blank)	3	623.614	20.757	0
P13796	LCP1	Plastin-2	42	FKAAC(PF-06672131-phosphonate)LPLPGY	(blank)	3	623.614	15.918	0
P13796	LCP1	Plastin-2	42	FKAAC(PF-06672131-phosphonate)LPLPGY	(blank)	3	623.614	17.39	0
P13796	LCP1	Plastin-2	42	FKAAC(PF-06672131-phosphonate)LPLPGY	(blank)	3	623.614	20.754	0
P13796	LCP1	Plastin-2	42	FKAAC(PF-06672131-phosphonate)LPLPGY	(blank)	3	623.614	22.604	0
P13796	LCP1	Plastin-2	42	FKAAC(PF-06672131-phosphonate)LPLPGY	(blank)	3	623.614	22.682	0
P13796	LCP1	Plastin-2	42	FKAAC(PF-06672131-phosphonate)LPLPGY	(blank)	3	623.614	20.561	0
P13796	LCP1	Plastin-2	42	FKAAC(PF-06672131-phosphonate)LPLPGY	(blank)	3	623.614	21.282	64092713000
P13796	LCP1	Plastin-2	42	FKAAC(PF-06672131-phosphonate)LPLPGY	(blank)	3	623.614	19.283	0
P13796	LCP1	Plastin-2	42	FKAAC(PF-06672131-phosphonate)LPLPGY	(blank)	3	623.614	19.509	0
P13796	LCP1	Plastin-2	42	FKAAC(PF-06672131-phosphonate)LPLPGY	(blank)	3	623.614	20.588	0
P13796	LCP1	Plastin-2	42	FKAAC(PF-06672131-phosphonate)LPLPGY	(blank)	3	623.614	20.867	0
P13796	LCP1	Plastin-2	42	FKAAC(PF-06672131-phosphonate)LPLPGY	(blank)	3	623.614	19.053	0
P13796	LCP1	Plastin-2	42	FKAAC(PF-06672131-phosphonate)LPLPGY	(blank)	3	623.614	19.499	5845610500
P13796	LCP1	Plastin-2	42	FKAAC(PF-06672131-phosphonate)LPLPGY	(blank)	3	623.614	20.603	0
P13796	LCP1	Plastin-2	42	FKAAC(PF-06672131-phosphonate)LPLPGY	(blank)	3	623.614	20.902	0
P13796	LCP1	Plastin-2	42	FKAAC(PF-06672131-phosphonate)LPLPGY	(blank)	3	623.614	17.299	0
P13796	LCP1	Plastin-2	42	FKAAC(PF-06672131-phosphonate)LPLPGY	(blank)	3	623.614	20.972	0
P13796	LCP1	Plastin-2	42	FKAAC(PF-06672131-phosphonate)LPLPGY	(blank)	3	623.615	18.845	0
P13796	LCP1	Plastin-2	42	FKAAC(PF-06672131-phosphonate)LPLPGY	(blank)	3	623.615	20.769	0
P13796	LCP1	Plastin-2	42	FKAAC(PF-06672131-phosphonate)LPLPGY	(blank)	3	623.615	22.405	159052704
P13796	LCP1	Plastin-2	42	FKAAC(PF-06672131-phosphonate)LPLPGY	(blank)	3	623.615	17.139	0
P13796	LCP1	Plastin-2	42	FKAAC(PF-06672131-phosphonate)LPLPGY	(blank)	3	623.615	20.59	0
P13796	LCP1	Plastin-2	42	FKAAC(PF-06672131-phosphonate)LPLPGY	(blank)	3	623.615	15.536	4.15669e+06
P13796	LCP1	Plastin-2	42	FKAAC(PF-06672131-phosphonate)LPLPGY	(blank)	3	623.615	15.564	0
P13796	LCP1	Plastin-2	42	FKAAC(PF-06672131-phosphonate)LPLPGY	(blank)	3	623.615	18.96	0
P13796	LCP1	Plastin-2	42	FKAAC(PF-06672131-phosphonate)LPLPGY	(blank)	3	623.615	18.985	0
P13796	LCP1	Plastin-2	42	FKAAC(PF-06672131-phosphonate)LPLPGY	(blank)	3	623.615	20.806	0
P13796	LCP1	Plastin-2	42	FKAAC(PF-06672131-phosphonate)LPLPGY	(blank)	3	623.615	22.657	0
P13796	LCP1	Plastin-2	42	FKAAC(PF-06672131-phosphonate)LPLPGY	(blank)	3	623.615	18.928	0
P13796	LCP1	Plastin-2	42	FKAAC(PF-06672131-phosphonate)LPLPGY	(blank)	3	623.615	20.727	0
P13796	LCP1	Plastin-2	42	FKAAC(PF-06672131-phosphonate)LPLPGY	(blank)	3	623.615	20.776	0
P13796	LCP1	Plastin-2	42	FKAAC(PF-06672131-phosphonate)LPLPGY	(blank)	3	623.615	20.866	0
P13796	LCP1	Plastin-2	42	FKAAC(PF-06672131-phosphonate)LPLPGY	(blank)	3	623.615	20.898	0
P13796	LCP1	Plastin-2	42	FKAAC(PF-06672131-phosphonate)LPLPGY	(blank)	3	623.615	19.125	0
P13796	LCP1	Plastin-2	42	FKAAC(PF-06672131-phosphonate)LPLPGY	(blank)	3	623.616	19.194	0
P13796	LCP1	Plastin-2	42	FKAAC(PF-06672131-phosphonate)LPLPGY	(blank)	3	623.616	18.899	0
P13796	LCP1	Plastin-2	42	FKAAC(PF-06672131-phosphonate)LPLPGY	(blank)	3	623.616	19.014	0
P13796	LCP1	Plastin-2	42	FKAAC(PF-06672131-phosphonate)LPLPGY	(blank)	3	623.616	20.75	0
P13796	LCP1	Plastin-2	42	FKAAC(PF-06672131-phosphonate)LPLPGY	(blank)	3	623.616	22.691	0
P13796	LCP1	Plastin-2	42	FKAAC(PF-06672131-phosphonate)LPLPGY	(blank)	3	623.616	20.774	0
P13796	LCP1	Plastin-2	42	FKAAC(PF-06672131-phosphonate)LPLPGY	(blank)	3	623.616	20.86	0
P13796	LCP1	Plastin-2	42	FKAAC(PF-06672131-phosphonate)LPLPGY	(blank)	3	623.617	20.758	0
P13796	LCP1	Plastin-2	42	FKAAC(PF-06672131-phosphonate)LPLPGY	(blank)	3	623.617	18.922	0
P13796	LCP1	Plastin-2	42	FKAAC(PF-06672131-phosphonate)LPLPGY	(blank)	3	623.617	18.964	0
P13796	LCP1	Plastin-2	42	FKAAC(PF-06672131-phosphonate)LPLPGY	(blank)	3	623.617	20.674	0
P13796	LCP1	Plastin-2	42	FKAAC(PF-06672131-phosphonate)LPLPGY	(blank)	3	623.946	20.69	0
P13796	LCP1	Plastin-2	42	FKAAC(PF-06672131-phosphonate)LPLPGY	(blank)	3	623.946	17.091	0
P13796	LCP1	Plastin-2	42	FKAAC(PF-06672131-phosphonate)LPLPGY	(blank)	3	623.947	19.449	64092713000
P13796	LCP1	Plastin-2	42	FKAAC(PF-06672131-phosphonate)LPLPGY	(blank)	3	623.948	20.562	279183232
P13796	LCP1	Plastin-2	42	FKAAC(PF-06672131-phosphonate)LPLPGY	(blank)	3	623.948	20.817	0
P13796	LCP1	Plastin-2	42	FKAAC(PF-06672131-phosphonate)LPLPGY	(blank)	3	623.948	20.818	0
P13796	LCP1	Plastin-2	42	FKAAC(PF-06672131-phosphonate)LPLPGY	(blank)	3	623.948	18.998	0
P13796	LCP1	Plastin-2	42	FKAAC(PF-06672131-phosphonate)LPLPGY	(blank)	3	623.949	17.649	0
P13796	LCP1	Plastin-2	42	FKAAC(PF-06672131-phosphonate)LPLPGY	(blank)	3	623.949	20.597	0
P13796	LCP1	Plastin-2	42	FKAAC(PF-06672131-phosphonate)LPLPGY	(blank)	3	623.949	20.478	0
P13796	LCP1	Plastin-2	42	FKAAC(PF-06672131-phosphonate)LPLPGY	(blank)	3	623.95	19.062	0
P13796	LCP1	Plastin-2	42	FKAAC(PF-06672131-phosphonate)LPLPGY	(blank)	4	468.213	13.954	429844640
P13796	LCP1	Plastin-2	42	KAAC(PF-06672131-phosphonate)LPLPGY	(blank)	2	861.386	25.177	408395424
P13796	LCP1	Plastin-2	42	KAAC(PF-06672131-phosphonate)LPLPGY	(blank)	3	574.591	16.917	127978984
P13796	LCP1	Plastin-2	42	KAAC(PF-06672131-phosphonate)LPLPGY	(blank)	3	574.591	17.604	1416508030
P13796	LCP1	Plastin-2	42	LFKAAC(PF-06672131-phosphonate)LPLPGY	(blank)	2	991.461	31.95	0
P13796	LCP1	Plastin-2	42	LFKAAC(PF-06672131-phosphonate)LPLPGY	(blank)	3	661.31	24.805	560158590
P13796	LCP1	Plastin-2	42	LFKAAC(PF-06672131-phosphonate)LPLPGY	(blank)	4	496.234	13.35	126962216
P13798	APEH	Acylamino-acid-releasing enzyme	641	AGFPFSSDC(PF-06672131-phosphonate)LPDL	(blank)	2	1029.91	20.736	111324960
P13798	APEH	Acylamino-acid-releasing enzyme	641	AGFPFSSDC(PF-06672131-phosphonate)LPDL	(blank)	2	1029.91	23.057	111360256
P13798	APEH	Acylamino-acid-releasing enzyme	641	AGFPFSSDC(PF-06672131-phosphonate)LPDL	(blank)	3	686.609	19.012	707795970
P13798	APEH	Acylamino-acid-releasing enzyme	641	AGFPFSSDC(PF-06672131-phosphonate)LPDL	(blank)	3	686.943	20.789	709754240
P13798	APEH	Acylamino-acid-releasing enzyme	641	AGFPFSSDC(PF-06672131-phosphonate)LPDL	(blank)	3	686.943	21.285	709754240
P13798	APEH	Acylamino-acid-releasing enzyme	641	PFSSDC(PF-06672131-phosphonate)LPDL	(blank)	3	594.907	13.248	115704384
P14550	AKR1A1	Aldo-keto reductase family 1 member A1	5	(N-term acetylation)AASC(PF-06672131-phosphonate)VLL	(blank)	2	704.295	13.805	1059315900
P14550	AKR1A1	Aldo-keto reductase family 1 member A1	5	(N-term acetylation)AASC(PF-06672131-phosphonate)VLLHTGQKMPLIG	(blank)	3	824.057	38.084	0
P14550	AKR1A1	Aldo-keto reductase family 1 member A1	5	(N-term acetylation)AASC(PF-06672131-phosphonate)VLLHTGQKMPLIG	(blank)	4	618.295	22.184	177265360
P14618	PKM	Pyruvate kinase PKM	152	YM(Oxidation)EKC(PF-06672131-phosphonate)DENIL	(blank)	3	654.925	13.214	372614688
P14618	PKM	Pyruvate kinase PKM	152	YMEKC(PF-06672131-phosphonate)DENIL	(blank)	2	974.385	19.714	949626110
P14618	PKM	Pyruvate kinase PKM	165	DYKNIC(PF-06672131-phosphonate)KVVE	(blank)	2	950.413	20.712	351164672
P14618	PKM	Pyruvate kinase PKM	165	DYKNIC(PF-06672131-phosphonate)KVVE	(blank)	2	950.414	18.268	176127648
P14618	PKM	Pyruvate kinase PKM	165	DYKNIC(PF-06672131-phosphonate)KVVE	(blank)	3	633.945	16.967	1116209410
P14618	PKM	Pyruvate kinase PKM	165	DYKNIC(PF-06672131-phosphonate)KVVE	(blank)	4	475.711	12.861	912823360
P14618	PKM	Pyruvate kinase PKM	165	DYKNIC(PF-06672131-phosphonate)KVVE	(blank)	4	475.711	12.589	511717472
P14618	PKM	Pyruvate kinase PKM	31	FLEHM(Oxidation)C(PF-06672131-phosphonate)RLDIDSPPIT	(blank)	3	864.71	19.512	0
P14618	PKM	Pyruvate kinase PKM	31	FLEHM(Oxidation)C(PF-06672131-phosphonate)RLDIDSPPIT	(blank)	4	649.03	18.005	369430016
P14618	PKM	Pyruvate kinase PKM	31	FLEHMC(PF-06672131-phosphonate)RLDIDSPPIT	(blank)	2	1289.57	16.715	0
P14618	PKM	Pyruvate kinase PKM	31	FLEHMC(PF-06672131-phosphonate)RLDIDSPPIT	(blank)	3	859.377	27.775	250171072
P14618	PKM	Pyruvate kinase PKM	31	FLEHMC(PF-06672131-phosphonate)RLDIDSPPIT	(blank)	3	859.38	30.082	649833090
P14618	PKM	Pyruvate kinase PKM	31	FLEHMC(PF-06672131-phosphonate)RLDIDSPPIT	(blank)	3	860.045	29.842	250171072
P14618	PKM	Pyruvate kinase PKM	31	FLEHMC(PF-06672131-phosphonate)RLDIDSPPIT	(blank)	4	644.787	16.519	448201312
P14618	PKM	Pyruvate kinase PKM	31	FLEHMC(PF-06672131-phosphonate)RLDIDSPPIT	(blank)	4	644.787	23.996	1007299260
P14618	PKM	Pyruvate kinase PKM	31	LEHM(Oxidation)C(PF-06672131-phosphonate)RLDIDSPPIT	(blank)	4	612.017	18.014	478163808
P14618	PKM	Pyruvate kinase PKM	31	LEHMC(PF-06672131-phosphonate)RLDIDSPPIT	(blank)	2	1215.53	19.165	452330080
P14618	PKM	Pyruvate kinase PKM	31	LEHMC(PF-06672131-phosphonate)RLDIDSPPIT	(blank)	3	810.355	20.289	1786757630
P14618	PKM	Pyruvate kinase PKM	31	LEHMC(PF-06672131-phosphonate)RLDIDSPPIT	(blank)	3	810.69	28.052	365630368
P14618	PKM	Pyruvate kinase PKM	31	LEHMC(PF-06672131-phosphonate)RLDIDSPPIT	(blank)	4	608.018	19.07	643855680
P14618	PKM	Pyruvate kinase PKM	31	LEHMC(PF-06672131-phosphonate)RLDIDSPPIT	(blank)	4	608.018	16.199	2854142980
P14618	PKM	Pyruvate kinase PKM	358	AVLDGADC(PF-06672131-phosphonate)IM(Oxidation)L	sp|P30613|KPYR_HUMAN	2	913.374	27.094	242126288
P14618	PKM	Pyruvate kinase PKM	358	AVLDGADC(PF-06672131-phosphonate)IM(Oxidation)L	sp|P30613|KPYR_HUMAN	3	609.25	16.4	607851780
P14618	PKM	Pyruvate kinase PKM	358	AVLDGADC(PF-06672131-phosphonate)IML	sp|P30613|KPYR_HUMAN	2	905.374	29.646	269466880
P14618	PKM	Pyruvate kinase PKM	358	AVLDGADC(PF-06672131-phosphonate)IML	sp|P30613|KPYR_HUMAN	3	603.919	15.555	701950780
P14618	PKM	Pyruvate kinase PKM	358	DGADC(PF-06672131-phosphonate)IM(Oxidation)L	sp|P30613|KPYR_HUMAN	2	771.778	16.505	1634271360
P14618	PKM	Pyruvate kinase PKM	358	DGADC(PF-06672131-phosphonate)IM(Oxidation)L	sp|P30613|KPYR_HUMAN	3	514.854	13.777	1915864450
P14618	PKM	Pyruvate kinase PKM	358	DGADC(PF-06672131-phosphonate)IM(Oxidation)L	sp|P30613|KPYR_HUMAN	3	514.854	13.488	124190608
P14618	PKM	Pyruvate kinase PKM	358	DGADC(PF-06672131-phosphonate)IM(Oxidation)L	sp|P30613|KPYR_HUMAN	3	514.854	12.561	2034427260
P14618	PKM	Pyruvate kinase PKM	358	DGADC(PF-06672131-phosphonate)IM(Oxidation)L	sp|P30613|KPYR_HUMAN	3	514.854	12.554	1830510980
P14618	PKM	Pyruvate kinase PKM	358	DGADC(PF-06672131-phosphonate)IML	sp|P30613|KPYR_HUMAN	2	763.778	16.602	1489284480
P14618	PKM	Pyruvate kinase PKM	358	DGADC(PF-06672131-phosphonate)IML	sp|P30613|KPYR_HUMAN	2	763.78	10.891	5220163600
P14618	PKM	Pyruvate kinase PKM	358	DGADC(PF-06672131-phosphonate)IML	sp|P30613|KPYR_HUMAN	2	763.78	15.487	5856473600
P14618	PKM	Pyruvate kinase PKM	358	DGADC(PF-06672131-phosphonate)IML	sp|P30613|KPYR_HUMAN	2	763.781	15.017	5179879900
P14618	PKM	Pyruvate kinase PKM	358	DGADC(PF-06672131-phosphonate)IML	sp|P30613|KPYR_HUMAN	3	509.523	11.422	7270082600
P14618	PKM	Pyruvate kinase PKM	358	DGADC(PF-06672131-phosphonate)IML	sp|P30613|KPYR_HUMAN	3	509.523	16.317	7397422600
P14618	PKM	Pyruvate kinase PKM	358	DGADC(PF-06672131-phosphonate)IML	sp|P30613|KPYR_HUMAN	3	509.523	15.902	226756944
P14618	PKM	Pyruvate kinase PKM	358	DGADC(PF-06672131-phosphonate)IML	sp|P30613|KPYR_HUMAN	3	509.856	12.382	211073360
P14618	PKM	Pyruvate kinase PKM	358	DGADC(PF-06672131-phosphonate)IMLSGE	sp|P30613|KPYR_HUMAN	2	900.327	18.744	194142752
P14618	PKM	Pyruvate kinase PKM	358	DGADC(PF-06672131-phosphonate)IMLSGE	sp|P30613|KPYR_HUMAN	3	600.554	17.239	133163688
P14618	PKM	Pyruvate kinase PKM	358	VLDGADC(PF-06672131-phosphonate)IM(Oxidation)L	sp|P30613|KPYR_HUMAN	2	877.853	24.893	545259200
P14618	PKM	Pyruvate kinase PKM	358	VLDGADC(PF-06672131-phosphonate)IM(Oxidation)L	sp|P30613|KPYR_HUMAN	2	878.352	14.97	566444670
P14618	PKM	Pyruvate kinase PKM	358	VLDGADC(PF-06672131-phosphonate)IML	sp|P30613|KPYR_HUMAN	2	869.857	23.074	1017100480
P14618	PKM	Pyruvate kinase PKM	358	VLDGADC(PF-06672131-phosphonate)IML	sp|P30613|KPYR_HUMAN	2	870.359	20.046	0
P14618	PKM	Pyruvate kinase PKM	358	VLDGADC(PF-06672131-phosphonate)IML	sp|P30613|KPYR_HUMAN	3	580.238	19.724	0
P14618	PKM	Pyruvate kinase PKM	358	VLDGADC(PF-06672131-phosphonate)IML	sp|P30613|KPYR_HUMAN	3	580.24	14.489	2448930560
P14618	PKM	Pyruvate kinase PKM	358	VLDGADC(PF-06672131-phosphonate)IML	sp|P30613|KPYR_HUMAN	3	580.24	15.872	2448930560
P14618	PKM	Pyruvate kinase PKM	474	PVLC(PF-06672131-phosphonate)KDPVQ	(blank)	2	844.372	19.313	3524827900
P14618	PKM	Pyruvate kinase PKM	474	PVLC(PF-06672131-phosphonate)KDPVQ	(blank)	2	844.373	18.196	3524827900
P14618	PKM	Pyruvate kinase PKM	474	PVLC(PF-06672131-phosphonate)KDPVQ	(blank)	2	844.874	19.914	3524827900
P14618	PKM	Pyruvate kinase PKM	474	PVLC(PF-06672131-phosphonate)KDPVQ	(blank)	3	563.25	14.822	0
P14618	PKM	Pyruvate kinase PKM	474	PVLC(PF-06672131-phosphonate)KDPVQ	(blank)	3	563.25	20.525	0
P14618	PKM	Pyruvate kinase PKM	474	PVLC(PF-06672131-phosphonate)KDPVQ	(blank)	3	563.251	16.018	15019652100
P14618	PKM	Pyruvate kinase PKM	474	PVLC(PF-06672131-phosphonate)KDPVQ	(blank)	3	563.253	15.255	15019652100
P14618	PKM	Pyruvate kinase PKM	474	PVLC(PF-06672131-phosphonate)KDPVQ	(blank)	3	563.584	19.625	15743279100
P14618	PKM	Pyruvate kinase PKM	474	PVLC(PF-06672131-phosphonate)KDPVQE	(blank)	3	606.266	14.834	543548540
P14618	PKM	Pyruvate kinase PKM	474	PVLC(PF-06672131-phosphonate)KDPVQEA	(blank)	2	944.415	14.838	9974476800
P14618	PKM	Pyruvate kinase PKM	474	PVLC(PF-06672131-phosphonate)KDPVQEA	(blank)	2	944.415	15.65	9974476800
P14618	PKM	Pyruvate kinase PKM	474	PVLC(PF-06672131-phosphonate)KDPVQEA	(blank)	2	944.913	13.903	9940332500
P14618	PKM	Pyruvate kinase PKM	474	PVLC(PF-06672131-phosphonate)KDPVQEA	(blank)	3	629.944	15.697	37287641000
P14618	PKM	Pyruvate kinase PKM	474	PVLC(PF-06672131-phosphonate)KDPVQEA	(blank)	3	630.278	24.56	37287641000
P14618	PKM	Pyruvate kinase PKM	49	ARNTGIIC(PF-06672131-phosphonate)TIGPASRS	(blank)	3	769.689	16.198	429536096
P14618	PKM	Pyruvate kinase PKM	49	ARNTGIIC(PF-06672131-phosphonate)TIGPASRS	(blank)	4	577.268	17.868	880948290
P14618	PKM	Pyruvate kinase PKM	49	ARNTGIIC(PF-06672131-phosphonate)TIGPASRS	(blank)	4	577.519	17.684	1104974080
P14618	PKM	Pyruvate kinase PKM	49	ARNTGIIC(PF-06672131-phosphonate)TIGPASRS	(blank)	4	577.522	16.843	0
P14618	PKM	Pyruvate kinase PKM	49	ARNTGIIC(PF-06672131-phosphonate)TIGPASRSVE	(blank)	3	845.393	28.27	0
P14618	PKM	Pyruvate kinase PKM	49	ARNTGIIC(PF-06672131-phosphonate)TIGPASRSVE	(blank)	3	845.395	27.917	578905860
P14618	PKM	Pyruvate kinase PKM	49	ARNTGIIC(PF-06672131-phosphonate)TIGPASRSVE	(blank)	4	634.297	31.76	592855300
P14618	PKM	Pyruvate kinase PKM	49	ARNTGIIC(PF-06672131-phosphonate)TIGPASRSVE	(blank)	4	634.298	33.843	1282716160
P14618	PKM	Pyruvate kinase PKM	49	ARNTGIIC(PF-06672131-phosphonate)TIGPASRSVET	(blank)	3	879.079	22.132	274920576
P14618	PKM	Pyruvate kinase PKM	49	ARNTGIIC(PF-06672131-phosphonate)TIGPASRSVET	(blank)	4	659.559	21.092	0
P14618	PKM	Pyruvate kinase PKM	49	ARNTGIIC(PF-06672131-phosphonate)TIGPASRSVET	(blank)	4	659.561	27.621	700971330
P14618	PKM	Pyruvate kinase PKM	49	ARNTGIIC(PF-06672131-phosphonate)TIGPASRSVETL	(blank)	3	916.773	26.114	293793568
P14618	PKM	Pyruvate kinase PKM	49	ARNTGIIC(PF-06672131-phosphonate)TIGPASRSVETL	(blank)	4	687.829	40.994	349829984
P14618	PKM	Pyruvate kinase PKM	49	ARNTGIIC(PF-06672131-phosphonate)TIGPASRSVETL	(blank)	4	687.832	32.097	880458940
P14618	PKM	Pyruvate kinase PKM	49	DIDSPPITARNTGIIC(PF-06672131-phosphonate)TIGPASRSVE	(blank)	4	843.9	22.356	0
P14625	HSP90B1	Endoplasmin	138	TVKIKC(PF-06672131-phosphonate)DKEKNLL	(blank)	2	1111.05	22.725	0
P14625	HSP90B1	Endoplasmin	138	TVKIKC(PF-06672131-phosphonate)DKEKNLL	(blank)	3	741.035	31.35	463837952
P14625	HSP90B1	Endoplasmin	138	TVKIKC(PF-06672131-phosphonate)DKEKNLL	(blank)	3	741.371	35.687	463837952
P14625	HSP90B1	Endoplasmin	138	TVKIKC(PF-06672131-phosphonate)DKEKNLL	(blank)	4	556.029	20.908	1588431360
P14625	HSP90B1	Endoplasmin	138	TVKIKC(PF-06672131-phosphonate)DKEKNLL	(blank)	4	556.279	15.298	1588431360
P14625	HSP90B1	Endoplasmin	576	LTEPVDEYC(PF-06672131-phosphonate)IQAL	(blank)	2	1091.97	27.104	290923264
P14625	HSP90B1	Endoplasmin	576	LTEPVDEYC(PF-06672131-phosphonate)IQAL	(blank)	3	728.316	31.885	1171451140
P14625	HSP90B1	Endoplasmin	576	PVDEYC(PF-06672131-phosphonate)IQAL	(blank)	2	920.879	15	213102256
P14625	HSP90B1	Endoplasmin	576	PVDEYC(PF-06672131-phosphonate)IQAL	(blank)	3	613.922	15.782	738322180
P14625	HSP90B1	Endoplasmin	645	TESPC(PF-06672131-phosphonate)ALVA	(blank)	2	790.32	14.522	3218525180
P14625	HSP90B1	Endoplasmin	645	TESPC(PF-06672131-phosphonate)ALVA	(blank)	2	790.32	13.905	3218525180
P14625	HSP90B1	Endoplasmin	645	TESPC(PF-06672131-phosphonate)ALVASQ	(blank)	2	897.867	25.537	954058560
P14625	HSP90B1	Endoplasmin	645	TESPC(PF-06672131-phosphonate)ALVASQ	(blank)	3	598.913	18.543	1259625220
P14625	HSP90B1	Endoplasmin	645	VVSQRLTESPC(PF-06672131-phosphonate)ALVA	(blank)	3	754.691	29.326	320970880
P14625	HSP90B1	Endoplasmin	645	VVSQRLTESPC(PF-06672131-phosphonate)ALVASQ	(blank)	3	826.717	22.848	108244520
P14866	HNRNPL	Heterogeneous nuclear ribonucleoprotein L	151	EDVLGAC(PF-06672131-phosphonate)NAVNY	(blank)	2	978.888	15.313	158064960
P14866	HNRNPL	Heterogeneous nuclear ribonucleoprotein L	151	FEDVLGAC(PF-06672131-phosphonate)NAVNY	(blank)	3	701.948	20.788	188659072
P14866	HNRNPL	Heterogeneous nuclear ribonucleoprotein L	452	C(PF-06672131-phosphonate)VSKQPAIM(Oxidation)PGQS	(blank)	3	684.291	20.599	379953824
P14866	HNRNPL	Heterogeneous nuclear ribonucleoprotein L	452	C(PF-06672131-phosphonate)VSKQPAIM(Oxidation)PGQS	(blank)	3	684.291	24.784	358472608
P14866	HNRNPL	Heterogeneous nuclear ribonucleoprotein L	452	C(PF-06672131-phosphonate)VSKQPAIMPGQS	(blank)	2	1017.93	34.141	184697728
P14866	HNRNPL	Heterogeneous nuclear ribonucleoprotein L	452	C(PF-06672131-phosphonate)VSKQPAIMPGQS	(blank)	3	678.961	23.29	691374460
P14866	HNRNPL	Heterogeneous nuclear ribonucleoprotein L	452	GQKLNVC(PF-06672131-phosphonate)VSKQPAIMPGQS	(blank)	4	669.814	18.099	146442544
P14866	HNRNPL	Heterogeneous nuclear ribonucleoprotein L	452	NVC(PF-06672131-phosphonate)VSKQPAIM	(blank)	2	940.415	23.509	492024704
P14866	HNRNPL	Heterogeneous nuclear ribonucleoprotein L	452	NVC(PF-06672131-phosphonate)VSKQPAIM	(blank)	3	627.275	15.756	1464677380
P14866	HNRNPL	Heterogeneous nuclear ribonucleoprotein L	452	NVC(PF-06672131-phosphonate)VSKQPAIM(Oxidation)	(blank)	3	632.271	19.812	441562080
P14866	HNRNPL	Heterogeneous nuclear ribonucleoprotein L	452	NVC(PF-06672131-phosphonate)VSKQPAIM(Oxidation)PGQS	(blank)	2	1132.49	31.886	108749544
P14866	HNRNPL	Heterogeneous nuclear ribonucleoprotein L	452	NVC(PF-06672131-phosphonate)VSKQPAIM(Oxidation)PGQS	(blank)	3	755.328	23.11	624262590
P14866	HNRNPL	Heterogeneous nuclear ribonucleoprotein L	452	NVC(PF-06672131-phosphonate)VSKQPAIM(Oxidation)PGQS	(blank)	4	566.75	19.018	267828928
P14866	HNRNPL	Heterogeneous nuclear ribonucleoprotein L	452	NVC(PF-06672131-phosphonate)VSKQPAIMPGQS	(blank)	2	1124.49	36.354	502239744
P14866	HNRNPL	Heterogeneous nuclear ribonucleoprotein L	452	NVC(PF-06672131-phosphonate)VSKQPAIMPGQS	(blank)	3	749.999	27.555	1767539200
P14866	HNRNPL	Heterogeneous nuclear ribonucleoprotein L	452	NVC(PF-06672131-phosphonate)VSKQPAIMPGQS	(blank)	4	562.751	20.041	701904190
P14923	JUP	Junction plakoglobin	291	LAITTDC(PF-06672131-phosphonate)LQL	(blank)	2	890.394	24.885	132629536
P14923	JUP	Junction plakoglobin	291	LAITTDC(PF-06672131-phosphonate)LQL	(blank)	2	890.398	27.31	218233664
P14923	JUP	Junction plakoglobin	291	LAITTDC(PF-06672131-phosphonate)LQL	(blank)	3	593.933	22.297	677107390
P14923	JUP	Junction plakoglobin	511	IRNLALC(PF-06672131-phosphonate)PANHAPLQE	(blank)	3	817.049	26.887	0
P14923	JUP	Junction plakoglobin	511	IRNLALC(PF-06672131-phosphonate)PANHAPLQE	(blank)	3	817.369	27.329	0
P14923	JUP	Junction plakoglobin	511	IRNLALC(PF-06672131-phosphonate)PANHAPLQE	(blank)	4	613.038	23.375	442221728
P15170	GSPT1	Eukaryotic peptide chain release factor GTP-binding subunit ERF3A	327	GKLESGSIC(PF-06672131-phosphonate)KGQQL	(blank)	3	712.993	26.846	137795328
P15170	GSPT1	Eukaryotic peptide chain release factor GTP-binding subunit ERF3A	327	GKLESGSIC(PF-06672131-phosphonate)KGQQL	(blank)	4	534.996	19.094	316058976
P15170	GSPT1	Eukaryotic peptide chain release factor GTP-binding subunit ERF3A	407	IVIIEHKSIIC(PF-06672131-phosphonate)PGYN	sp|Q8IYD1|ERF3B_HUMAN	3	796.716	24.284	0
P15170	GSPT1	Eukaryotic peptide chain release factor GTP-binding subunit ERF3A	407	IVIIEHKSIIC(PF-06672131-phosphonate)PGYN	sp|Q8IYD1|ERF3B_HUMAN	3	796.716	33.648	299577728
P15170	GSPT1	Eukaryotic peptide chain release factor GTP-binding subunit ERF3A	407	IVIIEHKSIIC(PF-06672131-phosphonate)PGYN	sp|Q8IYD1|ERF3B_HUMAN	4	597.787	26.4	294260480
P15170	GSPT1	Eukaryotic peptide chain release factor GTP-binding subunit ERF3A	407	IVIIEHKSIIC(PF-06672131-phosphonate)PGYN	sp|Q8IYD1|ERF3B_HUMAN	4	597.789	21.969	919305730
P15374	UCHL3	Ubiquitin carboxyl-terminal hydrolase isozyme L3	95	MKQTISNAC(PF-06672131-phosphonate)GTIG	(blank)	3	671.958	15.102	0
P15374	UCHL3	Ubiquitin carboxyl-terminal hydrolase isozyme L3	95	MKQTISNAC(PF-06672131-phosphonate)GTIGL	(blank)	2	1063.47	15.632	166667424
P15374	UCHL3	Ubiquitin carboxyl-terminal hydrolase isozyme L3	95	MKQTISNAC(PF-06672131-phosphonate)GTIGL	(blank)	3	709.315	28.934	514442368
P15374	UCHL3	Ubiquitin carboxyl-terminal hydrolase isozyme L3	95	MKQTISNAC(PF-06672131-phosphonate)GTIGL	(blank)	4	532.237	17.509	324653312
P15531	NME1	Nucleoside diphosphate kinase A	145	VDYTSC(PF-06672131-phosphonate)AQNW	(blank)	2	938.341	13.172	0
P15531	NME1	Nucleoside diphosphate kinase A	145	VDYTSC(PF-06672131-phosphonate)AQNW	(blank)	2	938.844	16.573	0
P15531	NME1	Nucleoside diphosphate kinase A	145	YTSC(PF-06672131-phosphonate)AQNW	(blank)	2	831.301	17.963	233396592
P15531	NME1	Nucleoside diphosphate kinase A	4	(N-term acetylation)ANC(PF-06672131-phosphonate)ERTF	(blank)	2	786.295	6.89	15026525200
P15531	NME1	Nucleoside diphosphate kinase A	4	(N-term acetylation)ANC(PF-06672131-phosphonate)ERTF	(blank)	3	524.532	10.224	17970454500
P15531	NME1	Nucleoside diphosphate kinase A	4	(N-term acetylation)ANC(PF-06672131-phosphonate)ERTF	(blank)	3	524.533	8.668	17940856800
P15531	NME1	Nucleoside diphosphate kinase A	4	(N-term acetylation)ANC(PF-06672131-phosphonate)ERTF	(blank)	3	524.533	9.55	0
P15531	NME1	Nucleoside diphosphate kinase A	4	(N-term acetylation)ANC(PF-06672131-phosphonate)ERTF	(blank)	3	524.533	11.145	17940856800
P15531	NME1	Nucleoside diphosphate kinase A	4	(N-term acetylation)ANC(PF-06672131-phosphonate)ERTF	(blank)	3	524.861	10.434	0
P15924	DSP	Desmoplakin	2259	FLQGSSC(PF-06672131-phosphonate)IAGI	(blank)	2	892.879	24.418	0
P15924	DSP	Desmoplakin	2259	FLQGSSC(PF-06672131-phosphonate)IAGI	(blank)	3	595.59	15.951	184308272
P15924	DSP	Desmoplakin	2259	FLQGSSC(PF-06672131-phosphonate)IAGIY	(blank)	2	974.413	26.848	385690208
P15924	DSP	Desmoplakin	2259	FLQGSSC(PF-06672131-phosphonate)IAGIY	(blank)	3	649.944	15.165	847812860
P16144	ITGB4	Integrin beta-4	1629	IESQVHPQSPLC(PF-06672131-phosphonate)PLPGSA	(blank)	3	850.385	33.901	510067840
P16144	ITGB4	Integrin beta-4	1629	IESQVHPQSPLC(PF-06672131-phosphonate)PLPGSA	(blank)	3	850.388	41.012	457009248
P16144	ITGB4	Integrin beta-4	1629	IESQVHPQSPLC(PF-06672131-phosphonate)PLPGSA	(blank)	4	638.04	29.009	560029950
P16144	ITGB4	Integrin beta-4	1629	IESQVHPQSPLC(PF-06672131-phosphonate)PLPGSA	(blank)	4	638.043	22.537	413512576
P16144	ITGB4	Integrin beta-4	1629	SQVHPQSPLC(PF-06672131-phosphonate)PLPGSA	(blank)	3	769.673	26.787	0
P16144	ITGB4	Integrin beta-4	1629	SQVHPQSPLC(PF-06672131-phosphonate)PLPGSA	(blank)	3	770.009	27.236	0
P16144	ITGB4	Integrin beta-4	1629	SQVHPQSPLC(PF-06672131-phosphonate)PLPGSA	(blank)	4	577.76	20.192	0
P17844	DDX5	Probable ATP-dependent RNA helicase DDX5	221	LERGVEIC(PF-06672131-phosphonate)IATPGRL	sp|Q92841|DDX17_HUMAN	4	579.782	20.237	182484576
P17844	DDX5	Probable ATP-dependent RNA helicase DDX5	221	VEIC(PF-06672131-phosphonate)IATPGRL	sp|Q92841|DDX17_HUMAN	2	930.931	14.806	0
P17844	DDX5	Probable ATP-dependent RNA helicase DDX5	221	VEIC(PF-06672131-phosphonate)IATPGRL	sp|Q92841|DDX17_HUMAN	3	620.954	13.896	1082249980
P17844	DDX5	Probable ATP-dependent RNA helicase DDX5	221	VEIC(PF-06672131-phosphonate)IATPGRL	sp|Q92841|DDX17_HUMAN	3	620.956	15.672	1112357120
P17844	DDX5	Probable ATP-dependent RNA helicase DDX5	221	VEIC(PF-06672131-phosphonate)IATPGRL	sp|Q92841|DDX17_HUMAN	3	621.291	20.351	1104786050
P17844	DDX5	Probable ATP-dependent RNA helicase DDX5	221	VEIC(PF-06672131-phosphonate)IATPGRL	sp|Q92841|DDX17_HUMAN	4	465.969	15.108	260128448
P17844	DDX5	Probable ATP-dependent RNA helicase DDX5	320	IVDVC(PF-06672131-phosphonate)HDVEKDEKL	(blank)	3	778.013	23.437	0
P17844	DDX5	Probable ATP-dependent RNA helicase DDX5	320	IVDVC(PF-06672131-phosphonate)HDVEKDEKL	(blank)	3	778.349	20.943	0
P17844	DDX5	Probable ATP-dependent RNA helicase DDX5	320	IVDVC(PF-06672131-phosphonate)HDVEKDEKL	(blank)	4	583.761	27.476	350721216
P17844	DDX5	Probable ATP-dependent RNA helicase DDX5	320	IVDVC(PF-06672131-phosphonate)HDVEKDEKL	(blank)	5	467.21	19.59	183360816
P17858	PFKL	ATP-dependent 6-phosphofructokinase, liver type	114	C(PF-06672131-phosphonate)VIGGDGSLTGANI	(blank)	2	983.417	36.073	120931040
P17858	PFKL	ATP-dependent 6-phosphofructokinase, liver type	114	C(PF-06672131-phosphonate)VIGGDGSLTGANI	(blank)	3	655.946	17.052	212279952
P17987	TCP1	T-complex protein 1 subunit alpha	296	TTGGIDDM(Oxidation)C(PF-06672131-phosphonate)LKY	(blank)	2	1012.4	12.951	0
P17987	TCP1	T-complex protein 1 subunit alpha	296	TTGGIDDMC(PF-06672131-phosphonate)LKY	(blank)	2	1003.4	18.562	197675952
P17987	TCP1	T-complex protein 1 subunit alpha	296	TTGGIDDMC(PF-06672131-phosphonate)LKY	(blank)	2	1003.9	22.497	171994368
P17987	TCP1	T-complex protein 1 subunit alpha	296	TTGGIDDMC(PF-06672131-phosphonate)LKY	(blank)	3	669.269	21.295	847679170
P17987	TCP1	T-complex protein 1 subunit alpha	296	TTGGIDDMC(PF-06672131-phosphonate)LKY	(blank)	3	669.602	15.6	679101820
P17987	TCP1	T-complex protein 1 subunit alpha	296	VILTTGGIDDMC(PF-06672131-phosphonate)LKY	(blank)	3	778.014	25.62	178612144
P17987	TCP1	T-complex protein 1 subunit alpha	296	VILTTGGIDDMC(PF-06672131-phosphonate)LKY	(blank)	4	583.763	15.499	154105520
P17987	TCP1	T-complex protein 1 subunit alpha	76	LEVEHPAAKVLC(PF-06672131-phosphonate)E	(blank)	3	709.655	29.131	0
P17987	TCP1	T-complex protein 1 subunit alpha	76	LEVEHPAAKVLC(PF-06672131-phosphonate)E	(blank)	3	709.979	21.8	599988480
P17987	TCP1	T-complex protein 1 subunit alpha	76	LEVEHPAAKVLC(PF-06672131-phosphonate)E	(blank)	4	532.736	18.053	550386690
P17987	TCP1	T-complex protein 1 subunit alpha	76	LEVEHPAAKVLC(PF-06672131-phosphonate)E	(blank)	4	532.742	20.558	434138784
P18031	PTPN1	Tyrosine-protein phosphatase non-receptor type 1	92	YILTQGPLPNTC(PF-06672131-phosphonate)GHF	(blank)	3	784.346	19.023	0
P18031	PTPN1	Tyrosine-protein phosphatase non-receptor type 1	92	YILTQGPLPNTC(PF-06672131-phosphonate)GHF	(blank)	4	588.262	20.657	88556032
P18085	ARF4	ADP-ribosylation factor 4	159	YVQATC(PF-06672131-phosphonate)ATQGTGL	sp|P84085|ARF5_HUMAN	2	1001.41	20.976	164534512
P18085	ARF4	ADP-ribosylation factor 4	159	YVQATC(PF-06672131-phosphonate)ATQGTGL	sp|P84085|ARF5_HUMAN	3	667.948	22.208	459903968
P18085	ARF4	ADP-ribosylation factor 4	62	TVEYKNIC(PF-06672131-phosphonate)F	sp|P84085|ARF5_HUMAN	2	903.378	12.967	466814304
P18085	ARF4	ADP-ribosylation factor 4	62	TVEYKNIC(PF-06672131-phosphonate)F	sp|P84085|ARF5_HUMAN	3	602.919	16.552	276403392
P18085	ARF4	ADP-ribosylation factor 4	62	VEYKNIC(PF-06672131-phosphonate)F	sp|P84085|ARF5_HUMAN	3	568.906	13.419	181832576
P18621	RPL17	60S ribosomal protein L17	15	VRYSLDPENPTKSC(PF-06672131-phosphonate)KSRGSNL	(blank)	4	760.853	22.861	0
P18621	RPL17	60S ribosomal protein L17	15	VRYSLDPENPTKSC(PF-06672131-phosphonate)KSRGSNL	(blank)	5	608.884	27.567	0
P18621	RPL17	60S ribosomal protein L17	15	VRYSLDPENPTKSC(PF-06672131-phosphonate)KSRGSNL	(blank)	5	609.284	29.948	0
P18754	RCC1	Regulator of chromosome condensation	198	YTLGC(PF-06672131-phosphonate)GEQGQL	(blank)	2	929.371	22.152	187878800
P18754	RCC1	Regulator of chromosome condensation	198	YTLGC(PF-06672131-phosphonate)GEQGQL	(blank)	2	929.372	16.733	282862272
P18754	RCC1	Regulator of chromosome condensation	280	GLSNYHQLGTPGTESC(PF-06672131-phosphonate)FIPQNL	(blank)	4	767.591	18.372	0
P18754	RCC1	Regulator of chromosome condensation	280	HQLGTPGTESC(PF-06672131-phosphonate)FIPQNL	(blank)	3	844.368	26.175	297977120
P18754	RCC1	Regulator of chromosome condensation	280	HQLGTPGTESC(PF-06672131-phosphonate)FIPQNL	(blank)	3	844.701	27.746	208670928
P19012	KRT15	Keratin, type I cytoskeletal 15	355	AETEC(PF-06672131-phosphonate)RYATQL	(blank)	3	658.604	18.47	1052098820
P19012	KRT15	Keratin, type I cytoskeletal 15	355	LAETEC(PF-06672131-phosphonate)RYATQL	(blank)	3	696.298	18.785	328948640
P19367	HK1	Hexokinase-1	685	IVGTGSNAC(PF-06672131-phosphonate)YMEE	sp|P52789|HXK2_HUMAN	2	1031.89	15.928	0
P19367	HK1	Hexokinase-1	685	IVGTGSNAC(PF-06672131-phosphonate)YMEE	sp|P52789|HXK2_HUMAN	3	688.264	13.714	136730816
P20339	RAB5A	Ras-related protein Rab-5A	63	LTQTVC(PF-06672131-phosphonate)L	sp|P51148|RAB5C_HUMAN	3	489.546	17.513	1735290500
P20339	RAB5A	Ras-related protein Rab-5A	63	LTQTVC(PF-06672131-phosphonate)LDDTT	sp|P51148|RAB5C_HUMAN	2	949.89	18.638	497919104
P20339	RAB5A	Ras-related protein Rab-5A	63	LTQTVC(PF-06672131-phosphonate)LDDTT	sp|P51148|RAB5C_HUMAN	2	949.89	21.026	497919104
P21333	FLNA	Filamin-A	1198	TIEIC(PF-06672131-phosphonate)SEAGL	(blank)	2	862.857	21.22	227060912
P21333	FLNA	Filamin-A	1198	TIEIC(PF-06672131-phosphonate)SEAGL	(blank)	3	575.574	17.51	341875520
P21333	FLNA	Filamin-A	1225	IPLC(PF-06672131-phosphonate)PGAY	(blank)	2	761.816	14.932	2751291650
P21333	FLNA	Filamin-A	1225	IPLC(PF-06672131-phosphonate)PGAY	(blank)	2	761.817	13.032	0
P21333	FLNA	Filamin-A	1225	IPLC(PF-06672131-phosphonate)PGAY	(blank)	2	761.817	18.269	2717611010
P21333	FLNA	Filamin-A	1225	IPLC(PF-06672131-phosphonate)PGAY	(blank)	2	761.818	18.38	2178291710
P21333	FLNA	Filamin-A	1225	IPLC(PF-06672131-phosphonate)PGAY	(blank)	2	761.819	18.181	2242865660
P21333	FLNA	Filamin-A	1225	IPLC(PF-06672131-phosphonate)PGAY	(blank)	3	508.214	11.183	5954114000
P21333	FLNA	Filamin-A	1225	IPLC(PF-06672131-phosphonate)PGAY	(blank)	3	508.214	12.537	0
P21333	FLNA	Filamin-A	1225	IPLC(PF-06672131-phosphonate)PGAY	(blank)	3	508.214	14.462	3287186180
P21333	FLNA	Filamin-A	1225	IPLC(PF-06672131-phosphonate)PGAY	(blank)	3	508.215	10.933	5954114000
P21333	FLNA	Filamin-A	1225	IPLC(PF-06672131-phosphonate)PGAY	(blank)	3	508.215	18.279	5954114000
P21333	FLNA	Filamin-A	1225	ITYIPLC(PF-06672131-phosphonate)PGAY	(blank)	3	633.944	23.806	74151768
P21333	FLNA	Filamin-A	1225	YIPLC(PF-06672131-phosphonate)PGAY	(blank)	2	843.349	19.779	222339280
P21333	FLNA	Filamin-A	1225	YIPLC(PF-06672131-phosphonate)PGAY	(blank)	2	843.35	17.67	0
P21333	FLNA	Filamin-A	1225	YIPLC(PF-06672131-phosphonate)PGAY	(blank)	3	562.569	15.047	490353536
P21333	FLNA	Filamin-A	574	VKVGTEC(PF-06672131-phosphonate)GNQKVRA	(blank)	4	545.256	23.783	315608256
P21333	FLNA	Filamin-A	574	VKVGTEC(PF-06672131-phosphonate)GNQKVRA	(blank)	4	545.506	19.824	354582976
P21333	FLNA	Filamin-A	574	VKVGTEC(PF-06672131-phosphonate)GNQKVRA	(blank)	5	436.406	15.392	0
P21796	VDAC1	Voltage-dependent anion-selective channel protein 1	232	AKYQIDPDAC(PF-06672131-phosphonate)F	(blank)	2	980.395	28.072	772328640
P21796	VDAC1	Voltage-dependent anion-selective channel protein 1	232	AKYQIDPDAC(PF-06672131-phosphonate)F	(blank)	2	980.897	21.9	772328640
P21796	VDAC1	Voltage-dependent anion-selective channel protein 1	232	AKYQIDPDAC(PF-06672131-phosphonate)F	(blank)	3	653.932	24.858	2810115330
P21796	VDAC1	Voltage-dependent anion-selective channel protein 1	232	AKYQIDPDAC(PF-06672131-phosphonate)F	(blank)	3	654.267	19.452	2818636030
P21796	VDAC1	Voltage-dependent anion-selective channel protein 1	232	AKYQIDPDAC(PF-06672131-phosphonate)F	(blank)	4	490.952	14.796	0
P21796	VDAC1	Voltage-dependent anion-selective channel protein 1	232	AKYQIDPDAC(PF-06672131-phosphonate)FSA	(blank)	2	1059.43	25.381	0
P21796	VDAC1	Voltage-dependent anion-selective channel protein 1	232	AKYQIDPDAC(PF-06672131-phosphonate)FSA	(blank)	3	706.622	27.082	662317820
P21796	VDAC1	Voltage-dependent anion-selective channel protein 1	232	AKYQIDPDAC(PF-06672131-phosphonate)FSA	(blank)	4	530.219	18.92	289466144
P21964	COMT	Catechol O-methyltransferase	223	LADNVIC(PF-06672131-phosphonate)PGAPDF	(blank)	2	1010.92	25.064	0
P21964	COMT	Catechol O-methyltransferase	223	LADNVIC(PF-06672131-phosphonate)PGAPDF	(blank)	2	1010.92	27.555	0
P21964	COMT	Catechol O-methyltransferase	223	LADNVIC(PF-06672131-phosphonate)PGAPDF	(blank)	3	674.282	39.066	178114800
P21964	COMT	Catechol O-methyltransferase	223	LADNVIC(PF-06672131-phosphonate)PGAPDF	(blank)	3	674.283	34.544	200054016
P21964	COMT	Catechol O-methyltransferase	223	LADNVIC(PF-06672131-phosphonate)PGAPDF	(blank)	3	674.941	18.439	0
P21964	COMT	Catechol O-methyltransferase	223	NVIC(PF-06672131-phosphonate)PGAPDF	(blank)	2	861.841	15.673	218495408
P22102	GART	Trifunctional purine biosynthetic protein adenosine-3	134	FTKPEEAC(PF-06672131-phosphonate)S	(blank)	3	567.555	11.654	456045312
P22102	GART	Trifunctional purine biosynthetic protein adenosine-3	134	WKAFTKPEEAC(PF-06672131-phosphonate)S	(blank)	3	695.959	17.973	0
P22102	GART	Trifunctional purine biosynthetic protein adenosine-3	168	KSKEEAC(PF-06672131-phosphonate)KAVQ	(blank)	4	478.215	15.725	112925792
P22102	GART	Trifunctional purine biosynthetic protein adenosine-3	168	KSKEEAC(PF-06672131-phosphonate)KAVQ	(blank)	4	478.465	16.18	0
P22102	GART	Trifunctional purine biosynthetic protein adenosine-3	322	DGLLC(PF-06672131-phosphonate)TSL	(blank)	2	755.809	15.975	1187494660
P22102	GART	Trifunctional purine biosynthetic protein adenosine-3	322	DGLLC(PF-06672131-phosphonate)TSL	(blank)	2	755.809	15.737	515683200
P22102	GART	Trifunctional purine biosynthetic protein adenosine-3	322	DGLLC(PF-06672131-phosphonate)TSL	(blank)	3	504.209	18.179	1388475010
P22102	GART	Trifunctional purine biosynthetic protein adenosine-3	322	DGLLC(PF-06672131-phosphonate)TSL	(blank)	3	504.209	18.111	848739580
P22102	GART	Trifunctional purine biosynthetic protein adenosine-3	322	DGLLC(PF-06672131-phosphonate)TSL	(blank)	3	504.209	19.973	848739580
P22102	GART	Trifunctional purine biosynthetic protein adenosine-3	322	GLLC(PF-06672131-phosphonate)TSL	(blank)	3	465.866	12.478	240379472
P22102	GART	Trifunctional purine biosynthetic protein adenosine-3	41	VAPGNAGTAC(PF-06672131-phosphonate)SEKISN	(blank)	3	736.647	28.927	446092928
P22102	GART	Trifunctional purine biosynthetic protein adenosine-3	41	VAPGNAGTAC(PF-06672131-phosphonate)SEKISNT	(blank)	3	770.33	32.585	198502704
P22102	GART	Trifunctional purine biosynthetic protein adenosine-3	41	VAPGNAGTAC(PF-06672131-phosphonate)SEKISNT	(blank)	3	770.996	36.628	198502704
P22102	GART	Trifunctional purine biosynthetic protein adenosine-3	41	VAPGNAGTAC(PF-06672131-phosphonate)SEKISNTA	(blank)	2	1190.51	20.434	0
P22102	GART	Trifunctional purine biosynthetic protein adenosine-3	41	VAPGNAGTAC(PF-06672131-phosphonate)SEKISNTA	(blank)	3	794.008	14.792	0
P22102	GART	Trifunctional purine biosynthetic protein adenosine-3	41	VAPGNAGTAC(PF-06672131-phosphonate)SEKISNTA	(blank)	3	794.009	34.208	687780990
P22102	GART	Trifunctional purine biosynthetic protein adenosine-3	41	VAPGNAGTAC(PF-06672131-phosphonate)SEKISNTA	(blank)	4	595.759	21.751	678520770
P22102	GART	Trifunctional purine biosynthetic protein adenosine-3	93	RSAGVQC(PF-06672131-phosphonate)FGPTAE	(blank)	2	1006.91	27.946	791663940
P22102	GART	Trifunctional purine biosynthetic protein adenosine-3	93	RSAGVQC(PF-06672131-phosphonate)FGPTAE	(blank)	3	671.279	20.456	2779955710
P22102	GART	Trifunctional purine biosynthetic protein adenosine-3	93	RSAGVQC(PF-06672131-phosphonate)FGPTAE	(blank)	3	671.279	27.279	2646690560
P22102	GART	Trifunctional purine biosynthetic protein adenosine-3	93	RSAGVQC(PF-06672131-phosphonate)FGPTAE	(blank)	4	503.961	15.114	411981536
P22234	PAICS	Multifunctional protein ADE2	151	IAAKFC(PF-06672131-phosphonate)FAGL	(blank)	2	865.384	18.364	119906520
P22234	PAICS	Multifunctional protein ADE2	151	IAAKFC(PF-06672131-phosphonate)FAGL	(blank)	3	577.259	16.954	268344336
P22234	PAICS	Multifunctional protein ADE2	151	IAAKFC(PF-06672131-phosphonate)FAGL	(blank)	3	577.26	15.05	510124160
P22234	PAICS	Multifunctional protein ADE2	350	PVISC(PF-06672131-phosphonate)PPLTPDW	(blank)	3	671.961	22.737	0
P22234	PAICS	Multifunctional protein ADE2	350	PVISC(PF-06672131-phosphonate)PPLTPDW	(blank)	3	672.294	12.588	0
P22234	PAICS	Multifunctional protein ADE2	350	PVISC(PF-06672131-phosphonate)PPLTPDW	(blank)	3	672.294	18.589	0
P22234	PAICS	Multifunctional protein ADE2	350	PVISC(PF-06672131-phosphonate)PPLTPDW	(blank)	3	672.97	17.047	0
P22234	PAICS	Multifunctional protein ADE2	374	LRLPSGLGC(PF-06672131-phosphonate)STVL	(blank)	3	668.987	16.797	135155136
P22234	PAICS	Multifunctional protein ADE2	374	LRLPSGLGC(PF-06672131-phosphonate)STVL	(blank)	3	668.988	15.335	157721792
P22234	PAICS	Multifunctional protein ADE2	374	LRLPSGLGC(PF-06672131-phosphonate)STVL	(blank)	4	501.993	15.316	91712520
P22234	PAICS	Multifunctional protein ADE2	374	SSLRLPSGLGC(PF-06672131-phosphonate)STVL	(blank)	3	727.006	18.668	0
P22234	PAICS	Multifunctional protein ADE2	374	SSLRLPSGLGC(PF-06672131-phosphonate)STVL	(blank)	3	727.342	14.991	0
P22234	PAICS	Multifunctional protein ADE2	423	KQADKKIREC(PF-06672131-phosphonate)NL	(blank)	4	534.504	21.069	1309411460
P22234	PAICS	Multifunctional protein ADE2	423	KQADKKIREC(PF-06672131-phosphonate)NL	(blank)	5	427.804	12.672	462773504
P22392	NME2	Nucleoside diphosphate kinase B	145	VDYKSC(PF-06672131-phosphonate)AHD	sp|O60361|NDK8_HUMAN	3	576.216	14.845	170636416
P22392	NME2	Nucleoside diphosphate kinase B	145	VDYKSC(PF-06672131-phosphonate)AHD	sp|O60361|NDK8_HUMAN	3	576.218	13.541	423014240
P22392	NME2	Nucleoside diphosphate kinase B	145	VDYKSC(PF-06672131-phosphonate)AHDWVYE	sp|O60361|NDK8_HUMAN	2	1152.45	14.449	0
P22392	NME2	Nucleoside diphosphate kinase B	145	VDYKSC(PF-06672131-phosphonate)AHDWVYE	sp|O60361|NDK8_HUMAN	2	1152.95	16.237	148717312
P22392	NME2	Nucleoside diphosphate kinase B	145	VDYKSC(PF-06672131-phosphonate)AHDWVYE	sp|O60361|NDK8_HUMAN	3	768.636	12.316	211983360
P22392	NME2	Nucleoside diphosphate kinase B	145	VDYKSC(PF-06672131-phosphonate)AHDWVYE	sp|O60361|NDK8_HUMAN	3	768.638	19.027	222063488
P22392	NME2	Nucleoside diphosphate kinase B	145	VDYKSC(PF-06672131-phosphonate)AHDWVYE	sp|O60361|NDK8_HUMAN	3	768.97	18.881	0
P22695	UQCRC2	Cytochrome b-c1 complex subunit 2, mitochondrial	391	MSVESSEC(PF-06672131-phosphonate)F	(blank)	2	854.799	22.051	225949392
P22695	UQCRC2	Cytochrome b-c1 complex subunit 2, mitochondrial	391	MSVESSEC(PF-06672131-phosphonate)F	(blank)	3	569.869	19.003	298757088
P22695	UQCRC2	Cytochrome b-c1 complex subunit 2, mitochondrial	391	MSVESSEC(PF-06672131-phosphonate)FLEE	(blank)	2	1039.88	18.312	122548728
P22695	UQCRC2	Cytochrome b-c1 complex subunit 2, mitochondrial	391	MSVESSEC(PF-06672131-phosphonate)FLEE	(blank)	3	693.591	22.785	177042256
P22695	UQCRC2	Cytochrome b-c1 complex subunit 2, mitochondrial	391	VESSEC(PF-06672131-phosphonate)FLEE	(blank)	2	930.846	18.193	0
P23396	RPS3	40S ribosomal protein S3	97	YAEKVATRGLC(PF-06672131-phosphonate)AIAQ	(blank)	2	1142.03	27.713	222648496
P23396	RPS3	40S ribosomal protein S3	97	YAEKVATRGLC(PF-06672131-phosphonate)AIAQ	(blank)	3	761.687	38.333	1299617790
P23396	RPS3	40S ribosomal protein S3	97	YAEKVATRGLC(PF-06672131-phosphonate)AIAQ	(blank)	4	571.517	17.849	1805412860
P23396	RPS3	40S ribosomal protein S3	97	YAEKVATRGLC(PF-06672131-phosphonate)AIAQA	(blank)	2	1177.55	12.839	0
P23396	RPS3	40S ribosomal protein S3	97	YAEKVATRGLC(PF-06672131-phosphonate)AIAQA	(blank)	3	785.367	36.136	472213504
P23396	RPS3	40S ribosomal protein S3	97	YAEKVATRGLC(PF-06672131-phosphonate)AIAQA	(blank)	3	785.367	20.964	519994464
P23396	RPS3	40S ribosomal protein S3	97	YAEKVATRGLC(PF-06672131-phosphonate)AIAQA	(blank)	4	589.277	21.714	692312830
P23526	AHCY	Adenosylhomocysteinase	349	VNLGC(PF-06672131-phosphonate)AM(Oxidation)GHPSF	(blank)	2	969.376	19.018	234251968
P23526	AHCY	Adenosylhomocysteinase	349	VNLGC(PF-06672131-phosphonate)AM(Oxidation)GHPSF	(blank)	2	969.885	20.802	221641392
P23526	AHCY	Adenosylhomocysteinase	349	VNLGC(PF-06672131-phosphonate)AM(Oxidation)GHPSF	(blank)	3	646.592	20.279	627062980
P23526	AHCY	Adenosylhomocysteinase	349	VNLGC(PF-06672131-phosphonate)AM(Oxidation)GHPSF	(blank)	4	485.197	13.95	229311040
P23526	AHCY	Adenosylhomocysteinase	349	VNLGC(PF-06672131-phosphonate)AMGHPSF	(blank)	2	961.38	19.654	344047104
P23526	AHCY	Adenosylhomocysteinase	349	VNLGC(PF-06672131-phosphonate)AMGHPSF	(blank)	2	961.884	27.209	343172352
P23526	AHCY	Adenosylhomocysteinase	349	VNLGC(PF-06672131-phosphonate)AMGHPSF	(blank)	3	641.256	18.383	1385680380
P23526	AHCY	Adenosylhomocysteinase	349	VNLGC(PF-06672131-phosphonate)AMGHPSF	(blank)	3	641.591	23.084	1214791300
P23526	AHCY	Adenosylhomocysteinase	349	VNLGC(PF-06672131-phosphonate)AMGHPSF	(blank)	4	481.195	13.499	310666880
P23526	AHCY	Adenosylhomocysteinase	349	VNLGC(PF-06672131-phosphonate)AMGHPSF	(blank)	4	481.196	16.326	495333120
P23526	AHCY	Adenosylhomocysteinase	421	GMSC(PF-06672131-phosphonate)DGPFKPDHYRY	(blank)	3	821.66	15.73	163009024
P23526	AHCY	Adenosylhomocysteinase	421	GMSC(PF-06672131-phosphonate)DGPFKPDHYRY	(blank)	3	821.991	27.015	163009024
P23526	AHCY	Adenosylhomocysteinase	421	GMSC(PF-06672131-phosphonate)DGPFKPDHYRY	(blank)	4	616.245	25.866	622609410
P23526	AHCY	Adenosylhomocysteinase	421	GMSC(PF-06672131-phosphonate)DGPFKPDHYRY	(blank)	5	493.198	20.894	415063808
P23526	AHCY	Adenosylhomocysteinase	421	LGM(Oxidation)SC(PF-06672131-phosphonate)DGPFKPDHYRY	(blank)	5	519.212	26.711	264556288
P23526	AHCY	Adenosylhomocysteinase	421	LGMSC(PF-06672131-phosphonate)DGPFKPDHYRY	(blank)	3	859.018	27.201	262432176
P23526	AHCY	Adenosylhomocysteinase	421	LGMSC(PF-06672131-phosphonate)DGPFKPDHYRY	(blank)	4	644.515	25.899	787379390
P23526	AHCY	Adenosylhomocysteinase	421	LGMSC(PF-06672131-phosphonate)DGPFKPDHYRY	(blank)	4	644.767	25.967	787379390
P23526	AHCY	Adenosylhomocysteinase	421	LGMSC(PF-06672131-phosphonate)DGPFKPDHYRY	(blank)	5	516.014	30.972	781760320
P23528	CFL1	Cofilin-1	147	EEVKDRC(PF-06672131-phosphonate)TLAEKLGGSA	(blank)	4	624.534	21.802	328186304
P23528	CFL1	Cofilin-1	147	EEVKDRC(PF-06672131-phosphonate)TLAEKLGGSA	(blank)	4	624.534	25.501	250740688
P23528	CFL1	Cofilin-1	147	EEVKDRC(PF-06672131-phosphonate)TLAEKLGGSAV	(blank)	3	865.398	20.592	0
P23528	CFL1	Cofilin-1	147	EEVKDRC(PF-06672131-phosphonate)TLAEKLGGSAV	(blank)	3	865.403	20.352	0
P23528	CFL1	Cofilin-1	147	EEVKDRC(PF-06672131-phosphonate)TLAEKLGGSAV	(blank)	4	649.299	17.717	462784640
P23528	CFL1	Cofilin-1	147	EEVKDRC(PF-06672131-phosphonate)TLAEKLGGSAV	(blank)	4	649.3	18.469	553560830
P23528	CFL1	Cofilin-1	147	YEEVKDRC(PF-06672131-phosphonate)TLAEKLGGSAV	(blank)	3	919.751	14.101	0
P23528	CFL1	Cofilin-1	147	YEEVKDRC(PF-06672131-phosphonate)TLAEKLGGSAV	(blank)	4	690.066	28.566	228144176
P23528	CFL1	Cofilin-1	39	FC(PF-06672131-phosphonate)LSEDKKNIIL	(blank)	3	704.662	15.775	370285312
P23528	CFL1	Cofilin-1	39	FC(PF-06672131-phosphonate)LSEDKKNIIL	(blank)	3	704.662	12.915	0
P23528	CFL1	Cofilin-1	80	FVKM(Oxidation)LPDKDC(PF-06672131-phosphonate)RYAL	(blank)	4	602.023	21.695	301795264
P23528	CFL1	Cofilin-1	80	FVKMLPDKDC(PF-06672131-phosphonate)RYAL	(blank)	3	796.698	23.069	0
P23528	CFL1	Cofilin-1	80	FVKMLPDKDC(PF-06672131-phosphonate)RYAL	(blank)	3	797.031	20.352	147319872
P23528	CFL1	Cofilin-1	80	FVKMLPDKDC(PF-06672131-phosphonate)RYAL	(blank)	4	597.775	22.454	520304000
P23528	CFL1	Cofilin-1	80	FVKMLPDKDC(PF-06672131-phosphonate)RYAL	(blank)	4	597.775	24.305	431785696
P23528	CFL1	Cofilin-1	80	VKM(Oxidation)LPDKDC(PF-06672131-phosphonate)RYAL	(blank)	3	753.339	22.857	607333180
P23528	CFL1	Cofilin-1	80	VKM(Oxidation)LPDKDC(PF-06672131-phosphonate)RYAL	(blank)	4	565.006	18.585	1743461760
P23528	CFL1	Cofilin-1	80	VKM(Oxidation)LPDKDC(PF-06672131-phosphonate)RYAL	(blank)	4	565.257	16.631	1743461760
P23528	CFL1	Cofilin-1	80	VKM(Oxidation)LPDKDC(PF-06672131-phosphonate)RYALY	(blank)	3	807.361	20.854	186318656
P23528	CFL1	Cofilin-1	80	VKM(Oxidation)LPDKDC(PF-06672131-phosphonate)RYALY	(blank)	3	807.691	20.197	0
P23528	CFL1	Cofilin-1	80	VKMLPDKDC(PF-06672131-phosphonate)RYAL	(blank)	2	1121	17.326	239583664
P23528	CFL1	Cofilin-1	80	VKMLPDKDC(PF-06672131-phosphonate)RYAL	(blank)	2	1121.01	26.915	215188080
P23528	CFL1	Cofilin-1	80	VKMLPDKDC(PF-06672131-phosphonate)RYAL	(blank)	2	1121.51	21.045	215188080
P23528	CFL1	Cofilin-1	80	VKMLPDKDC(PF-06672131-phosphonate)RYAL	(blank)	3	747.675	25.509	898926140
P23528	CFL1	Cofilin-1	80	VKMLPDKDC(PF-06672131-phosphonate)RYAL	(blank)	3	748.008	23.425	1385857540
P23528	CFL1	Cofilin-1	80	VKMLPDKDC(PF-06672131-phosphonate)RYAL	(blank)	4	561.007	20.302	3282590980
P23528	CFL1	Cofilin-1	80	VKMLPDKDC(PF-06672131-phosphonate)RYAL	(blank)	4	561.008	22.822	6489445900
P23528	CFL1	Cofilin-1	80	VKMLPDKDC(PF-06672131-phosphonate)RYAL	(blank)	4	561.264	14.493	0
P23528	CFL1	Cofilin-1	80	VKMLPDKDC(PF-06672131-phosphonate)RYALY	(blank)	2	1202.54	19.38	176886336
P23528	CFL1	Cofilin-1	80	VKMLPDKDC(PF-06672131-phosphonate)RYALY	(blank)	3	802.028	27.251	536810592
P23528	CFL1	Cofilin-1	80	VKMLPDKDC(PF-06672131-phosphonate)RYALY	(blank)	3	802.364	22.766	536810592
P23528	CFL1	Cofilin-1	80	VKMLPDKDC(PF-06672131-phosphonate)RYALY	(blank)	4	601.775	16.37	1576257020
P23528	CFL1	Cofilin-1	80	VKMLPDKDC(PF-06672131-phosphonate)RYALY	(blank)	4	602.023	18.331	1632044540
P25205	MCM3	DNA replication licensing factor MCM3	407	ADRGVVC(PF-06672131-phosphonate)IDEF	(blank)	3	638.265	14.61	257755136
P25205	MCM3	DNA replication licensing factor MCM3	407	VLADRGVVC(PF-06672131-phosphonate)IDE	(blank)	3	659.96	19.61	218686752
P25398	RPS12	40S ribosomal protein S12	56	ASNC(PF-06672131-phosphonate)DEPMY	(blank)	2	859.787	15.515	441586016
P25398	RPS12	40S ribosomal protein S12	56	ASNC(PF-06672131-phosphonate)DEPMY	(blank)	3	573.529	14.114	364146208
P25398	RPS12	40S ribosomal protein S12	69	ALC(PF-06672131-phosphonate)AEHQINL	(blank)	2	900.887	18.07	0
P25398	RPS12	40S ribosomal protein S12	69	ALC(PF-06672131-phosphonate)AEHQINL	(blank)	3	600.929	16.372	740809540
P25398	RPS12	40S ribosomal protein S12	69	VEALC(PF-06672131-phosphonate)AEHQINL	(blank)	2	1014.94	22.792	585997380
P25705	ATP5F1A	ATP synthase subunit alpha, mitochondrial	294	YLAPYSGC(PF-06672131-phosphonate)SM(Oxidation)GEY	(blank)	2	1073.39	27.074	227394752
P25705	ATP5F1A	ATP synthase subunit alpha, mitochondrial	294	YLAPYSGC(PF-06672131-phosphonate)SM(Oxidation)GEY	(blank)	3	715.932	20.609	590579140
P25705	ATP5F1A	ATP synthase subunit alpha, mitochondrial	294	YLAPYSGC(PF-06672131-phosphonate)SMGE	(blank)	2	983.863	31.65	0
P25705	ATP5F1A	ATP synthase subunit alpha, mitochondrial	294	YLAPYSGC(PF-06672131-phosphonate)SMGEY	(blank)	2	1065.89	31.779	1072324930
P25705	ATP5F1A	ATP synthase subunit alpha, mitochondrial	294	YLAPYSGC(PF-06672131-phosphonate)SMGEY	(blank)	3	710.931	18.557	0
P26374	CHML	Rab proteins geranylgeranyltransferase component A 2	487	IVPPAEPGAC(PF-06672131-phosphonate)AVRV	(blank)	4	517.746	19.456	0
P26374	CHML	Rab proteins geranylgeranyltransferase component A 2	487	IVPPAEPGAC(PF-06672131-phosphonate)AVRVTE	(blank)	3	766.687	13.514	0
P26599	PTBP1	Polypyrimidine tract-binding protein 1	23	FSTC(PF-06672131-phosphonate)VTNG	(blank)	2	759.284	10.342	795380740
P26599	PTBP1	Polypyrimidine tract-binding protein 1	23	FSTC(PF-06672131-phosphonate)VTNGPF	(blank)	2	881.344	16.891	1832856060
P26599	PTBP1	Polypyrimidine tract-binding protein 1	23	FSTC(PF-06672131-phosphonate)VTNGPF	(blank)	2	881.345	23.204	1816164480
P26599	PTBP1	Polypyrimidine tract-binding protein 1	23	FSTC(PF-06672131-phosphonate)VTNGPF	(blank)	2	881.843	15.682	1804401150
P26599	PTBP1	Polypyrimidine tract-binding protein 1	23	FSTC(PF-06672131-phosphonate)VTNGPF	(blank)	3	587.899	12.9	2870811390
P26599	PTBP1	Polypyrimidine tract-binding protein 1	23	FSTC(PF-06672131-phosphonate)VTNGPFI	(blank)	2	937.887	18.543	56410988
P26599	PTBP1	Polypyrimidine tract-binding protein 1	23	FSTC(PF-06672131-phosphonate)VTNGPFI	(blank)	3	625.589	12.878	133976896
P26599	PTBP1	Polypyrimidine tract-binding protein 1	23	FSTC(PF-06672131-phosphonate)VTNGPFIM	(blank)	2	1003.41	20.843	2851718140
P26599	PTBP1	Polypyrimidine tract-binding protein 1	23	FSTC(PF-06672131-phosphonate)VTNGPFIM	(blank)	2	1003.41	20.586	2848497920
P26599	PTBP1	Polypyrimidine tract-binding protein 1	23	FSTC(PF-06672131-phosphonate)VTNGPFIM	(blank)	2	1003.9	15.372	0
P26599	PTBP1	Polypyrimidine tract-binding protein 1	23	FSTC(PF-06672131-phosphonate)VTNGPFIM	(blank)	2	1003.9	16.655	0
P26599	PTBP1	Polypyrimidine tract-binding protein 1	23	FSTC(PF-06672131-phosphonate)VTNGPFIM	(blank)	2	1003.91	17.378	2782915840
P26599	PTBP1	Polypyrimidine tract-binding protein 1	23	FSTC(PF-06672131-phosphonate)VTNGPFIM	(blank)	3	669.274	18.677	0
P26599	PTBP1	Polypyrimidine tract-binding protein 1	23	FSTC(PF-06672131-phosphonate)VTNGPFIM	(blank)	3	669.277	16.732	10605283300
P26599	PTBP1	Polypyrimidine tract-binding protein 1	23	FSTC(PF-06672131-phosphonate)VTNGPFIM(Oxidation)	(blank)	2	1011.41	25.777	704273790
P26599	PTBP1	Polypyrimidine tract-binding protein 1	23	FSTC(PF-06672131-phosphonate)VTNGPFIM(Oxidation)	(blank)	3	674.605	14.923	0
P26599	PTBP1	Polypyrimidine tract-binding protein 1	23	FSTC(PF-06672131-phosphonate)VTNGPFIM(Oxidation)	(blank)	3	674.606	19.465	2174017280
P26599	PTBP1	Polypyrimidine tract-binding protein 1	23	FSTC(PF-06672131-phosphonate)VTNGPFIM(Oxidation)	(blank)	3	674.608	14.811	2286001410
P26599	PTBP1	Polypyrimidine tract-binding protein 1	23	FSTC(PF-06672131-phosphonate)VTNGPFIM(Oxidation)	(blank)	3	674.938	16.789	104237640
P26599	PTBP1	Polypyrimidine tract-binding protein 1	23	FSTC(PF-06672131-phosphonate)VTNGPFIM(Oxidation)	(blank)	3	674.938	17.477	2181679620
P26640	VARS1	Valine--tRNA ligase	1176	ALGAPAPQGC(PF-06672131-phosphonate)AVAL	(blank)	3	643.627	15.716	0
P26640	VARS1	Valine--tRNA ligase	1176	ALGAPAPQGC(PF-06672131-phosphonate)AVAL	(blank)	3	643.958	15.834	0
P26641	EEF1G	Elongation factor 1-gamma	194	FLTC(PF-06672131-phosphonate)INQPQF	(blank)	2	950.396	21.627	532963584
P26641	EEF1G	Elongation factor 1-gamma	194	FLTC(PF-06672131-phosphonate)INQPQF	(blank)	2	950.403	17.502	801349310
P26641	EEF1G	Elongation factor 1-gamma	194	FLTC(PF-06672131-phosphonate)INQPQF	(blank)	2	950.906	16.533	0
P26641	EEF1G	Elongation factor 1-gamma	194	FLTC(PF-06672131-phosphonate)INQPQF	(blank)	3	633.938	13.092	2473732100
P26641	EEF1G	Elongation factor 1-gamma	194	FLTC(PF-06672131-phosphonate)INQPQF	(blank)	3	633.938	16.409	1263206910
P26641	EEF1G	Elongation factor 1-gamma	194	FLTC(PF-06672131-phosphonate)INQPQF	(blank)	3	633.94	13.526	1525692930
P26641	EEF1G	Elongation factor 1-gamma	210	GEVKLC(PF-06672131-phosphonate)EKM(Oxidation)AQF	(blank)	2	1044.45	16.138	0
P26641	EEF1G	Elongation factor 1-gamma	210	GEVKLC(PF-06672131-phosphonate)EKM(Oxidation)AQF	(blank)	3	696.632	20.266	467085184
P26641	EEF1G	Elongation factor 1-gamma	210	GEVKLC(PF-06672131-phosphonate)EKM(Oxidation)AQF	(blank)	4	522.977	12.523	551564030
P26641	EEF1G	Elongation factor 1-gamma	210	GEVKLC(PF-06672131-phosphonate)EKMAQF	(blank)	2	1036.45	22.75	599991300
P26641	EEF1G	Elongation factor 1-gamma	210	VKLC(PF-06672131-phosphonate)EKMAQF	(blank)	3	629.279	13.643	554112380
P26641	EEF1G	Elongation factor 1-gamma	68	LRKFPAGKVPAFEGDDGFC(PF-06672131-phosphonate)VFESNA	(blank)	5	678.909	40.585	0
P26641	EEF1G	Elongation factor 1-gamma	68	LRKFPAGKVPAFEGDDGFC(PF-06672131-phosphonate)VFESNA	(blank)	5	679.31	37.649	0
P27348	YWHAQ	14-3-3 protein theta	134	VAC(PF-06672131-phosphonate)GDDRKQTID	(blank)	4	503.462	14.339	93120088
P27348	YWHAQ	14-3-3 protein theta	134	VAC(PF-06672131-phosphonate)GDDRKQTIDNSQGA	(blank)	3	823.342	20.721	0
P27348	YWHAQ	14-3-3 protein theta	134	VAC(PF-06672131-phosphonate)GDDRKQTIDNSQGAY	(blank)	3	877.367	29.008	0
P27348	YWHAQ	14-3-3 protein theta	134	VAC(PF-06672131-phosphonate)GDDRKQTIDNSQGAYQEA	(blank)	3	987.413	39.158	0
P27348	YWHAQ	14-3-3 protein theta	134	VAC(PF-06672131-phosphonate)GDDRKQTIDNSQGAYQEA	(blank)	4	740.311	23.99	500081504
P27348	YWHAQ	14-3-3 protein theta	189	AC(PF-06672131-phosphonate)TLAKTAF	(blank)	2	807.847	19.245	276194816
P27348	YWHAQ	14-3-3 protein theta	189	AC(PF-06672131-phosphonate)TLAKTAF	(blank)	3	538.901	13.62	825098750
P27348	YWHAQ	14-3-3 protein theta	189	AC(PF-06672131-phosphonate)TLAKTAF	(blank)	3	539.233	15.456	0
P27348	YWHAQ	14-3-3 protein theta	189	YEILNNPELAC(PF-06672131-phosphonate)TLA	(blank)	3	751.664	28.148	252297232
P27348	YWHAQ	14-3-3 protein theta	189	YEILNNPELAC(PF-06672131-phosphonate)TLA	(blank)	3	751.667	27.249	252297232
P27348	YWHAQ	14-3-3 protein theta	189	YEILNNPELAC(PF-06672131-phosphonate)TLA	(blank)	3	752.332	36.574	252297232
P27348	YWHAQ	14-3-3 protein theta	189	YEILNNPELAC(PF-06672131-phosphonate)TLAKTAF	(blank)	3	900.748	48.315	118435928
P27635	RPL10	60S ribosomal protein L10	80	MVKSC(PF-06672131-phosphonate)GKDGF	(blank)	3	587.572	16.571	243093504
P27635	RPL10	60S ribosomal protein L10	80	MVKSC(PF-06672131-phosphonate)GKDGF	(blank)	4	440.931	15.181	295787104
P27708	CAD	CAD protein	1374	AVDGEC(PF-06672131-phosphonate)PPQRSIL	(blank)	2	1037.45	14.44	363065696
P27708	CAD	CAD protein	1374	AVDGEC(PF-06672131-phosphonate)PPQRSIL	(blank)	2	1037.95	11.445	375244896
P27708	CAD	CAD protein	1374	AVDGEC(PF-06672131-phosphonate)PPQRSIL	(blank)	3	691.97	23.144	2038800900
P27708	CAD	CAD protein	1374	AVDGEC(PF-06672131-phosphonate)PPQRSIL	(blank)	3	691.971	13.503	2034443650
P27708	CAD	CAD protein	1374	AVDGEC(PF-06672131-phosphonate)PPQRSIL	(blank)	4	519.23	15.977	1345368060
P27708	CAD	CAD protein	1374	AVDGEC(PF-06672131-phosphonate)PPQRSIL	(blank)	4	519.23	16.124	1345368060
P27708	CAD	CAD protein	1374	EEAVDGEC(PF-06672131-phosphonate)PPQRSIL	(blank)	3	777.995	21.326	805221700
P27708	CAD	CAD protein	1374	EEAVDGEC(PF-06672131-phosphonate)PPQRSIL	(blank)	3	777.997	13.156	840748290
P27708	CAD	CAD protein	1374	VDGEC(PF-06672131-phosphonate)PPQRSIL	(blank)	2	1001.94	12.854	149667280
P27708	CAD	CAD protein	1374	VDGEC(PF-06672131-phosphonate)PPQRSIL	(blank)	3	668.29	17.068	1037265410
P27708	CAD	CAD protein	1374	VDGEC(PF-06672131-phosphonate)PPQRSIL	(blank)	4	501.471	15.296	323776928
P27797	CALR	Calreticulin	105	TVKHEQNIDC(PF-06672131-phosphonate)GGGY	(blank)	3	737.632	16.523	0
P27797	CALR	Calreticulin	105	TVKHEQNIDC(PF-06672131-phosphonate)GGGY	(blank)	4	553.227	23.442	270955712
P27824	CANX	Calnexin	194	FGPDKC(PF-06672131-phosphonate)GEDYKLHF	sp|O14967|CLGN_HUMAN	4	586.996	21.168	332716128
P27824	CANX	Calnexin	194	FGPDKC(PF-06672131-phosphonate)GEDYKLHF	sp|O14967|CLGN_HUMAN	5	469.797	17.878	0
P28066	PSMA5	Proteasome subunit alpha type-5	165	VQC(PF-06672131-phosphonate)DARAIGSASEGAQSSL	(blank)	2	1270.04	34.754	0
P28066	PSMA5	Proteasome subunit alpha type-5	165	VQC(PF-06672131-phosphonate)DARAIGSASEGAQSSL	(blank)	3	847.03	42.247	394839552
P28066	PSMA5	Proteasome subunit alpha type-5	165	VQC(PF-06672131-phosphonate)DARAIGSASEGAQSSL	(blank)	4	635.524	22.407	196607792
P28066	PSMA5	Proteasome subunit alpha type-5	47	IQTSEGVC(PF-06672131-phosphonate)L	(blank)	2	819.837	18.318	0
P28066	PSMA5	Proteasome subunit alpha type-5	47	IQTSEGVC(PF-06672131-phosphonate)L	(blank)	2	819.841	22.839	295291328
P28066	PSMA5	Proteasome subunit alpha type-5	76	IDAHIGC(PF-06672131-phosphonate)AM(Oxidation)SGL	(blank)	2	946.88	18.377	310607168
P28066	PSMA5	Proteasome subunit alpha type-5	76	IDAHIGC(PF-06672131-phosphonate)AM(Oxidation)SGL	(blank)	2	946.88	22.841	310607168
P28066	PSMA5	Proteasome subunit alpha type-5	76	IDAHIGC(PF-06672131-phosphonate)AM(Oxidation)SGL	(blank)	2	946.881	18.269	0
P28066	PSMA5	Proteasome subunit alpha type-5	76	IDAHIGC(PF-06672131-phosphonate)AM(Oxidation)SGL	(blank)	3	631.589	20.201	254354240
P28066	PSMA5	Proteasome subunit alpha type-5	76	IDAHIGC(PF-06672131-phosphonate)AM(Oxidation)SGL	(blank)	3	631.59	15.537	809147900
P28066	PSMA5	Proteasome subunit alpha type-5	76	IDAHIGC(PF-06672131-phosphonate)AM(Oxidation)SGL	(blank)	4	473.945	13.986	230661952
P28066	PSMA5	Proteasome subunit alpha type-5	76	IDAHIGC(PF-06672131-phosphonate)AMSGL	(blank)	2	938.882	18.911	359817664
P28066	PSMA5	Proteasome subunit alpha type-5	76	IDAHIGC(PF-06672131-phosphonate)AMSGL	(blank)	2	938.883	25.22	1214643070
P28066	PSMA5	Proteasome subunit alpha type-5	76	IDAHIGC(PF-06672131-phosphonate)AMSGL	(blank)	3	626.256	22.134	4140864770
P28066	PSMA5	Proteasome subunit alpha type-5	76	IDAHIGC(PF-06672131-phosphonate)AMSGL	(blank)	3	626.256	15.748	1103650940
P28066	PSMA5	Proteasome subunit alpha type-5	76	IDAHIGC(PF-06672131-phosphonate)AMSGL	(blank)	3	626.258	17.592	3984116740
P28066	PSMA5	Proteasome subunit alpha type-5	76	IDAHIGC(PF-06672131-phosphonate)AMSGL	(blank)	4	469.945	15.499	232249056
P28066	PSMA5	Proteasome subunit alpha type-5	76	IDAHIGC(PF-06672131-phosphonate)AMSGL	(blank)	4	469.945	15.873	798341380
P28838	LAP3	Cytosol aminopeptidase	376	ADALC(PF-06672131-phosphonate)YAHTFNPKVIL	(blank)	3	822.379	21.788	264404288
P28838	LAP3	Cytosol aminopeptidase	376	ADALC(PF-06672131-phosphonate)YAHTFNPKVIL	(blank)	4	617.036	24.642	667097980
P29034	S100A2	Protein S100-A2	22	VTTFHKYSC(PF-06672131-phosphonate)QEGDKF	(blank)	2	1240.52	29.169	0
P29034	S100A2	Protein S100-A2	22	VTTFHKYSC(PF-06672131-phosphonate)QEGDKF	(blank)	2	1240.52	29.267	64542832
P29034	S100A2	Protein S100-A2	22	VTTFHKYSC(PF-06672131-phosphonate)QEGDKF	(blank)	3	827.014	31.381	707844930
P29034	S100A2	Protein S100-A2	22	VTTFHKYSC(PF-06672131-phosphonate)QEGDKF	(blank)	3	827.015	38.321	407403104
P29034	S100A2	Protein S100-A2	22	VTTFHKYSC(PF-06672131-phosphonate)QEGDKF	(blank)	4	620.513	23.286	2560071940
P29034	S100A2	Protein S100-A2	22	VTTFHKYSC(PF-06672131-phosphonate)QEGDKF	(blank)	4	620.513	28.059	1503481340
P29034	S100A2	Protein S100-A2	22	VTTFHKYSC(PF-06672131-phosphonate)QEGDKF	(blank)	5	496.611	20.402	979102270
P29034	S100A2	Protein S100-A2	22	VTTFHKYSC(PF-06672131-phosphonate)QEGDKF	(blank)	5	496.612	16.236	1753563650
P29034	S100A2	Protein S100-A2	22	VTTFHKYSC(PF-06672131-phosphonate)QEGDKFKLSKGEM	(blank)	3	1084.82	16.581	0
P29034	S100A2	Protein S100-A2	22	VTTFHKYSC(PF-06672131-phosphonate)QEGDKFKLSKGEM	(blank)	4	813.865	29.462	0
P29034	S100A2	Protein S100-A2	22	VTTFHKYSC(PF-06672131-phosphonate)QEGDKFKLSKGEM	(blank)	4	814.116	58.993	0
P29034	S100A2	Protein S100-A2	22	VTTFHKYSC(PF-06672131-phosphonate)QEGDKFKLSKGEM	(blank)	5	651.293	34.285	461369440
P29034	S100A2	Protein S100-A2	22	VTTFHKYSC(PF-06672131-phosphonate)QEGDKFKLSKGEM	(blank)	5	651.494	25.93	542867970
P29034	S100A2	Protein S100-A2	22	VTTFHKYSC(PF-06672131-phosphonate)QEGDKFKLSKGEM	(blank)	6	542.912	23.72	0
P29034	S100A2	Protein S100-A2	22	VTTFHKYSC(PF-06672131-phosphonate)QEGDKFKLSKGEM	(blank)	6	543.079	21.524	357182912
P29034	S100A2	Protein S100-A2	22	VTTFHKYSC(PF-06672131-phosphonate)QEGDKFKLSKGEM(Oxidation)	(blank)	5	654.493	19.447	0
P29034	S100A2	Protein S100-A2	22	VTTFHKYSC(PF-06672131-phosphonate)QEGDKFKLSKGEM(Oxidation)	(blank)	5	654.693	29.911	0
P29034	S100A2	Protein S100-A2	87	ITVM(Oxidation)C(PF-06672131-phosphonate)NDF	(blank)	2	824.305	16.224	248483200
P29034	S100A2	Protein S100-A2	87	ITVM(Oxidation)C(PF-06672131-phosphonate)NDF	(blank)	3	549.874	15.089	307393280
P29034	S100A2	Protein S100-A2	87	ITVMC(PF-06672131-phosphonate)NDF	(blank)	2	816.308	17.057	1035901440
P29034	S100A2	Protein S100-A2	87	ITVMC(PF-06672131-phosphonate)NDF	(blank)	3	544.542	16.03	1284075140
P29034	S100A2	Protein S100-A2	87	ITVMC(PF-06672131-phosphonate)NDF	(blank)	3	544.542	17.349	1280692480
P29034	S100A2	Protein S100-A2	87	ITVMC(PF-06672131-phosphonate)NDFF	(blank)	2	889.845	16.749	0
P29034	S100A2	Protein S100-A2	94	FFQGC(PF-06672131-phosphonate)PDRP	(blank)	2	878.846	15.924	811698180
P29034	S100A2	Protein S100-A2	94	FFQGC(PF-06672131-phosphonate)PDRP	(blank)	3	585.899	11.378	4444318700
P29034	S100A2	Protein S100-A2	94	FFQGC(PF-06672131-phosphonate)PDRP	(blank)	3	586.233	13.038	4444318700
P29034	S100A2	Protein S100-A2	94	FFQGC(PF-06672131-phosphonate)PDRP	(blank)	4	439.677	11.812	809614140
P29034	S100A2	Protein S100-A2	94	FQGC(PF-06672131-phosphonate)PDRP	(blank)	3	536.875	10.114	19495637000
P29034	S100A2	Protein S100-A2	94	FQGC(PF-06672131-phosphonate)PDRP	(blank)	3	536.875	11.664	352041184
P29034	S100A2	Protein S100-A2	94	FQGC(PF-06672131-phosphonate)PDRP	(blank)	3	536.876	12.229	18095712300
P29034	S100A2	Protein S100-A2	94	FQGC(PF-06672131-phosphonate)PDRP	(blank)	3	536.877	12.172	18078455800
P29034	S100A2	Protein S100-A2	94	FQGC(PF-06672131-phosphonate)PDRP	(blank)	3	537.211	11.769	375122784
P29034	S100A2	Protein S100-A2	94	FQGC(PF-06672131-phosphonate)PDRP	(blank)	4	402.909	13.853	1626509440
P29034	S100A2	Protein S100-A2	94	FQGC(PF-06672131-phosphonate)PDRP	(blank)	4	402.909	13.961	1626509440
P29034	S100A2	Protein S100-A2	94	FQGC(PF-06672131-phosphonate)PDRP	(blank)	4	403.159	13.971	1626509440
P29144	TPP2	Tripeptidyl-peptidase 2	1247	PIMYPPDYC(PF-06672131-phosphonate)VF	(blank)	3	678.61	14.907	0
P29144	TPP2	Tripeptidyl-peptidase 2	1247	PIMYPPDYC(PF-06672131-phosphonate)VF	(blank)	3	678.61	18.681	0
P29144	TPP2	Tripeptidyl-peptidase 2	1247	PIMYPPDYC(PF-06672131-phosphonate)VF	(blank)	3	678.939	22.482	0
P29590	PML	Protein PML	389	SSC(PF-06672131-phosphonate)ITQGKD	(blank)	3	543.215	14.438	286641760
P29590	PML	Protein PML	389	SSC(PF-06672131-phosphonate)ITQGKD	(blank)	3	543.881	14.195	286641760
P30040	ERP29	Endoplasmic reticulum resident protein 29	157	LGM(Oxidation)PGC(PF-06672131-phosphonate)LPVY	(blank)	2	877.862	19.192	202444672
P30040	ERP29	Endoplasmic reticulum resident protein 29	157	LGM(Oxidation)PGC(PF-06672131-phosphonate)LPVY	(blank)	3	585.576	16.005	476932352
P30040	ERP29	Endoplasmic reticulum resident protein 29	157	LGMPGC(PF-06672131-phosphonate)LPVY	(blank)	2	869.865	20.806	331950752
P30040	ERP29	Endoplasmic reticulum resident protein 29	157	LGMPGC(PF-06672131-phosphonate)LPVY	(blank)	2	870.364	16.968	331950752
P30040	ERP29	Endoplasmic reticulum resident protein 29	157	LGMPGC(PF-06672131-phosphonate)LPVY	(blank)	2	870.367	18.892	552228100
P30040	ERP29	Endoplasmic reticulum resident protein 29	157	LGMPGC(PF-06672131-phosphonate)LPVY	(blank)	3	580.244	15.818	1791771140
P30040	ERP29	Endoplasmic reticulum resident protein 29	157	LGMPGC(PF-06672131-phosphonate)LPVY	(blank)	3	580.245	16.849	1796671870
P30040	ERP29	Endoplasmic reticulum resident protein 29	157	LGMPGC(PF-06672131-phosphonate)LPVY	(blank)	3	580.245	17.548	1530849280
P30040	ERP29	Endoplasmic reticulum resident protein 29	157	LGMPGC(PF-06672131-phosphonate)LPVY	(blank)	3	580.246	21.068	876920900
P30041	PRDX6	Peroxiredoxin-6	47	FSHPRDFTPVC(PF-06672131-phosphonate)TTE	(blank)	4	582.241	17.532	0
P30041	PRDX6	Peroxiredoxin-6	47	FSHPRDFTPVC(PF-06672131-phosphonate)TTEL	(blank)	3	813.682	21.831	243491568
P30041	PRDX6	Peroxiredoxin-6	47	FSHPRDFTPVC(PF-06672131-phosphonate)TTEL	(blank)	3	813.682	28.289	610213060
P30041	PRDX6	Peroxiredoxin-6	47	FSHPRDFTPVC(PF-06672131-phosphonate)TTEL	(blank)	4	610.513	19.462	1053913280
P30041	PRDX6	Peroxiredoxin-6	47	FSHPRDFTPVC(PF-06672131-phosphonate)TTEL	(blank)	4	610.514	22.713	452277344
P30041	PRDX6	Peroxiredoxin-6	91	AYNC(PF-06672131-phosphonate)EEPTEKLPFPIID	(blank)	4	667.796	15.754	0
P30041	PRDX6	Peroxiredoxin-6	91	YNC(PF-06672131-phosphonate)EEPTEKLPFPII	(blank)	3	828.704	17.325	0
P30041	PRDX6	Peroxiredoxin-6	91	YNC(PF-06672131-phosphonate)EEPTEKLPFPIID	(blank)	2	1299.06	37.323	0
P30041	PRDX6	Peroxiredoxin-6	91	YNC(PF-06672131-phosphonate)EEPTEKLPFPIID	(blank)	2	1299.56	32.049	0
P30041	PRDX6	Peroxiredoxin-6	91	YNC(PF-06672131-phosphonate)EEPTEKLPFPIID	(blank)	3	866.377	43.675	360046464
P30041	PRDX6	Peroxiredoxin-6	91	YNC(PF-06672131-phosphonate)EEPTEKLPFPIID	(blank)	3	866.711	22.766	413671040
P30041	PRDX6	Peroxiredoxin-6	91	YNC(PF-06672131-phosphonate)EEPTEKLPFPIID	(blank)	4	650.034	24.997	333670208
P30041	PRDX6	Peroxiredoxin-6	91	YNC(PF-06672131-phosphonate)EEPTEKLPFPIID	(blank)	4	650.285	20.705	394277728
P30044	PRDX5	Peroxiredoxin-5, mitochondrial	100	FGVPGAFTPGC(PF-06672131-phosphonate)SKTHLPGF	(blank)	3	870.725	39.52	332136160
P30044	PRDX5	Peroxiredoxin-5, mitochondrial	100	FGVPGAFTPGC(PF-06672131-phosphonate)SKTHLPGF	(blank)	4	653.043	33.774	812847680
P30044	PRDX5	Peroxiredoxin-5, mitochondrial	204	LNVEPDGTGLTC(PF-06672131-phosphonate)SLAPNI	(blank)	2	1252.06	37.02	61636556
P30044	PRDX5	Peroxiredoxin-5, mitochondrial	204	LNVEPDGTGLTC(PF-06672131-phosphonate)SLAPNI	(blank)	3	835.038	26.597	420400736
P30044	PRDX5	Peroxiredoxin-5, mitochondrial	204	LNVEPDGTGLTC(PF-06672131-phosphonate)SLAPNI	(blank)	3	835.039	20.201	420400736
P30044	PRDX5	Peroxiredoxin-5, mitochondrial	204	LNVEPDGTGLTC(PF-06672131-phosphonate)SLAPNII	(blank)	3	872.736	36.881	78823632
P30044	PRDX5	Peroxiredoxin-5, mitochondrial	204	LNVEPDGTGLTC(PF-06672131-phosphonate)SLAPNIISQ	(blank)	3	944.766	21.988	0
[truncated: 2,787 more rows]

## Sheet: Pepsin_intact_amb
Supplementary Table 5: Ambiguous sites detected through a pepsin digestion of intact cell treated samples
Uniprot ID	Gene	Protein Name	Position in protein	Modified Peptide	Other mapped proteins	Charge	Observed M/Z	Hyperscore	Intensity
O14929	HAT1	Histone acetyltransferase type B catalytic subunit	299	VKLC(Carbamidomethyl)QDLPC(PF-06672131-phosphonate)FSRE	(blank)	3	761.997	26.765	268070448
O14929	HAT1	Histone acetyltransferase type B catalytic subunit	299	VKLC(Carbamidomethyl)QDLPC(PF-06672131-phosphonate)FSRE	(blank)	4	571.749	16.39	400962976
O14929	HAT1	Histone acetyltransferase type B catalytic subunit	299	VKLC(Carbamidomethyl)QDLPC(PF-06672131-phosphonate)FSRE	(blank)	4	572.25	22.384	404254304
O43175	PHGDH	D-3-phosphoglycerate dehydrogenase	295	NVISC(Carbamidomethyl)PHLGASTKEAQSRC(PF-06672131-phosphonate)GEE	(blank)	4	766.33	28.203	182114224
O43175	PHGDH	D-3-phosphoglycerate dehydrogenase	295	NVISC(Carbamidomethyl)PHLGASTKEAQSRC(PF-06672131-phosphonate)GEE	(blank)	5	613.265	23.157	256371264
O43175	PHGDH	D-3-phosphoglycerate dehydrogenase	295	NVISC(Carbamidomethyl)PHLGASTKEAQSRC(PF-06672131-phosphonate)GEEIA	(blank)	4	812.36	23.793	0
O43175	PHGDH	D-3-phosphoglycerate dehydrogenase	295	NVISC(Carbamidomethyl)PHLGASTKEAQSRC(PF-06672131-phosphonate)GEEIA	(blank)	5	650.289	20.431	0
O43252	PAPSS1	Bifunctional 3'-phosphoadenosine 5'-phosphosulfate synthase 1	78	YLVC(PF-06672131-phosphonate)HGIPC(Carbamidomethyl)YTL	(blank)	2	1064.94	16.043	0
O43252	PAPSS1	Bifunctional 3'-phosphoadenosine 5'-phosphosulfate synthase 1	78	YLVC(PF-06672131-phosphonate)HGIPC(Carbamidomethyl)YTL	(blank)	3	709.968	15.826	0
O43252	PAPSS1	Bifunctional 3'-phosphoadenosine 5'-phosphosulfate synthase 1	78	YLVC(PF-06672131-phosphonate)HGIPC(Carbamidomethyl)YTL	(blank)	3	709.97	15.703	0
P00533	EGFR	Epidermal growth factor receptor	1049	SATSNNSTVAC(PF-06672131-phosphonate)IDRNGLQSC(Carbamidomethyl)PIKE	(blank)	3	1085.47	53.849	318878528
P00533	EGFR	Epidermal growth factor receptor	1049	SATSNNSTVAC(PF-06672131-phosphonate)IDRNGLQSC(Carbamidomethyl)PIKE	(blank)	4	814.354	63.707	610732160
P00533	EGFR	Epidermal growth factor receptor	1049	SATSNNSTVAC(PF-06672131-phosphonate)IDRNGLQSC(Carbamidomethyl)PIKE	(blank)	4	814.604	23.123	0
P00533	EGFR	Epidermal growth factor receptor	1049	SATSNNSTVAC(PF-06672131-phosphonate)IDRNGLQSC(Carbamidomethyl)PIKE	(blank)	5	651.686	19.077	0
P00533	EGFR	Epidermal growth factor receptor	1058	AC(Carbamidomethyl)IDRNGLQSC(PF-06672131-phosphonate)PIKE	(blank)	4	599.012	31.337	345099104
P00533	EGFR	Epidermal growth factor receptor	1058	C(Carbamidomethyl)IDRNGLQSC(PF-06672131-phosphonate)PIKE	(blank)	4	581.255	19.125	451488928
P00558	PGK1	Phosphoglycerate kinase 1	108	FLKDC(Carbamidomethyl)VGPEVEKAC(PF-06672131-phosphonate)ANPAAG	(blank)	3	923.069	22.818	0
P00558	PGK1	Phosphoglycerate kinase 1	108	FLKDC(Carbamidomethyl)VGPEVEKAC(PF-06672131-phosphonate)ANPAAG	(blank)	4	692.055	38.289	386450848
P00558	PGK1	Phosphoglycerate kinase 1	108	FLKDC(Carbamidomethyl)VGPEVEKAC(PF-06672131-phosphonate)ANPAAG	(blank)	4	692.057	18.359	220771152
P00558	PGK1	Phosphoglycerate kinase 1	108	FLKDC(Carbamidomethyl)VGPEVEKAC(PF-06672131-phosphonate)ANPAAG	(blank)	4	692.057	20.108	220771152
P00558	PGK1	Phosphoglycerate kinase 1	108	LKDC(Carbamidomethyl)VGPEVEKAC(PF-06672131-phosphonate)ANPAAG	(blank)	3	873.377	43.401	304327552
P00558	PGK1	Phosphoglycerate kinase 1	108	LKDC(Carbamidomethyl)VGPEVEKAC(PF-06672131-phosphonate)ANPAAG	(blank)	3	873.381	33.665	267015088
P00558	PGK1	Phosphoglycerate kinase 1	108	LKDC(Carbamidomethyl)VGPEVEKAC(PF-06672131-phosphonate)ANPAAG	(blank)	4	655.284	38.331	549930430
P00558	PGK1	Phosphoglycerate kinase 1	108	LKDC(Carbamidomethyl)VGPEVEKAC(PF-06672131-phosphonate)ANPAAG	(blank)	4	655.288	29.078	532880256
P00558	PGK1	Phosphoglycerate kinase 1	108	LKDC(Carbamidomethyl)VGPEVEKAC(PF-06672131-phosphonate)ANPAAGS	(blank)	3	903.385	21.131	0
P00558	PGK1	Phosphoglycerate kinase 1	108	LKDC(Carbamidomethyl)VGPEVEKAC(PF-06672131-phosphonate)ANPAAGS	(blank)	4	677.542	27.075	0
P00558	PGK1	Phosphoglycerate kinase 1	379	IIGGGDTATC(PF-06672131-phosphonate)C(Carbamidomethyl)AKWNTE	(blank)	3	829.338	31.699	465168672
P00558	PGK1	Phosphoglycerate kinase 1	379	IIGGGDTATC(PF-06672131-phosphonate)C(Carbamidomethyl)AKWNTE	(blank)	4	622.256	22.206	438153600
P00558	PGK1	Phosphoglycerate kinase 1	379	TATC(PF-06672131-phosphonate)C(Carbamidomethyl)AKWNTE	sp|P07205|PGK2_HUMAN	2	987.374	13.253	142358688
P00558	PGK1	Phosphoglycerate kinase 1	379	TATC(PF-06672131-phosphonate)C(Carbamidomethyl)AKWNTE	sp|P07205|PGK2_HUMAN	3	658.586	19.272	531181824
P00558	PGK1	Phosphoglycerate kinase 1	380	ATC(Carbamidomethyl)C(PF-06672131-phosphonate)AKWNTE	sp|P07205|PGK2_HUMAN	3	624.903	13.546	0
P00558	PGK1	Phosphoglycerate kinase 1	380	IGGGDTATC(Carbamidomethyl)C(PF-06672131-phosphonate)AKWNTE	sp|P07205|PGK2_HUMAN	3	791.641	16.165	0
P00558	PGK1	Phosphoglycerate kinase 1	380	IIGGGDTATC(Carbamidomethyl)C(PF-06672131-phosphonate)AKWNTED	(blank)	2	1301.02	18.719	0
P00558	PGK1	Phosphoglycerate kinase 1	380	IIGGGDTATC(Carbamidomethyl)C(PF-06672131-phosphonate)AKWNTED	(blank)	3	867.678	32.835	659158460
P00558	PGK1	Phosphoglycerate kinase 1	380	IIGGGDTATC(Carbamidomethyl)C(PF-06672131-phosphonate)AKWNTED	(blank)	3	868.012	29.255	648360580
P00558	PGK1	Phosphoglycerate kinase 1	380	IIGGGDTATC(Carbamidomethyl)C(PF-06672131-phosphonate)AKWNTED	(blank)	4	651.263	24.799	604970180
P00558	PGK1	Phosphoglycerate kinase 1	380	TATC(Carbamidomethyl)C(PF-06672131-phosphonate)AKWNTE	sp|P07205|PGK2_HUMAN	3	658.585	14.889	211432240
P00558	PGK1	Phosphoglycerate kinase 1	380	TATC(Carbamidomethyl)C(PF-06672131-phosphonate)AKWNTED	sp|P07205|PGK2_HUMAN	2	1044.89	20.551	243095872
P00558	PGK1	Phosphoglycerate kinase 1	380	TATC(Carbamidomethyl)C(PF-06672131-phosphonate)AKWNTED	sp|P07205|PGK2_HUMAN	3	696.924	17.331	873345280
P00558	PGK1	Phosphoglycerate kinase 1	380	TATC(Carbamidomethyl)C(PF-06672131-phosphonate)AKWNTED	sp|P07205|PGK2_HUMAN	3	696.926	22.388	201940144
P04350	TUBB4A	Tubulin beta-4A chain	127	DVVRKEAESC(PF-06672131-phosphonate)DC(Carbamidomethyl)LQG	sp|A6NNZ2|TBB8B_HUMAN, sp|P07437|TBB5_HUMAN, sp|P68371|TBB4B_HUMAN, sp|Q3ZCM7|TBB8_HUMAN	2	1199.49	18.556	350046496
P04350	TUBB4A	Tubulin beta-4A chain	127	DVVRKEAESC(PF-06672131-phosphonate)DC(Carbamidomethyl)LQG	sp|A6NNZ2|TBB8B_HUMAN, sp|P07437|TBB5_HUMAN, sp|P68371|TBB4B_HUMAN, sp|Q3ZCM7|TBB8_HUMAN	3	799.994	27.675	2016445950
P04350	TUBB4A	Tubulin beta-4A chain	127	DVVRKEAESC(PF-06672131-phosphonate)DC(Carbamidomethyl)LQG	sp|A6NNZ2|TBB8B_HUMAN, sp|P07437|TBB5_HUMAN, sp|P68371|TBB4B_HUMAN, sp|Q3ZCM7|TBB8_HUMAN	4	600.247	17.263	15011548200
P04350	TUBB4A	Tubulin beta-4A chain	129	DVVRKEAESC(Carbamidomethyl)DC(PF-06672131-phosphonate)LQG	sp|A6NNZ2|TBB8B_HUMAN, sp|P07437|TBB5_HUMAN, sp|P68371|TBB4B_HUMAN, sp|Q3ZCM7|TBB8_HUMAN	2	1199.49	15.53	1504810370
P04350	TUBB4A	Tubulin beta-4A chain	129	DVVRKEAESC(Carbamidomethyl)DC(PF-06672131-phosphonate)LQG	sp|A6NNZ2|TBB8B_HUMAN, sp|P07437|TBB5_HUMAN, sp|P68371|TBB4B_HUMAN, sp|Q3ZCM7|TBB8_HUMAN	2	1199.99	19.293	1496146560
P04350	TUBB4A	Tubulin beta-4A chain	129	DVVRKEAESC(Carbamidomethyl)DC(PF-06672131-phosphonate)LQG	sp|A6NNZ2|TBB8B_HUMAN, sp|P07437|TBB5_HUMAN, sp|P68371|TBB4B_HUMAN, sp|Q3ZCM7|TBB8_HUMAN	3	799.993	19.569	7361994800
P04350	TUBB4A	Tubulin beta-4A chain	129	DVVRKEAESC(Carbamidomethyl)DC(PF-06672131-phosphonate)LQG	sp|A6NNZ2|TBB8B_HUMAN, sp|P07437|TBB5_HUMAN, sp|P68371|TBB4B_HUMAN, sp|Q3ZCM7|TBB8_HUMAN	3	799.993	24.772	7348570100
P04350	TUBB4A	Tubulin beta-4A chain	129	DVVRKEAESC(Carbamidomethyl)DC(PF-06672131-phosphonate)LQG	sp|A6NNZ2|TBB8B_HUMAN, sp|P07437|TBB5_HUMAN, sp|P68371|TBB4B_HUMAN, sp|Q3ZCM7|TBB8_HUMAN	3	800.658	23.656	7039624700
P04350	TUBB4A	Tubulin beta-4A chain	129	DVVRKEAESC(Carbamidomethyl)DC(PF-06672131-phosphonate)LQG	sp|A6NNZ2|TBB8B_HUMAN, sp|P07437|TBB5_HUMAN, sp|P68371|TBB4B_HUMAN, sp|Q3ZCM7|TBB8_HUMAN	4	600.245	21.674	11903123500
P04350	TUBB4A	Tubulin beta-4A chain	129	DVVRKEAESC(Carbamidomethyl)DC(PF-06672131-phosphonate)LQG	sp|A6NNZ2|TBB8B_HUMAN, sp|P07437|TBB5_HUMAN, sp|P68371|TBB4B_HUMAN, sp|Q3ZCM7|TBB8_HUMAN	4	600.247	21.34	11473210400
P04350	TUBB4A	Tubulin beta-4A chain	129	DVVRKEAESC(Carbamidomethyl)DC(PF-06672131-phosphonate)LQG	sp|A6NNZ2|TBB8B_HUMAN, sp|P07437|TBB5_HUMAN, sp|P68371|TBB4B_HUMAN, sp|Q3ZCM7|TBB8_HUMAN	4	600.498	26.076	12000105500
P04350	TUBB4A	Tubulin beta-4A chain	129	DVVRKEAESC(Carbamidomethyl)DC(PF-06672131-phosphonate)LQGFQ	sp|A6NNZ2|TBB8B_HUMAN, sp|P07437|TBB5_HUMAN, sp|P68371|TBB4B_HUMAN, sp|Q3ZCM7|TBB8_HUMAN	3	891.701	34.158	0
P04350	TUBB4A	Tubulin beta-4A chain	129	VVRKEAESC(Carbamidomethyl)DC(PF-06672131-phosphonate)LQG	sp|A6NNZ2|TBB8B_HUMAN, sp|P07437|TBB5_HUMAN, sp|P68371|TBB4B_HUMAN, sp|Q3ZCM7|TBB8_HUMAN	3	761.648	19.454	149899760
P04350	TUBB4A	Tubulin beta-4A chain	129	VVRKEAESC(Carbamidomethyl)DC(PF-06672131-phosphonate)LQG	sp|A6NNZ2|TBB8B_HUMAN, sp|P07437|TBB5_HUMAN, sp|P68371|TBB4B_HUMAN, sp|Q3ZCM7|TBB8_HUMAN	3	761.654	23.067	140128160
P04350	TUBB4A	Tubulin beta-4A chain	129	VVRKEAESC(Carbamidomethyl)DC(PF-06672131-phosphonate)LQG	sp|A6NNZ2|TBB8B_HUMAN, sp|P07437|TBB5_HUMAN, sp|P68371|TBB4B_HUMAN, sp|Q3ZCM7|TBB8_HUMAN	4	571.488	19.361	392931232
P04350	TUBB4A	Tubulin beta-4A chain	129	VVRKEAESC(Carbamidomethyl)DC(PF-06672131-phosphonate)LQG	sp|A6NNZ2|TBB8B_HUMAN, sp|P07437|TBB5_HUMAN, sp|P68371|TBB4B_HUMAN, sp|Q3ZCM7|TBB8_HUMAN	4	571.743	21.725	635990530
P04406	GAPDH	Glyceraldehyde-3-phosphate dehydrogenase	152	ASC(PF-06672131-phosphonate)TTNC(Carbamidomethyl)LAPLA	sp|O14556|G3PT_HUMAN	3	637.593	13.731	149997824
P04406	GAPDH	Glyceraldehyde-3-phosphate dehydrogenase	152	KIISNASC(PF-06672131-phosphonate)TTNC(Carbamidomethyl)	(blank)	3	667.606	29.213	255663568
P04406	GAPDH	Glyceraldehyde-3-phosphate dehydrogenase	152	KIISNASC(PF-06672131-phosphonate)TTNC(Carbamidomethyl)L	(blank)	2	1057.95	22.901	353574464
P04406	GAPDH	Glyceraldehyde-3-phosphate dehydrogenase	152	KIISNASC(PF-06672131-phosphonate)TTNC(Carbamidomethyl)L	(blank)	3	705.302	27.03	1067979070
P04406	GAPDH	Glyceraldehyde-3-phosphate dehydrogenase	152	KIISNASC(PF-06672131-phosphonate)TTNC(Carbamidomethyl)L	(blank)	4	529.73	13.888	282405920
P04406	GAPDH	Glyceraldehyde-3-phosphate dehydrogenase	152	KIISNASC(PF-06672131-phosphonate)TTNC(Carbamidomethyl)LAPLA	(blank)	2	1233.56	34.128	226983984
P04406	GAPDH	Glyceraldehyde-3-phosphate dehydrogenase	152	KIISNASC(PF-06672131-phosphonate)TTNC(Carbamidomethyl)LAPLA	(blank)	3	822.708	27.406	610788610
P04406	GAPDH	Glyceraldehyde-3-phosphate dehydrogenase	152	KIISNASC(PF-06672131-phosphonate)TTNC(Carbamidomethyl)LAPLA	(blank)	4	617.28	26.866	408872544
P04406	GAPDH	Glyceraldehyde-3-phosphate dehydrogenase	152	LKIISNASC(PF-06672131-phosphonate)TTNC(Carbamidomethyl)L	(blank)	3	742.995	26.635	270634816
P04406	GAPDH	Glyceraldehyde-3-phosphate dehydrogenase	156	ASC(Carbamidomethyl)TTNC(PF-06672131-phosphonate)LAPLA	sp|O14556|G3PT_HUMAN	2	955.884	13.421	477264288
P04406	GAPDH	Glyceraldehyde-3-phosphate dehydrogenase	156	ASC(Carbamidomethyl)TTNC(PF-06672131-phosphonate)LAPLA	sp|O14556|G3PT_HUMAN	2	956.387	18.855	142516464
P04406	GAPDH	Glyceraldehyde-3-phosphate dehydrogenase	156	KIISNASC(Carbamidomethyl)TTNC(PF-06672131-phosphonate)LAPL	(blank)	3	799.024	30.463	155040128
P04406	GAPDH	Glyceraldehyde-3-phosphate dehydrogenase	156	KIISNASC(Carbamidomethyl)TTNC(PF-06672131-phosphonate)LAPLA	(blank)	2	1233.56	29.56	198994256
P04406	GAPDH	Glyceraldehyde-3-phosphate dehydrogenase	156	KIISNASC(Carbamidomethyl)TTNC(PF-06672131-phosphonate)LAPLA	(blank)	3	822.705	30.275	677317500
P04406	GAPDH	Glyceraldehyde-3-phosphate dehydrogenase	156	KIISNASC(Carbamidomethyl)TTNC(PF-06672131-phosphonate)LAPLA	(blank)	3	823.041	32.637	810596030
P04406	GAPDH	Glyceraldehyde-3-phosphate dehydrogenase	156	KIISNASC(Carbamidomethyl)TTNC(PF-06672131-phosphonate)LAPLA	(blank)	3	823.376	33.076	677317500
P04406	GAPDH	Glyceraldehyde-3-phosphate dehydrogenase	156	KIISNASC(Carbamidomethyl)TTNC(PF-06672131-phosphonate)LAPLA	(blank)	4	617.282	32.251	249480912
P04406	GAPDH	Glyceraldehyde-3-phosphate dehydrogenase	156	KIISNASC(Carbamidomethyl)TTNC(PF-06672131-phosphonate)LAPLA	(blank)	4	617.283	25.381	298542144
P04406	GAPDH	Glyceraldehyde-3-phosphate dehydrogenase	156	KIISNASC(Carbamidomethyl)TTNC(PF-06672131-phosphonate)LAPLA	(blank)	4	617.533	27.565	298542144
P04406	GAPDH	Glyceraldehyde-3-phosphate dehydrogenase	156	LKIISNASC(Carbamidomethyl)TTNC(PF-06672131-phosphonate)LAPLA	(blank)	3	860.735	25.09	0
P04406	GAPDH	Glyceraldehyde-3-phosphate dehydrogenase	156	SC(Carbamidomethyl)TTNC(PF-06672131-phosphonate)LAPL	sp|O14556|G3PT_HUMAN	2	884.85	19.141	180697856
P04406	GAPDH	Glyceraldehyde-3-phosphate dehydrogenase	156	SC(Carbamidomethyl)TTNC(PF-06672131-phosphonate)LAPLA	sp|O14556|G3PT_HUMAN	2	920.868	13.022	1313500670
P04406	GAPDH	Glyceraldehyde-3-phosphate dehydrogenase	156	SC(Carbamidomethyl)TTNC(PF-06672131-phosphonate)LAPLA	sp|O14556|G3PT_HUMAN	2	921.37	14.292	987243330
P04406	GAPDH	Glyceraldehyde-3-phosphate dehydrogenase	156	SC(Carbamidomethyl)TTNC(PF-06672131-phosphonate)LAPLA	sp|O14556|G3PT_HUMAN	3	613.913	15.55	2091683970
P04406	GAPDH	Glyceraldehyde-3-phosphate dehydrogenase	156	SC(Carbamidomethyl)TTNC(PF-06672131-phosphonate)LAPLA	sp|O14556|G3PT_HUMAN	3	613.914	13.372	1703278590
P04406	GAPDH	Glyceraldehyde-3-phosphate dehydrogenase	156	SC(Carbamidomethyl)TTNC(PF-06672131-phosphonate)LAPLA	sp|O14556|G3PT_HUMAN	3	613.914	14.705	2098400260
P04406	GAPDH	Glyceraldehyde-3-phosphate dehydrogenase	156	SC(Carbamidomethyl)TTNC(PF-06672131-phosphonate)LAPLAKVIHDNF	(blank)	3	899.064	32.922	0
P04406	GAPDH	Glyceraldehyde-3-phosphate dehydrogenase	156	SC(Carbamidomethyl)TTNC(PF-06672131-phosphonate)LAPLAKVIHDNF	(blank)	4	674.049	32.509	0
P04406	GAPDH	Glyceraldehyde-3-phosphate dehydrogenase	156	SC(Carbamidomethyl)TTNC(PF-06672131-phosphonate)LAPLAKVIHDNF	(blank)	4	674.053	28.579	0
P06733	ENO1	Alpha-enolase	389	LVVGLC(PF-06672131-phosphonate)TGQIKTGAPC(Carbamidomethyl)RSERL	sp|P09104|ENOG_HUMAN, sp|P13929|ENOB_HUMAN	5	590.288	36.375	234223616
P06733	ENO1	Alpha-enolase	389	VVGLC(PF-06672131-phosphonate)TGQIKTGAPC(Carbamidomethyl)RSERL	sp|P09104|ENOG_HUMAN, sp|P13929|ENOB_HUMAN	4	709.587	30.562	154507360
P06733	ENO1	Alpha-enolase	389	VVGLC(PF-06672131-phosphonate)TGQIKTGAPC(Carbamidomethyl)RSERL	sp|P09104|ENOG_HUMAN, sp|P13929|ENOB_HUMAN	4	709.589	37.225	361912928
P06733	ENO1	Alpha-enolase	389	VVGLC(PF-06672131-phosphonate)TGQIKTGAPC(Carbamidomethyl)RSERL	sp|P09104|ENOG_HUMAN, sp|P13929|ENOB_HUMAN	5	567.871	30.243	384562592
P06733	ENO1	Alpha-enolase	399	LC(Carbamidomethyl)TGQIKTGAPC(PF-06672131-phosphonate)RSERL	sp|P09104|ENOG_HUMAN, sp|P13929|ENOB_HUMAN	4	645.549	20.385	3311261700
P06733	ENO1	Alpha-enolase	399	LC(Carbamidomethyl)TGQIKTGAPC(PF-06672131-phosphonate)RSERL	sp|P09104|ENOG_HUMAN, sp|P13929|ENOB_HUMAN	5	516.64	16.537	4271894530
P07237	P4HB	Protein disulfide-isomerase	397	YAPWC(PF-06672131-phosphonate)GHC(Carbamidomethyl)KQLA	(blank)	3	708.625	14.405	247742208
P07237	P4HB	Protein disulfide-isomerase	397	YAPWC(PF-06672131-phosphonate)GHC(Carbamidomethyl)KQLA	(blank)	4	531.721	19.27	318527936
P07900	HSP90AA1	Heat shock protein HSP 90-alpha	598	NRLVTSPC(Carbamidomethyl)C(PF-06672131-phosphonate)IVT	(blank)	3	684.636	14.098	338306848
P07900	HSP90AA1	Heat shock protein HSP 90-alpha	598	NRLVTSPC(Carbamidomethyl)C(PF-06672131-phosphonate)IVTST	(blank)	4	560.999	14.763	0
P07900	HSP90AA1	Heat shock protein HSP 90-alpha	598	VTSPC(Carbamidomethyl)C(PF-06672131-phosphonate)IVTST	(blank)	2	928.876	18.14	11802072100
P07900	HSP90AA1	Heat shock protein HSP 90-alpha	598	VTSPC(Carbamidomethyl)C(PF-06672131-phosphonate)IVTST	(blank)	2	928.876	25.015	10584728600
P07900	HSP90AA1	Heat shock protein HSP 90-alpha	598	VTSPC(Carbamidomethyl)C(PF-06672131-phosphonate)IVTST	(blank)	2	928.876	27.118	2969885700
P07900	HSP90AA1	Heat shock protein HSP 90-alpha	598	VTSPC(Carbamidomethyl)C(PF-06672131-phosphonate)IVTST	(blank)	2	928.877	24.178	8638231600
P07900	HSP90AA1	Heat shock protein HSP 90-alpha	598	VTSPC(Carbamidomethyl)C(PF-06672131-phosphonate)IVTST	(blank)	3	619.586	15.942	14103744500
P07900	HSP90AA1	Heat shock protein HSP 90-alpha	598	VTSPC(Carbamidomethyl)C(PF-06672131-phosphonate)IVTST	(blank)	3	619.586	19.113	11149988900
P07900	HSP90AA1	Heat shock protein HSP 90-alpha	598	VTSPC(Carbamidomethyl)C(PF-06672131-phosphonate)IVTST	(blank)	3	619.92	16.643	4105070340
P07900	HSP90AA1	Heat shock protein HSP 90-alpha	598	VTSPC(Carbamidomethyl)C(PF-06672131-phosphonate)IVTSTYG	(blank)	2	1038.92	14.77	149258512
P08238	HSP90AB1	Heat shock protein HSP 90-beta	590	RLVSSPC(Carbamidomethyl)C(PF-06672131-phosphonate)IVTST	sp|Q58FF7|H90B3_HUMAN	2	1056.46	13.945	150246144
P08238	HSP90AB1	Heat shock protein HSP 90-beta	590	RLVSSPC(Carbamidomethyl)C(PF-06672131-phosphonate)IVTST	sp|Q58FF7|H90B3_HUMAN	3	704.977	20.668	343236480
P08238	HSP90AB1	Heat shock protein HSP 90-beta	590	RLVSSPC(Carbamidomethyl)C(PF-06672131-phosphonate)IVTST	sp|Q58FF7|H90B3_HUMAN	3	705.307	19.162	0
P08238	HSP90AB1	Heat shock protein HSP 90-beta	590	VSSPC(Carbamidomethyl)C(PF-06672131-phosphonate)IVT	sp|Q58FF7|H90B3_HUMAN	3	552.221	14.684	27249272800
P08238	HSP90AB1	Heat shock protein HSP 90-beta	590	VSSPC(Carbamidomethyl)C(PF-06672131-phosphonate)IVTS	sp|Q58FF7|H90B3_HUMAN	2	871.857	14.352	0
P08238	HSP90AB1	Heat shock protein HSP 90-beta	590	VSSPC(Carbamidomethyl)C(PF-06672131-phosphonate)IVTST	sp|Q58FF7|H90B3_HUMAN	2	921.862	14.519	0
P08238	HSP90AB1	Heat shock protein HSP 90-beta	590	VSSPC(Carbamidomethyl)C(PF-06672131-phosphonate)IVTST	sp|Q58FF7|H90B3_HUMAN	2	921.867	18.81	19650916400
P08238	HSP90AB1	Heat shock protein HSP 90-beta	590	VSSPC(Carbamidomethyl)C(PF-06672131-phosphonate)IVTST	sp|Q58FF7|H90B3_HUMAN	2	921.867	16.407	19683694600
P08238	HSP90AB1	Heat shock protein HSP 90-beta	590	VSSPC(Carbamidomethyl)C(PF-06672131-phosphonate)IVTST	sp|Q58FF7|H90B3_HUMAN	2	921.868	20.062	26134800400
P08238	HSP90AB1	Heat shock protein HSP 90-beta	590	VSSPC(Carbamidomethyl)C(PF-06672131-phosphonate)IVTST	sp|Q58FF7|H90B3_HUMAN	2	922.367	16.628	5815596500
P08238	HSP90AB1	Heat shock protein HSP 90-beta	590	VSSPC(Carbamidomethyl)C(PF-06672131-phosphonate)IVTST	sp|Q58FF7|H90B3_HUMAN	2	922.372	20.144	0
P08238	HSP90AB1	Heat shock protein HSP 90-beta	590	VSSPC(Carbamidomethyl)C(PF-06672131-phosphonate)IVTST	sp|Q58FF7|H90B3_HUMAN	3	614.914	13.368	25368860700
P08238	HSP90AB1	Heat shock protein HSP 90-beta	590	VSSPC(Carbamidomethyl)C(PF-06672131-phosphonate)IVTST	sp|Q58FF7|H90B3_HUMAN	3	614.915	12.205	32999901200
P08238	HSP90AB1	Heat shock protein HSP 90-beta	590	VSSPC(Carbamidomethyl)C(PF-06672131-phosphonate)IVTST	sp|Q58FF7|H90B3_HUMAN	3	614.915	17.764	6783017000
P08238	HSP90AB1	Heat shock protein HSP 90-beta	590	VSSPC(Carbamidomethyl)C(PF-06672131-phosphonate)IVTST	sp|Q58FF7|H90B3_HUMAN	3	614.915	18.375	0
P08238	HSP90AB1	Heat shock protein HSP 90-beta	590	VSSPC(Carbamidomethyl)C(PF-06672131-phosphonate)IVTST	sp|Q58FF7|H90B3_HUMAN	3	615.247	14.644	0
P08238	HSP90AB1	Heat shock protein HSP 90-beta	590	VSSPC(Carbamidomethyl)C(PF-06672131-phosphonate)IVTSTY	sp|Q58FF7|H90B3_HUMAN	2	1003.4	16.531	0
P08238	HSP90AB1	Heat shock protein HSP 90-beta	590	VSSPC(Carbamidomethyl)C(PF-06672131-phosphonate)IVTSTYG	sp|Q58FF7|H90B3_HUMAN	2	1032.41	18.777	418548064
P08238	HSP90AB1	Heat shock protein HSP 90-beta	590	VSSPC(Carbamidomethyl)C(PF-06672131-phosphonate)IVTSTYG	sp|Q58FF7|H90B3_HUMAN	3	688.276	19.101	515380896
P10599	TXN	Thioredoxin	73	C(Carbamidomethyl)EVKC(PF-06672131-phosphonate)MPTFQ	(blank)	3	644.584	11.689	368774016
P10599	TXN	Thioredoxin	73	C(Carbamidomethyl)EVKC(PF-06672131-phosphonate)MPTFQF	(blank)	2	1039.91	15.421	0
P10599	TXN	Thioredoxin	73	C(Carbamidomethyl)EVKC(PF-06672131-phosphonate)MPTFQF	(blank)	3	693.607	16.525	354082656
P10599	TXN	Thioredoxin	73	C(Carbamidomethyl)EVKC(PF-06672131-phosphonate)MPTFQF	(blank)	3	693.939	20.66	354082656
P10599	TXN	Thioredoxin	73	EC(Carbamidomethyl)EVKC(PF-06672131-phosphonate)MPTFQ	(blank)	3	687.6	13.321	364534624
P10599	TXN	Thioredoxin	73	EC(Carbamidomethyl)EVKC(PF-06672131-phosphonate)MPTFQ	(blank)	3	688.266	17.068	364534624
P10599	TXN	Thioredoxin	73	EC(Carbamidomethyl)EVKC(PF-06672131-phosphonate)MPTFQF	(blank)	3	737.291	15.206	251124816
P11940	PABPC1	Polyadenylate-binding protein 1	132	SC(Carbamidomethyl)KVVC(PF-06672131-phosphonate)DENGSKGYG	(blank)	3	764.636	29.252	0
P11940	PABPC1	Polyadenylate-binding protein 1	132	SC(Carbamidomethyl)KVVC(PF-06672131-phosphonate)DENGSKGYG	(blank)	4	573.729	22.114	448304640
P13639	EEF2	Elongation factor 2	131	VVVDC(PF-06672131-phosphonate)VSGVC(Carbamidomethyl)	(blank)	2	863.344	23.18	226626368
P13639	EEF2	Elongation factor 2	131	VVVDC(PF-06672131-phosphonate)VSGVC(Carbamidomethyl)	(blank)	3	575.901	17.029	371968928
P13639	EEF2	Elongation factor 2	131	VVVDC(PF-06672131-phosphonate)VSGVC(Carbamidomethyl)	(blank)	3	576.224	14.812	0
P13646	KRT13	Keratin, type I cytoskeletal 13	32	GGGSC(Carbamidomethyl)QLGGGRGVSTC(PF-06672131-phosphonate)STRF	(blank)	3	878.365	21.235	249873232
P13646	KRT13	Keratin, type I cytoskeletal 13	32	GGGSC(Carbamidomethyl)QLGGGRGVSTC(PF-06672131-phosphonate)STRF	(blank)	4	659.025	28.988	719640130
P14174	MIF	Macrophage migration inhibitory factor	57	M(Oxidation)AFGGSSEPC(PF-06672131-phosphonate)ALC(Carbamidomethyl)SL	(blank)	3	745.619	43.645	293248000
P14174	MIF	Macrophage migration inhibitory factor	57	MAFGGSSEPC(PF-06672131-phosphonate)ALC(Carbamidomethyl)SL	(blank)	2	1110.43	24.97	314887488
P14174	MIF	Macrophage migration inhibitory factor	57	MAFGGSSEPC(PF-06672131-phosphonate)ALC(Carbamidomethyl)SL	(blank)	3	740.289	25.968	1129329540
P14174	MIF	Macrophage migration inhibitory factor	57	MAFGGSSEPC(PF-06672131-phosphonate)ALC(Carbamidomethyl)SL	(blank)	3	740.289	28.147	1129329540
P14373	TRIM27	Zinc finger protein RFP	365	PC(Carbamidomethyl)VLGSPC(PF-06672131-phosphonate)F	(blank)	3	557.221	16.214	150067360
P14373	TRIM27	Zinc finger protein RFP	365	PC(Carbamidomethyl)VLGSPC(PF-06672131-phosphonate)FIAGRHY	(blank)	4	592.261	21.77	0
P14618	PKM	Pyruvate kinase PKM	423	ASFKC(PF-06672131-phosphonate)C(Carbamidomethyl)SGA	(blank)	3	540.533	14.707	1943661570
P14618	PKM	Pyruvate kinase PKM	423	ASFKC(PF-06672131-phosphonate)C(Carbamidomethyl)SGAI	(blank)	2	867.34	16.204	806420480
P14866	HNRNPL	Heterogeneous nuclear ribonucleoprotein L	218	YTIC(Carbamidomethyl)NPC(PF-06672131-phosphonate)GPVQ	(blank)	2	971.383	19.993	454687648
P14866	HNRNPL	Heterogeneous nuclear ribonucleoprotein L	218	YTIC(Carbamidomethyl)NPC(PF-06672131-phosphonate)GPVQ	(blank)	3	647.591	19.818	698192060
P15880	RPS2	40S ribosomal protein S2	229	DC(Carbamidomethyl)YTSARGC(PF-06672131-phosphonate)TATL	(blank)	2	1054.91	13.885	171240288
P15880	RPS2	40S ribosomal protein S2	229	DC(Carbamidomethyl)YTSARGC(PF-06672131-phosphonate)TATL	(blank)	3	703.275	17.685	551166210
P15880	RPS2	40S ribosomal protein S2	229	DC(Carbamidomethyl)YTSARGC(PF-06672131-phosphonate)TATL	(blank)	3	703.276	13.875	345184928
P15880	RPS2	40S ribosomal protein S2	229	IDDC(Carbamidomethyl)YTSARGC(PF-06672131-phosphonate)TATL	(blank)	3	779.312	17.431	0
P15880	RPS2	40S ribosomal protein S2	229	IDDC(Carbamidomethyl)YTSARGC(PF-06672131-phosphonate)TATL	(blank)	3	779.646	20.249	0
P17655	CAPN2	Calpain-2 catalytic subunit	105	DIC(Carbamidomethyl)QGALGDC(PF-06672131-phosphonate)WLLA	sp|P07384|CAN1_HUMAN	2	1112.46	17.674	0
P17655	CAPN2	Calpain-2 catalytic subunit	105	DIC(Carbamidomethyl)QGALGDC(PF-06672131-phosphonate)WLLA	sp|P07384|CAN1_HUMAN	3	741.975	16.845	57069092
P21980	TGM2	Protein-glutamine gamma-glutamyltransferase 2	371	KSEGTYC(Carbamidomethyl)C(PF-06672131-phosphonate)GPVPVRA	(blank)	3	771.994	25.157	435043456
P21980	TGM2	Protein-glutamine gamma-glutamyltransferase 2	371	KSEGTYC(Carbamidomethyl)C(PF-06672131-phosphonate)GPVPVRA	(blank)	4	578.997	17.537	0
P21980	TGM2	Protein-glutamine gamma-glutamyltransferase 2	371	KSEGTYC(Carbamidomethyl)C(PF-06672131-phosphonate)GPVPVRA	(blank)	4	578.998	19.551	0
P21980	TGM2	Protein-glutamine gamma-glutamyltransferase 2	371	QALDPTPQEKSEGTYC(Carbamidomethyl)C(PF-06672131-phosphonate)GPVPVRA	(blank)	4	823.862	30.942	0
P21980	TGM2	Protein-glutamine gamma-glutamyltransferase 2	371	YC(Carbamidomethyl)C(PF-06672131-phosphonate)GPVPVRA	(blank)	3	604.246	14.072	222787712
P23528	CFL1	Cofilin-1	147	NC(Carbamidomethyl)YEEVKDRC(PF-06672131-phosphonate)TLA	(blank)	3	763.977	24.865	0
P23528	CFL1	Cofilin-1	147	NC(Carbamidomethyl)YEEVKDRC(PF-06672131-phosphonate)TLA	(blank)	3	764.309	22.629	0
P23528	CFL1	Cofilin-1	147	NC(Carbamidomethyl)YEEVKDRC(PF-06672131-phosphonate)TLAEKLGGSA	(blank)	3	978.087	29.296	0
P23528	CFL1	Cofilin-1	147	NC(Carbamidomethyl)YEEVKDRC(PF-06672131-phosphonate)TLAEKLGGSA	(blank)	3	978.426	36.229	0
P23528	CFL1	Cofilin-1	147	NC(Carbamidomethyl)YEEVKDRC(PF-06672131-phosphonate)TLAEKLGGSA	(blank)	4	733.818	31.602	275617952
P23528	CFL1	Cofilin-1	147	NC(Carbamidomethyl)YEEVKDRC(PF-06672131-phosphonate)TLAEKLGGSA	(blank)	4	734.068	20.093	0
P23528	CFL1	Cofilin-1	147	NC(Carbamidomethyl)YEEVKDRC(PF-06672131-phosphonate)TLAEKLGGSAV	(blank)	3	1011.11	26.433	0
P23528	CFL1	Cofilin-1	147	NC(Carbamidomethyl)YEEVKDRC(PF-06672131-phosphonate)TLAEKLGGSAV	(blank)	3	1011.11	38.75	0
P23528	CFL1	Cofilin-1	147	NC(Carbamidomethyl)YEEVKDRC(PF-06672131-phosphonate)TLAEKLGGSAV	(blank)	4	758.586	32.23	0
P23528	CFL1	Cofilin-1	147	NC(Carbamidomethyl)YEEVKDRC(PF-06672131-phosphonate)TLAEKLGGSAV	(blank)	4	758.587	27.973	299012480
P26599	PTBP1	Polypyrimidine tract-binding protein 1	250	DGQNIYNAC(PF-06672131-phosphonate)C(Carbamidomethyl)TL	sp|O95758|PTBP3_HUMAN, sp|Q9UKA9|PTBP2_HUMAN	2	1030.89	22.535	0
P26599	PTBP1	Polypyrimidine tract-binding protein 1	250	IYNAC(PF-06672131-phosphonate)C(Carbamidomethyl)TL	sp|O95758|PTBP3_HUMAN, sp|Q9UKA9|PTBP2_HUMAN	2	823.814	15.649	1043718460
P26599	PTBP1	Polypyrimidine tract-binding protein 1	250	IYNAC(PF-06672131-phosphonate)C(Carbamidomethyl)TL	sp|O95758|PTBP3_HUMAN, sp|Q9UKA9|PTBP2_HUMAN	3	549.546	17.298	1658643840
P26599	PTBP1	Polypyrimidine tract-binding protein 1	250	SLDGQNIYNAC(PF-06672131-phosphonate)C(Carbamidomethyl)TL	(blank)	2	1131.45	31.882	137952832
P26599	PTBP1	Polypyrimidine tract-binding protein 1	250	SLDGQNIYNAC(PF-06672131-phosphonate)C(Carbamidomethyl)TL	(blank)	3	754.299	34.551	395558240
P29401	TKT	Transketolase	42	ATTAAGSGHPTSC(Carbamidomethyl)C(PF-06672131-phosphonate)SA	(blank)	3	723.272	19.003	0
P29401	TKT	Transketolase	42	ATTAAGSGHPTSC(Carbamidomethyl)C(PF-06672131-phosphonate)SAA	(blank)	3	747.288	16.827	0
P29401	TKT	Transketolase	42	ATTAAGSGHPTSC(Carbamidomethyl)C(PF-06672131-phosphonate)SAAE	(blank)	4	592.727	16.571	299965440
P34932	HSPA4	Heat shock 70 kDa protein 4	34	YSDRC(PF-06672131-phosphonate)TPAC(Carbamidomethyl)	sp|O95757|HS74L_HUMAN	3	587.879	13.28	255320976
P34932	HSPA4	Heat shock 70 kDa protein 4	34	YSDRC(PF-06672131-phosphonate)TPAC(Carbamidomethyl)	sp|O95757|HS74L_HUMAN	3	588.547	15.275	959775550
P41227	NAA10	N-alpha-acetyltransferase 10	21	MNMQHC(Carbamidomethyl)NLLC(PF-06672131-phosphonate)LPEN	sp|Q9BSU3|NAA11_HUMAN	3	802.984	25.046	0
P41227	NAA10	N-alpha-acetyltransferase 10	21	MQHC(Carbamidomethyl)NLLC(PF-06672131-phosphonate)LPEN	sp|Q9BSU3|NAA11_HUMAN	3	720.953	18.157	0
P45880	VDAC2	Voltage-dependent anion-selective channel protein 2	13	(N-term acetylation)ATHGQTC(Carbamidomethyl)ARPM(Oxidation)C(PF-06672131-phosphonate)IPPSY	(blank)	3	880.01	18.106	0
P45880	VDAC2	Voltage-dependent anion-selective channel protein 2	13	(N-term acetylation)ATHGQTC(Carbamidomethyl)ARPM(Oxidation)C(PF-06672131-phosphonate)IPPSY	(blank)	3	880.024	19.466	0
P45880	VDAC2	Voltage-dependent anion-selective channel protein 2	13	(N-term acetylation)ATHGQTC(Carbamidomethyl)ARPM(Oxidation)C(PF-06672131-phosphonate)IPPSY	(blank)	3	880.357	20.937	0
P45880	VDAC2	Voltage-dependent anion-selective channel protein 2	13	(N-term acetylation)ATHGQTC(Carbamidomethyl)ARPMC(PF-06672131-phosphonate)IPPSY	(blank)	3	874.356	22.672	778870530
P45880	VDAC2	Voltage-dependent anion-selective channel protein 2	13	(N-term acetylation)ATHGQTC(Carbamidomethyl)ARPMC(PF-06672131-phosphonate)IPPSY	(blank)	3	874.357	36.702	1770563970
P45880	VDAC2	Voltage-dependent anion-selective channel protein 2	13	(N-term acetylation)ATHGQTC(Carbamidomethyl)ARPMC(PF-06672131-phosphonate)IPPSY	(blank)	3	874.357	36.395	1770563970
P45880	VDAC2	Voltage-dependent anion-selective channel protein 2	13	(N-term acetylation)ATHGQTC(Carbamidomethyl)ARPMC(PF-06672131-phosphonate)IPPSY	(blank)	3	874.358	25.246	2078699520
P45880	VDAC2	Voltage-dependent anion-selective channel protein 2	13	(N-term acetylation)ATHGQTC(Carbamidomethyl)ARPMC(PF-06672131-phosphonate)IPPSY	(blank)	3	874.358	25.789	0
P45880	VDAC2	Voltage-dependent anion-selective channel protein 2	13	(N-term acetylation)ATHGQTC(Carbamidomethyl)ARPMC(PF-06672131-phosphonate)IPPSY	(blank)	3	874.361	23.119	1320026620
P45880	VDAC2	Voltage-dependent anion-selective channel protein 2	13	(N-term acetylation)ATHGQTC(Carbamidomethyl)ARPMC(PF-06672131-phosphonate)IPPSY	(blank)	3	874.365	24.654	0
P45880	VDAC2	Voltage-dependent anion-selective channel protein 2	13	(N-term acetylation)ATHGQTC(Carbamidomethyl)ARPMC(PF-06672131-phosphonate)IPPSY	(blank)	3	874.691	31.868	804714370
P45880	VDAC2	Voltage-dependent anion-selective channel protein 2	13	(N-term acetylation)ATHGQTC(Carbamidomethyl)ARPMC(PF-06672131-phosphonate)IPPSY	(blank)	3	874.691	26.07	0
P45880	VDAC2	Voltage-dependent anion-selective channel protein 2	13	(N-term acetylation)ATHGQTC(Carbamidomethyl)ARPMC(PF-06672131-phosphonate)IPPSY	(blank)	3	874.692	34.026	0
P45880	VDAC2	Voltage-dependent anion-selective channel protein 2	13	(N-term acetylation)ATHGQTC(Carbamidomethyl)ARPMC(PF-06672131-phosphonate)IPPSY	(blank)	3	874.692	22.753	0
P45880	VDAC2	Voltage-dependent anion-selective channel protein 2	13	(N-term acetylation)ATHGQTC(Carbamidomethyl)ARPMC(PF-06672131-phosphonate)IPPSY	(blank)	3	874.695	26.736	0
P45880	VDAC2	Voltage-dependent anion-selective channel protein 2	13	(N-term acetylation)ATHGQTC(Carbamidomethyl)ARPMC(PF-06672131-phosphonate)IPPSY	(blank)	3	875.025	22.853	227391888
P45880	VDAC2	Voltage-dependent anion-selective channel protein 2	13	(N-term acetylation)ATHGQTC(Carbamidomethyl)ARPMC(PF-06672131-phosphonate)IPPSY	(blank)	3	875.026	15.561	0
P45880	VDAC2	Voltage-dependent anion-selective channel protein 2	13	(N-term acetylation)ATHGQTC(Carbamidomethyl)ARPMC(PF-06672131-phosphonate)IPPSY	(blank)	4	656.018	23.14	0
P45880	VDAC2	Voltage-dependent anion-selective channel protein 2	13	(N-term acetylation)ATHGQTC(Carbamidomethyl)ARPMC(PF-06672131-phosphonate)IPPSY	(blank)	4	656.02	30.618	0
P45880	VDAC2	Voltage-dependent anion-selective channel protein 2	13	(N-term acetylation)ATHGQTC(Carbamidomethyl)ARPMC(PF-06672131-phosphonate)IPPSY	(blank)	4	656.021	27.437	0
P45880	VDAC2	Voltage-dependent anion-selective channel protein 2	13	(N-term acetylation)ATHGQTC(Carbamidomethyl)ARPMC(PF-06672131-phosphonate)IPPSY	(blank)	4	656.021	21.137	484659104
P45880	VDAC2	Voltage-dependent anion-selective channel protein 2	13	(N-term acetylation)ATHGQTC(Carbamidomethyl)ARPMC(PF-06672131-phosphonate)IPPSY	(blank)	4	656.021	32.183	0
P45880	VDAC2	Voltage-dependent anion-selective channel protein 2	13	(N-term acetylation)ATHGQTC(Carbamidomethyl)ARPMC(PF-06672131-phosphonate)IPPSY	(blank)	4	656.022	33.03	2087212800
P45880	VDAC2	Voltage-dependent anion-selective channel protein 2	13	(N-term acetylation)ATHGQTC(Carbamidomethyl)ARPMC(PF-06672131-phosphonate)IPPSY	(blank)	4	656.022	28.006	2612004860
P45880	VDAC2	Voltage-dependent anion-selective channel protein 2	13	(N-term acetylation)ATHGQTC(Carbamidomethyl)ARPMC(PF-06672131-phosphonate)IPPSY	(blank)	4	656.023	18.142	322188032
P45880	VDAC2	Voltage-dependent anion-selective channel protein 2	13	(N-term acetylation)ATHGQTC(Carbamidomethyl)ARPMC(PF-06672131-phosphonate)IPPSY	(blank)	4	656.269	23.379	0
P45880	VDAC2	Voltage-dependent anion-selective channel protein 2	13	(N-term acetylation)ATHGQTC(Carbamidomethyl)ARPMC(PF-06672131-phosphonate)IPPSY	(blank)	4	656.271	35.736	0
P45880	VDAC2	Voltage-dependent anion-selective channel protein 2	13	(N-term acetylation)ATHGQTC(Carbamidomethyl)ARPMC(PF-06672131-phosphonate)IPPSY	(blank)	4	656.272	21.155	553069820
P45880	VDAC2	Voltage-dependent anion-selective channel protein 2	13	(N-term acetylation)ATHGQTC(Carbamidomethyl)ARPMC(PF-06672131-phosphonate)IPPSY	(blank)	4	656.52	22.67	0
P45880	VDAC2	Voltage-dependent anion-selective channel protein 2	13	(N-term acetylation)ATHGQTC(Carbamidomethyl)ARPMC(PF-06672131-phosphonate)IPPSY	(blank)	4	656.521	20.475	275307968
P48507	GCLM	Glutamate--cysteine ligase regulatory subunit	194	ASC(Carbamidomethyl)C(PF-06672131-phosphonate)VM(Oxidation)PPDL	(blank)	2	899.33	16.296	185183952
P48507	GCLM	Glutamate--cysteine ligase regulatory subunit	194	ASC(Carbamidomethyl)C(PF-06672131-phosphonate)VM(Oxidation)PPDL	(blank)	3	599.889	20.045	368509696
P48507	GCLM	Glutamate--cysteine ligase regulatory subunit	194	ASC(Carbamidomethyl)C(PF-06672131-phosphonate)VMPPDL	(blank)	2	891.329	17.394	2002611580
P48507	GCLM	Glutamate--cysteine ligase regulatory subunit	194	ASC(Carbamidomethyl)C(PF-06672131-phosphonate)VMPPDL	(blank)	2	891.332	20.918	2012758020
P48507	GCLM	Glutamate--cysteine ligase regulatory subunit	194	ASC(Carbamidomethyl)C(PF-06672131-phosphonate)VMPPDL	(blank)	2	891.832	18.59	2012758020
P48507	GCLM	Glutamate--cysteine ligase regulatory subunit	194	ASC(Carbamidomethyl)C(PF-06672131-phosphonate)VMPPDL	(blank)	2	891.832	16.843	2012758020
P48507	GCLM	Glutamate--cysteine ligase regulatory subunit	194	ASC(Carbamidomethyl)C(PF-06672131-phosphonate)VMPPDL	(blank)	3	594.558	18.133	3728720640
P48507	GCLM	Glutamate--cysteine ligase regulatory subunit	194	ASC(Carbamidomethyl)C(PF-06672131-phosphonate)VMPPDL	(blank)	3	594.558	21.255	3728720640
P48507	GCLM	Glutamate--cysteine ligase regulatory subunit	194	ASC(Carbamidomethyl)C(PF-06672131-phosphonate)VMPPDL	(blank)	3	594.89	13.423	3723521280
P49368	CCT3	T-complex protein 1 subunit gamma	366	ITDC(PF-06672131-phosphonate)KDPKAC(Carbamidomethyl)T	(blank)	3	647.596	17.681	196298624
P49368	CCT3	T-complex protein 1 subunit gamma	366	ITDC(PF-06672131-phosphonate)KDPKAC(Carbamidomethyl)T	(blank)	4	485.95	15.913	296081376
P49368	CCT3	T-complex protein 1 subunit gamma	372	ITDC(Carbamidomethyl)KDPKAC(PF-06672131-phosphonate)TIL	(blank)	3	722.986	24.529	216546384
P49368	CCT3	T-complex protein 1 subunit gamma	372	ITDC(Carbamidomethyl)KDPKAC(PF-06672131-phosphonate)TIL	(blank)	4	542.491	17.115	355700832
P50990	CCT8	T-complex protein 1 subunit theta	148	PNLVC(PF-06672131-phosphonate)C(Carbamidomethyl)SAKNLRD	(blank)	4	545.493	21.659	1111788800
P50990	CCT8	T-complex protein 1 subunit theta	148	VC(PF-06672131-phosphonate)C(Carbamidomethyl)SAKNLRD	(blank)	4	464.443	13.813	1074556670
P50990	CCT8	T-complex protein 1 subunit theta	149	VC(Carbamidomethyl)C(PF-06672131-phosphonate)SAKNLRD	(blank)	3	618.921	18.474	346077952
P50990	CCT8	T-complex protein 1 subunit theta	149	VC(Carbamidomethyl)C(PF-06672131-phosphonate)SAKNLRD	(blank)	3	618.923	16.288	133586232
P50990	CCT8	T-complex protein 1 subunit theta	149	VC(Carbamidomethyl)C(PF-06672131-phosphonate)SAKNLRD	(blank)	4	464.443	16.81	417405312
P51610	HCFC1	Host cell factor 1	1886	FKTC(PF-06672131-phosphonate)LPGFPGAPC(Carbamidomethyl)A	(blank)	3	718.972	16.093	166158688
P51610	HCFC1	Host cell factor 1	1886	FKTC(PF-06672131-phosphonate)LPGFPGAPC(Carbamidomethyl)A	(blank)	3	718.972	18.043	355955456
P53985	SLC16A1	Monocarboxylate transporter 1	399	VTIVEC(PF-06672131-phosphonate)C(Carbamidomethyl)PVL	(blank)	3	607.932	26.371	156118752
P53985	SLC16A1	Monocarboxylate transporter 1	399	VTIVEC(PF-06672131-phosphonate)C(Carbamidomethyl)PVL	(blank)	3	608.264	22.647	130218328
P53985	SLC16A1	Monocarboxylate transporter 1	94	IVGGC(PF-06672131-phosphonate)LSGC(Carbamidomethyl)GL	(blank)	2	862.855	21.071	253766800
P53985	SLC16A1	Monocarboxylate transporter 1	94	IVGGC(PF-06672131-phosphonate)LSGC(Carbamidomethyl)GL	(blank)	3	575.572	17.862	387764384
P53985	SLC16A1	Monocarboxylate transporter 1	94	IVGGC(PF-06672131-phosphonate)LSGC(Carbamidomethyl)GL	(blank)	3	575.907	15.413	0
P53985	SLC16A1	Monocarboxylate transporter 1	94	IVGGC(PF-06672131-phosphonate)LSGC(Carbamidomethyl)GLIA	(blank)	3	636.942	14.501	184007408
P53985	SLC16A1	Monocarboxylate transporter 1	98	IVGGC(Carbamidomethyl)LSGC(PF-06672131-phosphonate)GLIA	(blank)	2	954.914	16.246	154965040
P53985	SLC16A1	Monocarboxylate transporter 1	98	IVGGC(Carbamidomethyl)LSGC(PF-06672131-phosphonate)GLIA	(blank)	3	636.946	21.048	536739584
P54136	RARS1	Arginine--tRNA ligase, cytoplasmic	34	IDRLKNC(Carbamidomethyl)GC(PF-06672131-phosphonate)LGASPNL	(blank)	2	1210.54	20.278	0
P54136	RARS1	Arginine--tRNA ligase, cytoplasmic	34	IDRLKNC(Carbamidomethyl)GC(PF-06672131-phosphonate)LGASPNL	(blank)	3	807.361	17.135	606219580
P54136	RARS1	Arginine--tRNA ligase, cytoplasmic	34	IDRLKNC(Carbamidomethyl)GC(PF-06672131-phosphonate)LGASPNL	(blank)	3	807.364	21.16	0
P54136	RARS1	Arginine--tRNA ligase, cytoplasmic	34	IDRLKNC(Carbamidomethyl)GC(PF-06672131-phosphonate)LGASPNL	(blank)	4	605.773	23.533	1206171520
P54136	RARS1	Arginine--tRNA ligase, cytoplasmic	34	IDRLKNC(Carbamidomethyl)GC(PF-06672131-phosphonate)LGASPNL	(blank)	4	605.775	17.205	473071360
P55209	NAP1L1	Nucleosome assembly protein 1-like 1	255	PEIMGC(PF-06672131-phosphonate)TGC(Carbamidomethyl)Q	(blank)	2	892.818	26.062	214190656
P55209	NAP1L1	Nucleosome assembly protein 1-like 1	255	PEIMGC(PF-06672131-phosphonate)TGC(Carbamidomethyl)Q	(blank)	3	595.549	15.521	431678080
P56537	EIF6	Eukaryotic translation initiation factor 6	11	ENNC(PF-06672131-phosphonate)EIGC(Carbamidomethyl)F	(blank)	2	887.804	22.212	197181184
P56537	EIF6	Eukaryotic translation initiation factor 6	11	ENNC(PF-06672131-phosphonate)EIGC(Carbamidomethyl)F	(blank)	3	592.207	10.458	273159968
P60842	EIF4A1	Eukaryotic initiation factor 4A-I	131	ALGDYM(Oxidation)GASC(PF-06672131-phosphonate)HAC(Carbamidomethyl)IGGTN	(blank)	3	834.984	25.342	0
P60842	EIF4A1	Eukaryotic initiation factor 4A-I	131	ALGDYMGASC(PF-06672131-phosphonate)HAC(Carbamidomethyl)IGGTN	(blank)	2	1243.97	35.77	214683184
P60842	EIF4A1	Eukaryotic initiation factor 4A-I	131	ALGDYMGASC(PF-06672131-phosphonate)HAC(Carbamidomethyl)IGGTN	(blank)	3	829.651	15.206	1256272380
P60842	EIF4A1	Eukaryotic initiation factor 4A-I	131	ALGDYMGASC(PF-06672131-phosphonate)HAC(Carbamidomethyl)IGGTN	(blank)	3	829.985	34.357	874758340
P60842	EIF4A1	Eukaryotic initiation factor 4A-I	131	ALGDYMGASC(PF-06672131-phosphonate)HAC(Carbamidomethyl)IGGTN	(blank)	4	622.491	17.552	506906528
P60842	EIF4A1	Eukaryotic initiation factor 4A-I	131	ALGDYMGASC(PF-06672131-phosphonate)HAC(Carbamidomethyl)IGGTNV	(blank)	3	863.007	49.093	304321664
P60842	EIF4A1	Eukaryotic initiation factor 4A-I	134	ALGDYM(Oxidation)GASC(Carbamidomethyl)HAC(PF-06672131-phosphonate)IGGTN	(blank)	3	834.983	24.522	169298144
P60842	EIF4A1	Eukaryotic initiation factor 4A-I	134	ALGDYM(Oxidation)GASC(Carbamidomethyl)HAC(PF-06672131-phosphonate)IGGTN	(blank)	4	626.489	11.283	0
P60842	EIF4A1	Eukaryotic initiation factor 4A-I	134	ALGDYMGASC(Carbamidomethyl)HAC(PF-06672131-phosphonate)IGGTN	(blank)	2	1244.48	31.455	0
P60842	EIF4A1	Eukaryotic initiation factor 4A-I	134	ALGDYMGASC(Carbamidomethyl)HAC(PF-06672131-phosphonate)IGGTN	(blank)	3	829.986	33.177	698025150
P60842	EIF4A1	Eukaryotic initiation factor 4A-I	134	ALGDYMGASC(Carbamidomethyl)HAC(PF-06672131-phosphonate)IGGTN	(blank)	4	622.741	29.499	428609376
P60842	EIF4A1	Eukaryotic initiation factor 4A-I	134	ALGDYMGASC(Carbamidomethyl)HAC(PF-06672131-phosphonate)IGGTNV	(blank)	3	862.675	22.54	0
P60842	EIF4A1	Eukaryotic initiation factor 4A-I	134	ALGDYMGASC(Carbamidomethyl)HAC(PF-06672131-phosphonate)IGGTNV	(blank)	4	647.508	14.734	0
P60842	EIF4A1	Eukaryotic initiation factor 4A-I	134	MGASC(Carbamidomethyl)HAC(PF-06672131-phosphonate)IGGTN	(blank)	3	656.574	14.647	264122112
P60842	EIF4A1	Eukaryotic initiation factor 4A-I	134	SC(Carbamidomethyl)HAC(PF-06672131-phosphonate)IGGTN	(blank)	2	854.808	21.451	273631488
P60842	EIF4A1	Eukaryotic initiation factor 4A-I	134	SC(Carbamidomethyl)HAC(PF-06672131-phosphonate)IGGTN	(blank)	3	570.208	14.307	952454400
P60842	EIF4A1	Eukaryotic initiation factor 4A-I	134	SC(Carbamidomethyl)HAC(PF-06672131-phosphonate)IGGTNV	(blank)	2	904.345	15.523	133685184
P60842	EIF4A1	Eukaryotic initiation factor 4A-I	134	YMGASC(Carbamidomethyl)HAC(PF-06672131-phosphonate)IGGTN	(blank)	3	710.928	20.196	0
P61978	HNRNPK	Heterogeneous nuclear ribonucleoprotein K	184	FQEC(PF-06672131-phosphonate)C(Carbamidomethyl)PHSTD	(blank)	3	638.222	14.93	313731200
P61978	HNRNPK	Heterogeneous nuclear ribonucleoprotein K	184	FQEC(PF-06672131-phosphonate)C(Carbamidomethyl)PHSTD	(blank)	3	638.553	14.419	640902850
P61978	HNRNPK	Heterogeneous nuclear ribonucleoprotein K	184	FQEC(PF-06672131-phosphonate)C(Carbamidomethyl)PHSTD	(blank)	3	638.555	15.604	313731200
P61978	HNRNPK	Heterogeneous nuclear ribonucleoprotein K	185	FQEC(Carbamidomethyl)C(PF-06672131-phosphonate)PHSTD	(blank)	3	638.556	14.915	222002336
P61978	HNRNPK	Heterogeneous nuclear ribonucleoprotein K	185	FQEC(Carbamidomethyl)C(PF-06672131-phosphonate)PHSTD	(blank)	4	479.168	13.56	107528192
P62241	RPS8	40S ribosomal protein S8	174	LAC(PF-06672131-phosphonate)IASRPGQC(Carbamidomethyl)GRADG	(blank)	3	774.664	13.174	0
P62241	RPS8	40S ribosomal protein S8	174	LAC(PF-06672131-phosphonate)IASRPGQC(Carbamidomethyl)GRADG	(blank)	4	580.998	18.52	566897470
P62879	GNB2	Guanine nucleotide-binding protein G(I)/G(S)/G(T) subunit beta-2	121	VAC(Carbamidomethyl)GGLDNIC(PF-06672131-phosphonate)SIYSL	(blank)	3	758.654	31.11	0
P62879	GNB2	Guanine nucleotide-binding protein G(I)/G(S)/G(T) subunit beta-2	121	VAC(Carbamidomethyl)GGLDNIC(PF-06672131-phosphonate)SIYSL	(blank)	3	759.321	29.642	0
P62906	RPL10A	60S ribosomal protein L10a	66	SVC(PF-06672131-phosphonate)VLGDQQHC(Carbamidomethyl)DEAKA	(blank)	4	613.002	17.896	0
P62906	RPL10A	60S ribosomal protein L10a	66	SVC(PF-06672131-phosphonate)VLGDQQHC(Carbamidomethyl)DEAKA	(blank)	4	613.25	15.616	0
P62906	RPL10A	60S ribosomal protein L10a	74	SVC(Carbamidomethyl)VLGDQQHC(PF-06672131-phosphonate)DEAKA	(blank)	3	816.998	30.602	212636352
P62906	RPL10A	60S ribosomal protein L10a	74	SVC(Carbamidomethyl)VLGDQQHC(PF-06672131-phosphonate)DEAKA	(blank)	4	613	25.363	620563710
P62979	RPS27A	Ubiquitin-40S ribosomal protein S27a	126	RREC(Carbamidomethyl)PSDEC(PF-06672131-phosphonate)GAGVF	(blank)	4	568.724	18.001	292344192
P62979	RPS27A	Ubiquitin-40S ribosomal protein S27a	126	RREC(Carbamidomethyl)PSDEC(PF-06672131-phosphonate)GAGVF	(blank)	4	568.727	19.953	255088528
P68104	EEF1A1	Elongation factor 1-alpha 1	363	APVLDC(PF-06672131-phosphonate)HTAHIAC(Carbamidomethyl)KF	(blank)	4	593.76	18.311	0
P68104	EEF1A1	Elongation factor 1-alpha 1	363	APVLDC(PF-06672131-phosphonate)HTAHIAC(Carbamidomethyl)KF	(blank)	4	593.761	20.401	0
P68104	EEF1A1	Elongation factor 1-alpha 1	363	DC(PF-06672131-phosphonate)HTAHIAC(Carbamidomethyl)KF	sp|Q05639|EF1A2_HUMAN	4	498.949	18.241	274730912
P68104	EEF1A1	Elongation factor 1-alpha 1	363	GYAPVLDC(PF-06672131-phosphonate)HTAHIAC(Carbamidomethyl)KF	(blank)	3	864.706	13.367	0
P68104	EEF1A1	Elongation factor 1-alpha 1	363	GYAPVLDC(PF-06672131-phosphonate)HTAHIAC(Carbamidomethyl)KF	(blank)	3	864.708	31.722	0
P68104	EEF1A1	Elongation factor 1-alpha 1	363	GYAPVLDC(PF-06672131-phosphonate)HTAHIAC(Carbamidomethyl)KF	(blank)	3	865.705	29.38	0
P68104	EEF1A1	Elongation factor 1-alpha 1	363	GYAPVLDC(PF-06672131-phosphonate)HTAHIAC(Carbamidomethyl)KF	(blank)	4	648.781	19.553	211651280
P68104	EEF1A1	Elongation factor 1-alpha 1	363	GYAPVLDC(PF-06672131-phosphonate)HTAHIAC(Carbamidomethyl)KF	(blank)	4	648.782	33.074	304662464
P68104	EEF1A1	Elongation factor 1-alpha 1	363	GYAPVLDC(PF-06672131-phosphonate)HTAHIAC(Carbamidomethyl)KF	(blank)	5	519.226	20.117	0
P68104	EEF1A1	Elongation factor 1-alpha 1	363	GYAPVLDC(PF-06672131-phosphonate)HTAHIAC(Carbamidomethyl)KF	(blank)	5	519.427	22.642	0
P68104	EEF1A1	Elongation factor 1-alpha 1	363	PVLDC(PF-06672131-phosphonate)HTAHIAC(Carbamidomethyl)KF	(blank)	3	767.667	14.698	0
P68104	EEF1A1	Elongation factor 1-alpha 1	363	PVLDC(PF-06672131-phosphonate)HTAHIAC(Carbamidomethyl)KF	(blank)	3	767.997	23.712	158415472
P68104	EEF1A1	Elongation factor 1-alpha 1	363	PVLDC(PF-06672131-phosphonate)HTAHIAC(Carbamidomethyl)KF	(blank)	3	768	34.217	276909920
P68104	EEF1A1	Elongation factor 1-alpha 1	363	PVLDC(PF-06672131-phosphonate)HTAHIAC(Carbamidomethyl)KF	(blank)	4	576.002	28.191	471095040
P68104	EEF1A1	Elongation factor 1-alpha 1	363	PVLDC(PF-06672131-phosphonate)HTAHIAC(Carbamidomethyl)KF	(blank)	4	576.252	28.283	873188670
P68104	EEF1A1	Elongation factor 1-alpha 1	363	PVLDC(PF-06672131-phosphonate)HTAHIAC(Carbamidomethyl)KF	(blank)	4	576.253	25.421	128952696
P68104	EEF1A1	Elongation factor 1-alpha 1	363	PVLDC(PF-06672131-phosphonate)HTAHIAC(Carbamidomethyl)KF	(blank)	5	461.003	17.664	375104160
P68104	EEF1A1	Elongation factor 1-alpha 1	363	PVLDC(PF-06672131-phosphonate)HTAHIAC(Carbamidomethyl)KF	(blank)	5	461.203	22.28	606370560
P68104	EEF1A1	Elongation factor 1-alpha 1	363	YAPVLDC(PF-06672131-phosphonate)HTAHIAC(Carbamidomethyl)	(blank)	3	753.979	20.937	0
P68104	EEF1A1	Elongation factor 1-alpha 1	363	YAPVLDC(PF-06672131-phosphonate)HTAHIAC(Carbamidomethyl)	(blank)	3	754.312	14.635	0
P68104	EEF1A1	Elongation factor 1-alpha 1	363	YAPVLDC(PF-06672131-phosphonate)HTAHIAC(Carbamidomethyl)	(blank)	4	565.736	14.928	284875328
P68104	EEF1A1	Elongation factor 1-alpha 1	363	YAPVLDC(PF-06672131-phosphonate)HTAHIAC(Carbamidomethyl)	(blank)	4	565.736	15.388	357970336
P68104	EEF1A1	Elongation factor 1-alpha 1	363	YAPVLDC(PF-06672131-phosphonate)HTAHIAC(Carbamidomethyl)K	(blank)	3	796.677	15.834	0
P68104	EEF1A1	Elongation factor 1-alpha 1	363	YAPVLDC(PF-06672131-phosphonate)HTAHIAC(Carbamidomethyl)K	(blank)	4	598.007	29.791	231840176
P68104	EEF1A1	Elongation factor 1-alpha 1	363	YAPVLDC(PF-06672131-phosphonate)HTAHIAC(Carbamidomethyl)K	(blank)	5	478.409	23.672	167913904
P68104	EEF1A1	Elongation factor 1-alpha 1	363	YAPVLDC(PF-06672131-phosphonate)HTAHIAC(Carbamidomethyl)K	(blank)	5	478.409	25.967	127722536
P68104	EEF1A1	Elongation factor 1-alpha 1	363	YAPVLDC(PF-06672131-phosphonate)HTAHIAC(Carbamidomethyl)KF	(blank)	2	1268.54	25.309	343856928
P68104	EEF1A1	Elongation factor 1-alpha 1	363	YAPVLDC(PF-06672131-phosphonate)HTAHIAC(Carbamidomethyl)KF	(blank)	2	1268.55	29.326	528252320
P68104	EEF1A1	Elongation factor 1-alpha 1	363	YAPVLDC(PF-06672131-phosphonate)HTAHIAC(Carbamidomethyl)KF	(blank)	3	845.698	33.097	1674890880
P68104	EEF1A1	Elongation factor 1-alpha 1	363	YAPVLDC(PF-06672131-phosphonate)HTAHIAC(Carbamidomethyl)KF	(blank)	3	846.032	34.388	1229452800
P68104	EEF1A1	Elongation factor 1-alpha 1	363	YAPVLDC(PF-06672131-phosphonate)HTAHIAC(Carbamidomethyl)KF	(blank)	4	634.527	18.722	0
P68104	EEF1A1	Elongation factor 1-alpha 1	363	YAPVLDC(PF-06672131-phosphonate)HTAHIAC(Carbamidomethyl)KF	(blank)	4	634.527	29.51	3968808190
P68104	EEF1A1	Elongation factor 1-alpha 1	363	YAPVLDC(PF-06672131-phosphonate)HTAHIAC(Carbamidomethyl)KF	(blank)	4	634.777	38.418	3734700290
P68104	EEF1A1	Elongation factor 1-alpha 1	363	YAPVLDC(PF-06672131-phosphonate)HTAHIAC(Carbamidomethyl)KF	(blank)	4	635.025	35.63	3968808190
P68104	EEF1A1	Elongation factor 1-alpha 1	363	YAPVLDC(PF-06672131-phosphonate)HTAHIAC(Carbamidomethyl)KF	(blank)	5	507.822	21.962	4472696300
P68104	EEF1A1	Elongation factor 1-alpha 1	363	YAPVLDC(PF-06672131-phosphonate)HTAHIAC(Carbamidomethyl)KF	(blank)	5	507.822	21.385	3662986500
P68104	EEF1A1	Elongation factor 1-alpha 1	363	YAPVLDC(PF-06672131-phosphonate)HTAHIAC(Carbamidomethyl)KF	(blank)	5	508.022	29.934	4201393410
Q00610	CLTC	Clathrin heavy chain 1	753	VERIC(Carbamidomethyl)RESNC(PF-06672131-phosphonate)YDPERVKN	(blank)	4	739.823	16.143	318052896
Q00610	CLTC	Clathrin heavy chain 1	753	VERIC(Carbamidomethyl)RESNC(PF-06672131-phosphonate)YDPERVKN	(blank)	4	739.824	22.673	318052896
Q00610	CLTC	Clathrin heavy chain 1	753	VERIC(Carbamidomethyl)RESNC(PF-06672131-phosphonate)YDPERVKN	(blank)	6	493.551	13.671	214688592
Q0VDF9	HSPA14	Heat shock 70 kDa protein 14	10	(N-term acetylation)AAIGVHLGC(PF-06672131-phosphonate)TSAC(Carbamidomethyl)	(blank)	2	996.903	16.078	0
Q0VDF9	HSPA14	Heat shock 70 kDa protein 14	10	(N-term acetylation)AAIGVHLGC(PF-06672131-phosphonate)TSAC(Carbamidomethyl)	(blank)	3	664.267	36.305	636890050
Q0VDF9	HSPA14	Heat shock 70 kDa protein 14	10	(N-term acetylation)AAIGVHLGC(PF-06672131-phosphonate)TSAC(Carbamidomethyl)	(blank)	3	664.273	38.646	398901920
Q0VDF9	HSPA14	Heat shock 70 kDa protein 14	10	(N-term acetylation)AAIGVHLGC(PF-06672131-phosphonate)TSAC(Carbamidomethyl)VA	(blank)	3	721.306	26.11	0
Q13200	PSMD2	26S proteasome non-ATPase regulatory subunit 2	459	AC(Carbamidomethyl)GIVNSGVRNEC(PF-06672131-phosphonate)DPAL	(blank)	2	1232.52	29.62	128843032
Q13200	PSMD2	26S proteasome non-ATPase regulatory subunit 2	459	AC(Carbamidomethyl)GIVNSGVRNEC(PF-06672131-phosphonate)DPAL	(blank)	3	822.014	21.932	271904576
Q13200	PSMD2	26S proteasome non-ATPase regulatory subunit 2	459	AC(Carbamidomethyl)GIVNSGVRNEC(PF-06672131-phosphonate)DPAL	(blank)	3	822.015	24.637	471325056
Q13200	PSMD2	26S proteasome non-ATPase regulatory subunit 2	459	AC(Carbamidomethyl)GIVNSGVRNEC(PF-06672131-phosphonate)DPAL	(blank)	4	616.762	23.263	364989056
Q13200	PSMD2	26S proteasome non-ATPase regulatory subunit 2	459	AC(Carbamidomethyl)GIVNSGVRNEC(PF-06672131-phosphonate)DPAL	(blank)	4	616.763	15.421	245727808
Q13561	DCTN2	Dynactin subunit 2	256	AVRC(Carbamidomethyl)DQDAQNPLSAGLQGAC(PF-06672131-phosphonate)L	(blank)	3	959.748	41.691	0
Q13561	DCTN2	Dynactin subunit 2	256	AVRC(Carbamidomethyl)DQDAQNPLSAGLQGAC(PF-06672131-phosphonate)L	(blank)	3	960.086	46.28	0
Q14166	TTLL12	Tubulin--tyrosine ligase-like protein 12	642	FLDQPGGC(Carbamidomethyl)HVTC(PF-06672131-phosphonate)LV	(blank)	3	745.645	23.11	155226496
Q14166	TTLL12	Tubulin--tyrosine ligase-like protein 12	642	FLDQPGGC(Carbamidomethyl)HVTC(PF-06672131-phosphonate)LV	(blank)	3	745.647	33.924	0
Q14533	KRT81	Keratin, type II cuticular Hb1	468	VSTGLC(PF-06672131-phosphonate)APC(Carbamidomethyl)GQL	contam_sp|P15241|K2M2_SHEEP	2	948.389	16.437	513643008
Q14533	KRT81	Keratin, type II cuticular Hb1	468	VSTGLC(PF-06672131-phosphonate)APC(Carbamidomethyl)GQL	contam_sp|P15241|K2M2_SHEEP	3	632.261	21.283	1003920900
Q14533	KRT81	Keratin, type II cuticular Hb1	468	VSTGLC(PF-06672131-phosphonate)APC(Carbamidomethyl)GQL	contam_sp|P15241|K2M2_SHEEP	3	632.593	21.112	469491840
Q15061	WDR43	WD repeat-containing protein 43	9	(N-term acetylation)AAGGGGSC(PF-06672131-phosphonate)DPLAPAGVPC(Carbamidomethyl)AFSPHSQAY	(blank)	3	1093.12	62.303	0
Q15061	WDR43	WD repeat-containing protein 43	9	(N-term acetylation)AAGGGGSC(PF-06672131-phosphonate)DPLAPAGVPC(Carbamidomethyl)AFSPHSQAY	(blank)	3	1093.45	67.751	0
Q7L2H7	EIF3M	Eukaryotic translation initiation factor 3 subunit M	52	AC(Carbamidomethyl)DVC(PF-06672131-phosphonate)LKEDDKDVE	(blank)	3	776.64	14.934	0
Q7L2H7	EIF3M	Eukaryotic translation initiation factor 3 subunit M	52	AC(Carbamidomethyl)DVC(PF-06672131-phosphonate)LKEDDKDVE	(blank)	4	582.73	12.699	212213296
Q7L2H7	EIF3M	Eukaryotic translation initiation factor 3 subunit M	52	AC(Carbamidomethyl)DVC(PF-06672131-phosphonate)LKEDDKDVE	(blank)	4	582.731	19.412	381563040
Q86V21	AACS	Acetoacetyl-CoA synthetase	487	LVC(PF-06672131-phosphonate)TKPIPC(Carbamidomethyl)QPTHF	(blank)	4	583.515	16.265	0
Q86V21	AACS	Acetoacetyl-CoA synthetase	487	LVC(PF-06672131-phosphonate)TKPIPC(Carbamidomethyl)QPTHF	(blank)	4	583.522	15.893	0
Q99832	CCT7	T-complex protein 1 subunit eta	364	FTGC(PF-06672131-phosphonate)PKAKTC(Carbamidomethyl)T	(blank)	2	951.892	18.632	121046888
Q99832	CCT7	T-complex protein 1 subunit eta	364	FTGC(PF-06672131-phosphonate)PKAKTC(Carbamidomethyl)T	(blank)	3	634.93	14.875	1060761600
Q99832	CCT7	T-complex protein 1 subunit eta	364	FTGC(PF-06672131-phosphonate)PKAKTC(Carbamidomethyl)T	(blank)	4	476.45	15.619	2266555900
Q99832	CCT7	T-complex protein 1 subunit eta	364	FTGC(PF-06672131-phosphonate)PKAKTC(Carbamidomethyl)T	(blank)	4	476.45	15.781	2266555900
Q99832	CCT7	T-complex protein 1 subunit eta	364	FTGC(PF-06672131-phosphonate)PKAKTC(Carbamidomethyl)T	(blank)	4	476.7	14.42	2246778370
Q99832	CCT7	T-complex protein 1 subunit eta	364	FTGC(PF-06672131-phosphonate)PKAKTC(Carbamidomethyl)TF	(blank)	4	513.216	16.687	236130432
Q9GZN8	C20orf27	UPF0687 protein C20orf27	131	LAC(Carbamidomethyl)EGGTGTC(PF-06672131-phosphonate)VRVTVQ	(blank)	3	780.671	24.258	0
Q9GZN8	C20orf27	UPF0687 protein C20orf27	131	LAC(Carbamidomethyl)EGGTGTC(PF-06672131-phosphonate)VRVTVQ	(blank)	3	781.004	27.984	0
Q9H3N1	TMX1	Thioredoxin-related transmembrane protein 1	56	FYAPWC(PF-06672131-phosphonate)PAC(Carbamidomethyl)Q	(blank)	2	966.361	19.206	0
Q9H3N1	TMX1	Thioredoxin-related transmembrane protein 1	56	FYAPWC(PF-06672131-phosphonate)PAC(Carbamidomethyl)Q	(blank)	3	644.576	19.299	113968480
Q9H3N1	TMX1	Thioredoxin-related transmembrane protein 1	56	YAPWC(PF-06672131-phosphonate)PAC(Carbamidomethyl)Q	(blank)	2	892.822	19.642	905261570
Q9H3N1	TMX1	Thioredoxin-related transmembrane protein 1	56	YAPWC(PF-06672131-phosphonate)PAC(Carbamidomethyl)Q	(blank)	2	892.824	19.169	361298080
Q9H3N1	TMX1	Thioredoxin-related transmembrane protein 1	56	YAPWC(PF-06672131-phosphonate)PAC(Carbamidomethyl)Q	(blank)	3	595.552	18.404	395236512
Q9H6A0	DENND2D	DENN domain-containing protein 2D	301	ATVC(Carbamidomethyl)C(PF-06672131-phosphonate)PTPFM	(blank)	3	605.897	22.108	98983336
Q9H6A0	DENND2D	DENN domain-containing protein 2D	301	LATVC(Carbamidomethyl)C(PF-06672131-phosphonate)PTPFM	(blank)	3	643.591	22.67	157646448
Q9HAV4	XPO5	Exportin-5	1052	SC(Carbamidomethyl)QRTTSQLC(PF-06672131-phosphonate)WPLL	(blank)	3	794.682	18.595	0
Q9HAV4	XPO5	Exportin-5	1052	SC(Carbamidomethyl)QRTTSQLC(PF-06672131-phosphonate)WPLL	(blank)	3	794.683	17.102	181549872
Q9HAV4	XPO5	Exportin-5	1052	SC(Carbamidomethyl)QRTTSQLC(PF-06672131-phosphonate)WPLL	(blank)	4	596.264	16.776	104648856
Q9HAV4	XPO5	Exportin-5	1052	SC(Carbamidomethyl)QRTTSQLC(PF-06672131-phosphonate)WPLL	(blank)	4	596.264	15.253	130386048
Q9NXE4	SMPD4	Sphingomyelin phosphodiesterase 4	833	FC(PF-06672131-phosphonate)VGPLPC(Carbamidomethyl)TL	(blank)	2	898.874	17.005	0
Q9NXE4	SMPD4	Sphingomyelin phosphodiesterase 4	833	FC(PF-06672131-phosphonate)VGPLPC(Carbamidomethyl)TL	(blank)	3	599.589	13.677	94501248
Q9Y570	PPME1	Protein phosphatase methylesterase 1	381	FQC(PF-06672131-phosphonate)VFPGC(Carbamidomethyl)	(blank)	2	823.802	12.897	832561980
Q9Y570	PPME1	Protein phosphatase methylesterase 1	381	FQC(PF-06672131-phosphonate)VFPGC(Carbamidomethyl)	(blank)	3	549.537	12.715	950390270
Q9Y6C9	MTCH2	Mitochondrial carrier homolog 2	160	IGRESKYC(PF-06672131-phosphonate)GLC(Carbamidomethyl)D	(blank)	2	1045.42	14.37	0
Q9Y6C9	MTCH2	Mitochondrial carrier homolog 2	160	IGRESKYC(PF-06672131-phosphonate)GLC(Carbamidomethyl)D	(blank)	3	697.283	17.919	157148384
Q9Y6C9	MTCH2	Mitochondrial carrier homolog 2	160	IGRESKYC(PF-06672131-phosphonate)GLC(Carbamidomethyl)D	(blank)	3	697.617	16.774	461732512
Q9Y6C9	MTCH2	Mitochondrial carrier homolog 2	160	IGRESKYC(PF-06672131-phosphonate)GLC(Carbamidomethyl)D	(blank)	4	523.213	12.03	359183200
Q9Y6C9	MTCH2	Mitochondrial carrier homolog 2	160	IGRESKYC(PF-06672131-phosphonate)GLC(Carbamidomethyl)D	(blank)	4	523.214	13.828	1125374210
